# Supplementary material for: Deep learning for the detection of benign and malignant pulmonary nodules in non-screening chest CT scans
Source: Commun Med (Lond). 2023 Oct 27;3:156. doi: 10.1038/s43856-023-00388-5 (PMC10611755; doi:10.1038/s43856-023-00388-5)
Supplement: Supplementary file 2 — Supplementary Data 1 [file 43856_2023_388_MOESM2_ESM.xlsx]

## Sheet: A_benign_nodules
FPrate	Sensitivity	Sensitivity[Mean]	Sensitivity[Lower bound]	Sensitivity[Upper bound]
0.0625	0.666667	0.662738	0.452381	0.823529
0.0632938	0.666667	0.662738	0.452381	0.823529
0.0640877	0.666667	0.662738	0.452381	0.823529
0.0648815	0.666667	0.662738	0.452381	0.823529
0.0656753	0.666667	0.662738	0.452381	0.823529
0.0664691	0.666667	0.662738	0.452381	0.823529
0.067263	0.666667	0.662738	0.452381	0.823529
0.0680568	0.666667	0.662738	0.452381	0.823529
0.0688506	0.666667	0.662738	0.452381	0.823529
0.0696445	0.666667	0.662738	0.452381	0.823529
0.0704383	0.68254	0.684294	0.519231	0.833333
0.0712321	0.68254	0.684294	0.519231	0.833333
0.072026	0.68254	0.684294	0.519231	0.833333
0.0728198	0.68254	0.684294	0.519231	0.833333
0.0736136	0.68254	0.684294	0.519231	0.833333
0.0744074	0.68254	0.684294	0.519231	0.833333
0.0752013	0.68254	0.684294	0.519231	0.833333
0.0759951	0.68254	0.684294	0.519231	0.833333
0.0767889	0.68254	0.684294	0.519231	0.833333
0.0775828	0.68254	0.684294	0.519231	0.833333
0.0783766	0.68254	0.684294	0.519231	0.833333
0.0791704	0.68254	0.684294	0.519231	0.833333
0.0799642	0.68254	0.684294	0.519231	0.833333
0.0807581	0.68254	0.701482	0.539683	0.850746
0.0815519	0.68254	0.701482	0.539683	0.850746
0.0823457	0.68254	0.701482	0.539683	0.850746
0.0831396	0.68254	0.701482	0.539683	0.850746
0.0839334	0.68254	0.701482	0.539683	0.850746
0.0847272	0.68254	0.701482	0.539683	0.850746
0.0855211	0.68254	0.701482	0.539683	0.850746
0.0863149	0.68254	0.701482	0.539683	0.850746
0.0871087	0.68254	0.701482	0.539683	0.850746
0.0879025	0.68254	0.701482	0.539683	0.850746
0.0886964	0.68254	0.701482	0.539683	0.850746
0.0894902	0.68254	0.701482	0.539683	0.850746
0.090284	0.714286	0.715764	0.553571	0.864407
0.0910779	0.714286	0.715764	0.553571	0.864407
0.0918717	0.714286	0.715764	0.553571	0.864407
0.0926655	0.714286	0.715764	0.553571	0.864407
0.0934593	0.714286	0.715764	0.553571	0.864407
0.0942532	0.714286	0.715764	0.553571	0.864407
0.095047	0.714286	0.715764	0.553571	0.864407
0.0958408	0.714286	0.715764	0.553571	0.864407
0.0966347	0.714286	0.715764	0.553571	0.864407
0.0974285	0.714286	0.715764	0.553571	0.864407
0.0982223	0.714286	0.715764	0.553571	0.864407
0.0990162	0.714286	0.715764	0.553571	0.864407
0.09981	0.714286	0.715764	0.553571	0.864407
0.100604	0.714286	0.728036	0.564103	0.873418
0.101398	0.714286	0.728036	0.564103	0.873418
0.102191	0.714286	0.728036	0.564103	0.873418
0.102985	0.714286	0.728036	0.564103	0.873418
0.103779	0.714286	0.728036	0.564103	0.873418
0.104573	0.714286	0.728036	0.564103	0.873418
0.105367	0.714286	0.728036	0.564103	0.873418
0.106161	0.714286	0.728036	0.564103	0.873418
0.106954	0.714286	0.728036	0.564103	0.873418
0.107748	0.714286	0.728036	0.564103	0.873418
0.108542	0.714286	0.728036	0.564103	0.873418
0.109336	0.714286	0.728036	0.564103	0.873418
0.11013	0.761905	0.740412	0.58209	0.882353
0.110924	0.761905	0.740412	0.58209	0.882353
0.111717	0.761905	0.740412	0.58209	0.882353
0.112511	0.761905	0.740412	0.58209	0.882353
0.113305	0.761905	0.740412	0.58209	0.882353
0.114099	0.761905	0.740412	0.58209	0.882353
0.114893	0.761905	0.740412	0.58209	0.882353
0.115687	0.761905	0.740412	0.58209	0.882353
0.11648	0.761905	0.740412	0.58209	0.882353
0.117274	0.761905	0.740412	0.58209	0.882353
0.118068	0.761905	0.740412	0.58209	0.882353
0.118862	0.761905	0.740412	0.58209	0.882353
0.119656	0.761905	0.740412	0.58209	0.882353
0.12045	0.777778	0.753117	0.590164	0.888889
0.121243	0.777778	0.753117	0.590164	0.888889
0.122037	0.777778	0.753117	0.590164	0.888889
0.122831	0.777778	0.753117	0.590164	0.888889
0.123625	0.777778	0.753117	0.590164	0.888889
0.124419	0.777778	0.753117	0.590164	0.888889
0.125213	0.777778	0.753117	0.590164	0.888889
0.126006	0.777778	0.753117	0.590164	0.888889
0.1268	0.777778	0.753117	0.590164	0.888889
0.127594	0.777778	0.753117	0.590164	0.888889
0.128388	0.777778	0.753117	0.590164	0.888889
0.129182	0.777778	0.753117	0.590164	0.888889
0.129975	0.777778	0.753117	0.590164	0.888889
0.130769	0.777778	0.765645	0.609756	0.895522
0.131563	0.777778	0.765645	0.609756	0.895522
0.132357	0.777778	0.765645	0.609756	0.895522
0.133151	0.777778	0.765645	0.609756	0.895522
0.133945	0.777778	0.765645	0.609756	0.895522
0.134738	0.777778	0.765645	0.609756	0.895522
0.135532	0.777778	0.765645	0.609756	0.895522
0.136326	0.777778	0.765645	0.609756	0.895522
0.13712	0.777778	0.765645	0.609756	0.895522
0.137914	0.777778	0.765645	0.609756	0.895522
0.138708	0.777778	0.765645	0.609756	0.895522
0.139501	0.777778	0.765645	0.609756	0.895522
0.140295	0.777778	0.776808	0.625	0.902778
0.141089	0.777778	0.776808	0.625	0.902778
0.141883	0.777778	0.776808	0.625	0.902778
0.142677	0.777778	0.776808	0.625	0.902778
0.143471	0.777778	0.776808	0.625	0.902778
0.144264	0.777778	0.776808	0.625	0.902778
0.145058	0.777778	0.776808	0.625	0.902778
0.145852	0.777778	0.776808	0.625	0.902778
0.146646	0.777778	0.776808	0.625	0.902778
0.14744	0.777778	0.776808	0.625	0.902778
0.148234	0.777778	0.776808	0.625	0.902778
0.149027	0.777778	0.776808	0.625	0.902778
0.149821	0.777778	0.776808	0.625	0.902778
0.150615	0.777778	0.785269	0.62963	0.904762
0.151409	0.777778	0.785269	0.62963	0.904762
0.152203	0.777778	0.785269	0.62963	0.904762
0.152997	0.777778	0.785269	0.62963	0.904762
0.15379	0.777778	0.785269	0.62963	0.904762
0.154584	0.777778	0.785269	0.62963	0.904762
0.155378	0.777778	0.785269	0.62963	0.904762
0.156172	0.777778	0.785269	0.62963	0.904762
0.156966	0.777778	0.785269	0.62963	0.904762
0.15776	0.777778	0.785269	0.62963	0.904762
0.158553	0.777778	0.785269	0.62963	0.904762
0.159347	0.777778	0.785269	0.62963	0.904762
0.160141	0.825397	0.793298	0.633803	0.910448
0.160935	0.825397	0.793298	0.633803	0.910448
0.161729	0.825397	0.793298	0.633803	0.910448
0.162523	0.825397	0.793298	0.633803	0.910448
0.163316	0.825397	0.793298	0.633803	0.910448
0.16411	0.825397	0.793298	0.633803	0.910448
0.164904	0.825397	0.793298	0.633803	0.910448
0.165698	0.825397	0.793298	0.633803	0.910448
0.166492	0.825397	0.793298	0.633803	0.910448
0.167285	0.825397	0.793298	0.633803	0.910448
0.168079	0.825397	0.793298	0.633803	0.910448
0.168873	0.825397	0.793298	0.633803	0.910448
0.169667	0.825397	0.793298	0.633803	0.910448
0.170461	0.825397	0.800509	0.660714	0.910448
0.171255	0.825397	0.800509	0.660714	0.910448
0.172048	0.825397	0.800509	0.660714	0.910448
0.172842	0.825397	0.800509	0.660714	0.910448
0.173636	0.825397	0.800509	0.660714	0.910448
0.17443	0.825397	0.800509	0.660714	0.910448
0.175224	0.825397	0.800509	0.660714	0.910448
0.176018	0.825397	0.800509	0.660714	0.910448
0.176811	0.825397	0.800509	0.660714	0.910448
0.177605	0.825397	0.800509	0.660714	0.910448
0.178399	0.825397	0.800509	0.660714	0.910448
0.179193	0.825397	0.800509	0.660714	0.910448
0.179987	0.825397	0.800509	0.660714	0.910448
0.180781	0.825397	0.806938	0.661017	0.913043
0.181574	0.825397	0.806938	0.661017	0.913043
0.182368	0.825397	0.806938	0.661017	0.913043
0.183162	0.825397	0.806938	0.661017	0.913043
0.183956	0.825397	0.806938	0.661017	0.913043
0.18475	0.825397	0.806938	0.661017	0.913043
0.185544	0.825397	0.806938	0.661017	0.913043
0.186337	0.825397	0.806938	0.661017	0.913043
0.187131	0.825397	0.806938	0.661017	0.913043
0.187925	0.825397	0.806938	0.661017	0.913043
0.188719	0.825397	0.806938	0.661017	0.913043
0.189513	0.825397	0.806938	0.661017	0.913043
0.190307	0.825397	0.812892	0.684211	0.916667
0.1911	0.825397	0.812892	0.684211	0.916667
0.191894	0.825397	0.812892	0.684211	0.916667
0.192688	0.825397	0.812892	0.684211	0.916667
0.193482	0.825397	0.812892	0.684211	0.916667
0.194276	0.825397	0.812892	0.684211	0.916667
0.19507	0.825397	0.812892	0.684211	0.916667
0.195863	0.825397	0.812892	0.684211	0.916667
0.196657	0.825397	0.812892	0.684211	0.916667
0.197451	0.825397	0.812892	0.684211	0.916667
0.198245	0.825397	0.812892	0.684211	0.916667
0.199039	0.825397	0.812892	0.684211	0.916667
0.199832	0.825397	0.812892	0.684211	0.916667
0.200626	0.825397	0.816778	0.698413	0.916667
0.20142	0.825397	0.816778	0.698413	0.916667
0.202214	0.825397	0.816778	0.698413	0.916667
0.203008	0.825397	0.816778	0.698413	0.916667
0.203802	0.825397	0.816778	0.698413	0.916667
0.204595	0.825397	0.816778	0.698413	0.916667
0.205389	0.825397	0.816778	0.698413	0.916667
0.206183	0.825397	0.816778	0.698413	0.916667
0.206977	0.825397	0.816778	0.698413	0.916667
0.207771	0.825397	0.816778	0.698413	0.916667
0.208565	0.825397	0.816778	0.698413	0.916667
0.209358	0.825397	0.816778	0.698413	0.916667
0.210152	0.825397	0.820302	0.704225	0.916667
0.210946	0.825397	0.820302	0.704225	0.916667
0.21174	0.825397	0.820302	0.704225	0.916667
0.212534	0.825397	0.820302	0.704225	0.916667
0.213328	0.825397	0.820302	0.704225	0.916667
0.214121	0.825397	0.820302	0.704225	0.916667
0.214915	0.825397	0.820302	0.704225	0.916667
0.215709	0.825397	0.820302	0.704225	0.916667
0.216503	0.825397	0.820302	0.704225	0.916667
0.217297	0.825397	0.820302	0.704225	0.916667
0.218091	0.825397	0.820302	0.704225	0.916667
0.218884	0.825397	0.820302	0.704225	0.916667
0.219678	0.825397	0.820302	0.704225	0.916667
0.220472	0.825397	0.823611	0.710843	0.918033
0.221266	0.825397	0.823611	0.710843	0.918033
0.22206	0.825397	0.823611	0.710843	0.918033
0.222854	0.825397	0.823611	0.710843	0.918033
0.223647	0.825397	0.823611	0.710843	0.918033
0.224441	0.825397	0.823611	0.710843	0.918033
0.225235	0.825397	0.823611	0.710843	0.918033
0.226029	0.825397	0.823611	0.710843	0.918033
0.226823	0.825397	0.823611	0.710843	0.918033
0.227617	0.825397	0.823611	0.710843	0.918033
0.22841	0.825397	0.823611	0.710843	0.918033
0.229204	0.825397	0.823611	0.710843	0.918033
0.229998	0.825397	0.823611	0.710843	0.918033
0.230792	0.825397	0.826151	0.714286	0.918033
0.231586	0.825397	0.826151	0.714286	0.918033
0.232379	0.825397	0.826151	0.714286	0.918033
0.233173	0.825397	0.826151	0.714286	0.918033
0.233967	0.825397	0.826151	0.714286	0.918033
0.234761	0.825397	0.826151	0.714286	0.918033
0.235555	0.825397	0.826151	0.714286	0.918033
0.236349	0.825397	0.826151	0.714286	0.918033
0.237142	0.825397	0.826151	0.714286	0.918033
0.237936	0.825397	0.826151	0.714286	0.918033
0.23873	0.825397	0.826151	0.714286	0.918033
0.239524	0.825397	0.826151	0.714286	0.918033
0.240318	0.825397	0.828021	0.716667	0.918033
0.241112	0.825397	0.828021	0.716667	0.918033
0.241905	0.825397	0.828021	0.716667	0.918033
0.242699	0.825397	0.828021	0.716667	0.918033
0.243493	0.825397	0.828021	0.716667	0.918033
0.244287	0.825397	0.828021	0.716667	0.918033
0.245081	0.825397	0.828021	0.716667	0.918033
0.245875	0.825397	0.828021	0.716667	0.918033
0.246668	0.825397	0.828021	0.716667	0.918033
0.247462	0.825397	0.828021	0.716667	0.918033
0.248256	0.825397	0.828021	0.716667	0.918033
0.24905	0.825397	0.828021	0.716667	0.918033
0.249844	0.825397	0.828021	0.716667	0.918033
0.250638	0.825397	0.830186	0.722222	0.921875
0.251431	0.825397	0.830186	0.722222	0.921875
0.252225	0.825397	0.830186	0.722222	0.921875
0.253019	0.825397	0.830186	0.722222	0.921875
0.253813	0.825397	0.830186	0.722222	0.921875
0.254607	0.825397	0.830186	0.722222	0.921875
0.255401	0.825397	0.830186	0.722222	0.921875
0.256194	0.825397	0.830186	0.722222	0.921875
0.256988	0.825397	0.830186	0.722222	0.921875
0.257782	0.825397	0.830186	0.722222	0.921875
0.258576	0.825397	0.830186	0.722222	0.921875
0.25937	0.825397	0.830186	0.722222	0.921875
0.260164	0.825397	0.831972	0.723404	0.923077
0.260957	0.825397	0.831972	0.723404	0.923077
0.261751	0.825397	0.831972	0.723404	0.923077
0.262545	0.825397	0.831972	0.723404	0.923077
0.263339	0.825397	0.831972	0.723404	0.923077
0.264133	0.825397	0.831972	0.723404	0.923077
0.264926	0.825397	0.831972	0.723404	0.923077
0.26572	0.825397	0.831972	0.723404	0.923077
0.266514	0.825397	0.831972	0.723404	0.923077
0.267308	0.825397	0.831972	0.723404	0.923077
0.268102	0.825397	0.831972	0.723404	0.923077
0.268896	0.825397	0.831972	0.723404	0.923077
0.269689	0.825397	0.831972	0.723404	0.923077
0.270483	0.825397	0.833429	0.723404	0.923077
0.271277	0.825397	0.833429	0.723404	0.923077
0.272071	0.825397	0.833429	0.723404	0.923077
0.272865	0.825397	0.833429	0.723404	0.923077
0.273659	0.825397	0.833429	0.723404	0.923077
0.274452	0.825397	0.833429	0.723404	0.923077
0.275246	0.825397	0.833429	0.723404	0.923077
0.27604	0.825397	0.833429	0.723404	0.923077
0.276834	0.825397	0.833429	0.723404	0.923077
0.277628	0.825397	0.833429	0.723404	0.923077
0.278422	0.825397	0.833429	0.723404	0.923077
0.279215	0.825397	0.833429	0.723404	0.923077
0.280009	0.825397	0.835078	0.72549	0.930233
0.280803	0.825397	0.835078	0.72549	0.930233
0.281597	0.825397	0.835078	0.72549	0.930233
0.282391	0.825397	0.835078	0.72549	0.930233
0.283185	0.825397	0.835078	0.72549	0.930233
0.283978	0.825397	0.835078	0.72549	0.930233
0.284772	0.825397	0.835078	0.72549	0.930233
0.285566	0.825397	0.835078	0.72549	0.930233
0.28636	0.825397	0.835078	0.72549	0.930233
0.287154	0.825397	0.835078	0.72549	0.930233
0.287948	0.825397	0.835078	0.72549	0.930233
0.288741	0.825397	0.835078	0.72549	0.930233
0.289535	0.825397	0.835078	0.72549	0.930233
0.290329	0.84127	0.836799	0.725806	0.930233
0.291123	0.84127	0.836799	0.725806	0.930233
0.291917	0.84127	0.836799	0.725806	0.930233
0.292711	0.84127	0.836799	0.725806	0.930233
0.293504	0.84127	0.836799	0.725806	0.930233
0.294298	0.84127	0.836799	0.725806	0.930233
0.295092	0.84127	0.836799	0.725806	0.930233
0.295886	0.84127	0.836799	0.725806	0.930233
0.29668	0.84127	0.836799	0.725806	0.930233
0.297473	0.84127	0.836799	0.725806	0.930233
0.298267	0.84127	0.836799	0.725806	0.930233
0.299061	0.84127	0.836799	0.725806	0.930233
0.299855	0.84127	0.836799	0.725806	0.930233
0.300649	0.84127	0.838479	0.734694	0.933333
0.301443	0.84127	0.838479	0.734694	0.933333
0.302236	0.84127	0.838479	0.734694	0.933333
0.30303	0.84127	0.838479	0.734694	0.933333
0.303824	0.84127	0.838479	0.734694	0.933333
0.304618	0.84127	0.838479	0.734694	0.933333
0.305412	0.84127	0.838479	0.734694	0.933333
0.306206	0.84127	0.838479	0.734694	0.933333
0.306999	0.84127	0.838479	0.734694	0.933333
0.307793	0.84127	0.838479	0.734694	0.933333
0.308587	0.84127	0.838479	0.734694	0.933333
0.309381	0.84127	0.838479	0.734694	0.933333
0.310175	0.84127	0.840281	0.737705	0.933333
0.310969	0.84127	0.840281	0.737705	0.933333
0.311762	0.84127	0.840281	0.737705	0.933333
0.312556	0.84127	0.840281	0.737705	0.933333
0.31335	0.84127	0.840281	0.737705	0.933333
0.314144	0.84127	0.840281	0.737705	0.933333
0.314938	0.84127	0.840281	0.737705	0.933333
0.315732	0.84127	0.840281	0.737705	0.933333
0.316525	0.84127	0.840281	0.737705	0.933333
0.317319	0.84127	0.840281	0.737705	0.933333
0.318113	0.84127	0.840281	0.737705	0.933333
0.318907	0.84127	0.840281	0.737705	0.933333
0.319701	0.84127	0.840281	0.737705	0.933333
0.320495	0.84127	0.842673	0.738095	0.934783
0.321288	0.84127	0.842673	0.738095	0.934783
0.322082	0.84127	0.842673	0.738095	0.934783
0.322876	0.84127	0.842673	0.738095	0.934783
0.32367	0.84127	0.842673	0.738095	0.934783
0.324464	0.84127	0.842673	0.738095	0.934783
0.325258	0.84127	0.842673	0.738095	0.934783
0.326051	0.84127	0.842673	0.738095	0.934783
0.326845	0.84127	0.842673	0.738095	0.934783
0.327639	0.84127	0.842673	0.738095	0.934783
0.328433	0.84127	0.842673	0.738095	0.934783
0.329227	0.84127	0.842673	0.738095	0.934783
0.330021	0.84127	0.844302	0.744681	0.935897
0.330814	0.84127	0.844302	0.744681	0.935897
0.331608	0.84127	0.844302	0.744681	0.935897
0.332402	0.84127	0.844302	0.744681	0.935897
0.333196	0.84127	0.844302	0.744681	0.935897
0.33399	0.84127	0.844302	0.744681	0.935897
0.334783	0.84127	0.844302	0.744681	0.935897
0.335577	0.84127	0.844302	0.744681	0.935897
0.336371	0.84127	0.844302	0.744681	0.935897
0.337165	0.84127	0.844302	0.744681	0.935897
0.337959	0.84127	0.844302	0.744681	0.935897
0.338753	0.84127	0.844302	0.744681	0.935897
0.339546	0.84127	0.844302	0.744681	0.935897
0.34034	0.84127	0.846	0.745455	0.93617
0.341134	0.84127	0.846	0.745455	0.93617
0.341928	0.84127	0.846	0.745455	0.93617
0.342722	0.84127	0.846	0.745455	0.93617
0.343516	0.84127	0.846	0.745455	0.93617
0.344309	0.84127	0.846	0.745455	0.93617
0.345103	0.84127	0.846	0.745455	0.93617
0.345897	0.84127	0.846	0.745455	0.93617
0.346691	0.84127	0.846	0.745455	0.93617
0.347485	0.84127	0.846	0.745455	0.93617
0.348279	0.84127	0.846	0.745455	0.93617
0.349072	0.84127	0.846	0.745455	0.93617
0.349866	0.84127	0.846	0.745455	0.93617
0.35066	0.84127	0.848636	0.75	0.938272
0.351454	0.84127	0.848636	0.75	0.938272
0.352248	0.84127	0.848636	0.75	0.938272
0.353042	0.84127	0.848636	0.75	0.938272
0.353835	0.84127	0.848636	0.75	0.938272
0.354629	0.84127	0.848636	0.75	0.938272
0.355423	0.84127	0.848636	0.75	0.938272
0.356217	0.84127	0.848636	0.75	0.938272
0.357011	0.84127	0.848636	0.75	0.938272
0.357805	0.84127	0.848636	0.75	0.938272
0.358598	0.84127	0.848636	0.75	0.938272
0.359392	0.84127	0.848636	0.75	0.938272
0.360186	0.84127	0.851338	0.75	0.938462
0.36098	0.84127	0.851338	0.75	0.938462
0.361774	0.84127	0.851338	0.75	0.938462
0.362568	0.84127	0.851338	0.75	0.938462
0.363361	0.84127	0.851338	0.75	0.938462
0.364155	0.84127	0.851338	0.75	0.938462
0.364949	0.84127	0.851338	0.75	0.938462
0.365743	0.84127	0.851338	0.75	0.938462
0.366537	0.84127	0.851338	0.75	0.938462
0.36733	0.84127	0.851338	0.75	0.938462
0.368124	0.84127	0.851338	0.75	0.938462
0.368918	0.84127	0.851338	0.75	0.938462
0.369712	0.84127	0.851338	0.75	0.938462
0.370506	0.84127	0.853234	0.754386	0.943662
0.3713	0.84127	0.853234	0.754386	0.943662
0.372093	0.84127	0.853234	0.754386	0.943662
0.372887	0.84127	0.853234	0.754386	0.943662
0.373681	0.84127	0.853234	0.754386	0.943662
0.374475	0.84127	0.853234	0.754386	0.943662
0.375269	0.84127	0.853234	0.754386	0.943662
0.376063	0.84127	0.853234	0.754386	0.943662
0.376856	0.84127	0.853234	0.754386	0.943662
0.37765	0.84127	0.853234	0.754386	0.943662
0.378444	0.84127	0.853234	0.754386	0.943662
0.379238	0.84127	0.853234	0.754386	0.943662
0.380032	0.84127	0.855286	0.760563	0.944444
0.380826	0.84127	0.855286	0.760563	0.944444
0.381619	0.84127	0.855286	0.760563	0.944444
0.382413	0.84127	0.855286	0.760563	0.944444
0.383207	0.84127	0.855286	0.760563	0.944444
0.384001	0.84127	0.855286	0.760563	0.944444
0.384795	0.84127	0.855286	0.760563	0.944444
0.385589	0.84127	0.855286	0.760563	0.944444
0.386382	0.84127	0.855286	0.760563	0.944444
0.387176	0.84127	0.855286	0.760563	0.944444
0.38797	0.84127	0.855286	0.760563	0.944444
0.388764	0.84127	0.855286	0.760563	0.944444
0.389558	0.84127	0.855286	0.760563	0.944444
0.390352	0.857143	0.857725	0.761194	0.948276
0.391145	0.857143	0.857725	0.761194	0.948276
0.391939	0.857143	0.857725	0.761194	0.948276
0.392733	0.857143	0.857725	0.761194	0.948276
0.393527	0.857143	0.857725	0.761194	0.948276
0.394321	0.857143	0.857725	0.761194	0.948276
0.395115	0.857143	0.857725	0.761194	0.948276
0.395908	0.857143	0.857725	0.761194	0.948276
0.396702	0.857143	0.857725	0.761194	0.948276
0.397496	0.857143	0.857725	0.761194	0.948276
0.39829	0.857143	0.857725	0.761194	0.948276
0.399084	0.857143	0.857725	0.761194	0.948276
0.399877	0.857143	0.857725	0.761194	0.948276
0.400671	0.857143	0.859869	0.767123	0.948718
0.401465	0.857143	0.859869	0.767123	0.948718
0.402259	0.857143	0.859869	0.767123	0.948718
0.403053	0.857143	0.859869	0.767123	0.948718
0.403847	0.857143	0.859869	0.767123	0.948718
0.40464	0.857143	0.859869	0.767123	0.948718
0.405434	0.857143	0.859869	0.767123	0.948718
0.406228	0.857143	0.859869	0.767123	0.948718
0.407022	0.857143	0.859869	0.767123	0.948718
0.407816	0.857143	0.859869	0.767123	0.948718
0.40861	0.857143	0.859869	0.767123	0.948718
0.409403	0.857143	0.859869	0.767123	0.948718
0.410197	0.857143	0.861537	0.767123	0.949153
0.410991	0.857143	0.861537	0.767123	0.949153
0.411785	0.857143	0.861537	0.767123	0.949153
0.412579	0.857143	0.861537	0.767123	0.949153
0.413373	0.857143	0.861537	0.767123	0.949153
0.414166	0.857143	0.861537	0.767123	0.949153
0.41496	0.857143	0.861537	0.767123	0.949153
0.415754	0.857143	0.861537	0.767123	0.949153
0.416548	0.857143	0.861537	0.767123	0.949153
0.417342	0.857143	0.861537	0.767123	0.949153
0.418136	0.857143	0.861537	0.767123	0.949153
0.418929	0.857143	0.861537	0.767123	0.949153
0.419723	0.857143	0.861537	0.767123	0.949153
0.420517	0.857143	0.863657	0.769231	0.949153
0.421311	0.857143	0.863657	0.769231	0.949153
0.422105	0.857143	0.863657	0.769231	0.949153
0.422899	0.857143	0.863657	0.769231	0.949153
0.423692	0.857143	0.863657	0.769231	0.949153
0.424486	0.857143	0.863657	0.769231	0.949153
0.42528	0.857143	0.863657	0.769231	0.949153
0.426074	0.857143	0.863657	0.769231	0.949153
0.426868	0.857143	0.863657	0.769231	0.949153
0.427662	0.857143	0.863657	0.769231	0.949153
0.428455	0.857143	0.863657	0.769231	0.949153
0.429249	0.857143	0.863657	0.769231	0.949153
0.430043	0.857143	0.866026	0.770492	0.95
0.430837	0.857143	0.866026	0.770492	0.95
0.431631	0.857143	0.866026	0.770492	0.95
0.432424	0.857143	0.866026	0.770492	0.95
0.433218	0.857143	0.866026	0.770492	0.95
0.434012	0.857143	0.866026	0.770492	0.95
0.434806	0.857143	0.866026	0.770492	0.95
0.4356	0.857143	0.866026	0.770492	0.95
0.436394	0.857143	0.866026	0.770492	0.95
0.437187	0.857143	0.866026	0.770492	0.95
0.437981	0.857143	0.866026	0.770492	0.95
0.438775	0.857143	0.866026	0.770492	0.95
0.439569	0.857143	0.866026	0.770492	0.95
0.440363	0.857143	0.868187	0.772727	0.95082
0.441157	0.857143	0.868187	0.772727	0.95082
0.44195	0.857143	0.868187	0.772727	0.95082
0.442744	0.857143	0.868187	0.772727	0.95082
0.443538	0.857143	0.868187	0.772727	0.95082
0.444332	0.857143	0.868187	0.772727	0.95082
0.445126	0.857143	0.868187	0.772727	0.95082
0.44592	0.857143	0.868187	0.772727	0.95082
0.446713	0.857143	0.868187	0.772727	0.95082
0.447507	0.857143	0.868187	0.772727	0.95082
0.448301	0.857143	0.868187	0.772727	0.95082
0.449095	0.857143	0.868187	0.772727	0.95082
0.449889	0.857143	0.868187	0.772727	0.95082
0.450683	0.873016	0.870243	0.77551	0.952381
0.451476	0.873016	0.870243	0.77551	0.952381
0.45227	0.873016	0.870243	0.77551	0.952381
0.453064	0.873016	0.870243	0.77551	0.952381
0.453858	0.873016	0.870243	0.77551	0.952381
0.454652	0.873016	0.870243	0.77551	0.952381
0.455446	0.873016	0.870243	0.77551	0.952381
0.456239	0.873016	0.870243	0.77551	0.952381
0.457033	0.873016	0.870243	0.77551	0.952381
0.457827	0.873016	0.870243	0.77551	0.952381
0.458621	0.873016	0.870243	0.77551	0.952381
0.459415	0.873016	0.870243	0.77551	0.952381
0.460209	0.873016	0.872344	0.779412	0.953125
0.461002	0.873016	0.872344	0.779412	0.953125
0.461796	0.873016	0.872344	0.779412	0.953125
0.46259	0.873016	0.872344	0.779412	0.953125
0.463384	0.873016	0.872344	0.779412	0.953125
0.464178	0.873016	0.872344	0.779412	0.953125
0.464971	0.873016	0.872344	0.779412	0.953125
0.465765	0.873016	0.872344	0.779412	0.953125
0.466559	0.873016	0.872344	0.779412	0.953125
0.467353	0.873016	0.872344	0.779412	0.953125
0.468147	0.873016	0.872344	0.779412	0.953125
0.468941	0.873016	0.872344	0.779412	0.953125
0.469734	0.873016	0.872344	0.779412	0.953125
0.470528	0.873016	0.873791	0.782609	0.953125
0.471322	0.873016	0.873791	0.782609	0.953125
0.472116	0.873016	0.873791	0.782609	0.953125
0.47291	0.873016	0.873791	0.782609	0.953125
0.473704	0.873016	0.873791	0.782609	0.953125
0.474497	0.873016	0.873791	0.782609	0.953125
0.475291	0.873016	0.873791	0.782609	0.953125
0.476085	0.873016	0.873791	0.782609	0.953125
0.476879	0.873016	0.873791	0.782609	0.953125
0.477673	0.873016	0.873791	0.782609	0.953125
0.478467	0.873016	0.873791	0.782609	0.953125
0.47926	0.873016	0.873791	0.782609	0.953125
0.480054	0.888889	0.875224	0.785714	0.953125
0.480848	0.888889	0.875224	0.785714	0.953125
0.481642	0.888889	0.875224	0.785714	0.953125
0.482436	0.888889	0.875224	0.785714	0.953125
0.48323	0.888889	0.875224	0.785714	0.953125
0.484023	0.888889	0.875224	0.785714	0.953125
0.484817	0.888889	0.875224	0.785714	0.953125
0.485611	0.888889	0.875224	0.785714	0.953125
0.486405	0.888889	0.875224	0.785714	0.953125
0.487199	0.888889	0.875224	0.785714	0.953125
0.487993	0.888889	0.875224	0.785714	0.953125
0.488786	0.888889	0.875224	0.785714	0.953125
0.48958	0.888889	0.875224	0.785714	0.953125
0.490374	0.888889	0.876689	0.786667	0.954545
0.491168	0.888889	0.876689	0.786667	0.954545
0.491962	0.888889	0.876689	0.786667	0.954545
0.492756	0.888889	0.876689	0.786667	0.954545
0.493549	0.888889	0.876689	0.786667	0.954545
0.494343	0.888889	0.876689	0.786667	0.954545
0.495137	0.888889	0.876689	0.786667	0.954545
0.495931	0.888889	0.876689	0.786667	0.954545
0.496725	0.888889	0.876689	0.786667	0.954545
0.497519	0.888889	0.876689	0.786667	0.954545
0.498312	0.888889	0.876689	0.786667	0.954545
0.499106	0.888889	0.876689	0.786667	0.954545
0.4999	0.888889	0.876689	0.786667	0.954545
0.500694	0.888889	0.87805	0.787234	0.956522
0.501488	0.888889	0.87805	0.787234	0.956522
0.502281	0.888889	0.87805	0.787234	0.956522
0.503075	0.888889	0.87805	0.787234	0.956522
0.503869	0.888889	0.87805	0.787234	0.956522
0.504663	0.888889	0.87805	0.787234	0.956522
0.505457	0.888889	0.87805	0.787234	0.956522
0.506251	0.888889	0.87805	0.787234	0.956522
0.507044	0.888889	0.87805	0.787234	0.956522
0.507838	0.888889	0.87805	0.787234	0.956522
0.508632	0.888889	0.87805	0.787234	0.956522
0.509426	0.888889	0.87805	0.787234	0.956522
0.51022	0.888889	0.879348	0.787234	0.956522
0.511014	0.888889	0.879348	0.787234	0.956522
0.511807	0.888889	0.879348	0.787234	0.956522
0.512601	0.888889	0.879348	0.787234	0.956522
0.513395	0.888889	0.879348	0.787234	0.956522
0.514189	0.888889	0.879348	0.787234	0.956522
0.514983	0.888889	0.879348	0.787234	0.956522
0.515777	0.888889	0.879348	0.787234	0.956522
0.51657	0.888889	0.879348	0.787234	0.956522
0.517364	0.888889	0.879348	0.787234	0.956522
0.518158	0.888889	0.879348	0.787234	0.956522
0.518952	0.888889	0.879348	0.787234	0.956522
0.519746	0.888889	0.879348	0.787234	0.956522
0.52054	0.888889	0.880588	0.787234	0.957143
0.521333	0.888889	0.880588	0.787234	0.957143
0.522127	0.888889	0.880588	0.787234	0.957143
0.522921	0.888889	0.880588	0.787234	0.957143
0.523715	0.888889	0.880588	0.787234	0.957143
0.524509	0.888889	0.880588	0.787234	0.957143
0.525303	0.888889	0.880588	0.787234	0.957143
0.526096	0.888889	0.880588	0.787234	0.957143
0.52689	0.888889	0.880588	0.787234	0.957143
0.527684	0.888889	0.880588	0.787234	0.957143
0.528478	0.888889	0.880588	0.787234	0.957143
0.529272	0.888889	0.880588	0.787234	0.957143
0.530066	0.888889	0.881889	0.787234	0.957143
0.530859	0.888889	0.881889	0.787234	0.957143
0.531653	0.888889	0.881889	0.787234	0.957143
0.532447	0.888889	0.881889	0.787234	0.957143
0.533241	0.888889	0.881889	0.787234	0.957143
0.534035	0.888889	0.881889	0.787234	0.957143
0.534828	0.888889	0.881889	0.787234	0.957143
0.535622	0.888889	0.881889	0.787234	0.957143
0.536416	0.888889	0.881889	0.787234	0.957143
0.53721	0.888889	0.881889	0.787234	0.957143
0.538004	0.888889	0.881889	0.787234	0.957143
0.538798	0.888889	0.881889	0.787234	0.957143
0.539591	0.888889	0.881889	0.787234	0.957143
0.540385	0.888889	0.882671	0.787234	0.958333
0.541179	0.888889	0.882671	0.787234	0.958333
0.541973	0.888889	0.882671	0.787234	0.958333
0.542767	0.888889	0.882671	0.787234	0.958333
0.543561	0.888889	0.882671	0.787234	0.958333
0.544354	0.888889	0.882671	0.787234	0.958333
0.545148	0.888889	0.882671	0.787234	0.958333
0.545942	0.888889	0.882671	0.787234	0.958333
0.546736	0.888889	0.882671	0.787234	0.958333
0.54753	0.888889	0.882671	0.787234	0.958333
0.548324	0.888889	0.882671	0.787234	0.958333
0.549117	0.888889	0.882671	0.787234	0.958333
0.549911	0.888889	0.882671	0.787234	0.958333
0.550705	0.888889	0.883615	0.787234	0.958333
0.551499	0.888889	0.883615	0.787234	0.958333
0.552293	0.888889	0.883615	0.787234	0.958333
0.553087	0.888889	0.883615	0.787234	0.958333
0.55388	0.888889	0.883615	0.787234	0.958333
0.554674	0.888889	0.883615	0.787234	0.958333
0.555468	0.888889	0.883615	0.787234	0.958333
0.556262	0.888889	0.883615	0.787234	0.958333
0.557056	0.888889	0.883615	0.787234	0.958333
0.55785	0.888889	0.883615	0.787234	0.958333
0.558643	0.888889	0.883615	0.787234	0.958333
0.559437	0.888889	0.883615	0.787234	0.958333
0.560231	0.888889	0.884632	0.787879	0.959184
0.561025	0.888889	0.884632	0.787879	0.959184
0.561819	0.888889	0.884632	0.787879	0.959184
0.562613	0.888889	0.884632	0.787879	0.959184
0.563406	0.888889	0.884632	0.787879	0.959184
0.5642	0.888889	0.884632	0.787879	0.959184
0.564994	0.888889	0.884632	0.787879	0.959184
0.565788	0.888889	0.884632	0.787879	0.959184
0.566582	0.888889	0.884632	0.787879	0.959184
0.567375	0.888889	0.884632	0.787879	0.959184
0.568169	0.888889	0.884632	0.787879	0.959184
0.568963	0.888889	0.884632	0.787879	0.959184
0.569757	0.888889	0.884632	0.787879	0.959184
0.570551	0.888889	0.885529	0.787879	0.959184
0.571345	0.888889	0.885529	0.787879	0.959184
0.572138	0.888889	0.885529	0.787879	0.959184
0.572932	0.888889	0.885529	0.787879	0.959184
0.573726	0.888889	0.885529	0.787879	0.959184
0.57452	0.888889	0.885529	0.787879	0.959184
0.575314	0.888889	0.885529	0.787879	0.959184
0.576108	0.888889	0.885529	0.787879	0.959184
0.576901	0.888889	0.885529	0.787879	0.959184
0.577695	0.888889	0.885529	0.787879	0.959184
0.578489	0.888889	0.885529	0.787879	0.959184
0.579283	0.888889	0.885529	0.787879	0.959184
0.580077	0.888889	0.886297	0.788462	0.959184
0.580871	0.888889	0.886297	0.788462	0.959184
0.581664	0.888889	0.886297	0.788462	0.959184
0.582458	0.888889	0.886297	0.788462	0.959184
0.583252	0.888889	0.886297	0.788462	0.959184
0.584046	0.888889	0.886297	0.788462	0.959184
0.58484	0.888889	0.886297	0.788462	0.959184
0.585634	0.888889	0.886297	0.788462	0.959184
0.586427	0.888889	0.886297	0.788462	0.959184
0.587221	0.888889	0.886297	0.788462	0.959184
0.588015	0.888889	0.886297	0.788462	0.959184
0.588809	0.888889	0.886297	0.788462	0.959184
0.589603	0.888889	0.886297	0.788462	0.959184
0.590397	0.888889	0.886956	0.788462	0.959184
0.59119	0.888889	0.886956	0.788462	0.959184
0.591984	0.888889	0.886956	0.788462	0.959184
0.592778	0.888889	0.886956	0.788462	0.959184
0.593572	0.888889	0.886956	0.788462	0.959184
0.594366	0.888889	0.886956	0.788462	0.959184
0.59516	0.888889	0.886956	0.788462	0.959184
0.595953	0.888889	0.886956	0.788462	0.959184
0.596747	0.888889	0.886956	0.788462	0.959184
0.597541	0.888889	0.886956	0.788462	0.959184
0.598335	0.888889	0.886956	0.788462	0.959184
0.599129	0.888889	0.886956	0.788462	0.959184
0.599922	0.888889	0.886956	0.788462	0.959184
0.600716	0.888889	0.887366	0.788462	0.959184
0.60151	0.888889	0.887366	0.788462	0.959184
0.602304	0.888889	0.887366	0.788462	0.959184
0.603098	0.888889	0.887366	0.788462	0.959184
0.603892	0.888889	0.887366	0.788462	0.959184
0.604685	0.888889	0.887366	0.788462	0.959184
0.605479	0.888889	0.887366	0.788462	0.959184
0.606273	0.888889	0.887366	0.788462	0.959184
0.607067	0.888889	0.887366	0.788462	0.959184
0.607861	0.888889	0.887366	0.788462	0.959184
0.608655	0.888889	0.887366	0.788462	0.959184
0.609448	0.888889	0.887366	0.788462	0.959184
0.610242	0.888889	0.887931	0.788462	0.959184
0.611036	0.888889	0.887931	0.788462	0.959184
0.61183	0.888889	0.887931	0.788462	0.959184
0.612624	0.888889	0.887931	0.788462	0.959184
0.613418	0.888889	0.887931	0.788462	0.959184
0.614211	0.888889	0.887931	0.788462	0.959184
0.615005	0.888889	0.887931	0.788462	0.959184
0.615799	0.888889	0.887931	0.788462	0.959184
0.616593	0.888889	0.887931	0.788462	0.959184
0.617387	0.888889	0.887931	0.788462	0.959184
0.618181	0.888889	0.887931	0.788462	0.959184
0.618974	0.888889	0.887931	0.788462	0.959184
0.619768	0.888889	0.887931	0.788462	0.959184
0.620562	0.888889	0.888808	0.788462	0.959184
0.621356	0.888889	0.888808	0.788462	0.959184
0.62215	0.888889	0.888808	0.788462	0.959184
0.622944	0.888889	0.888808	0.788462	0.959184
0.623737	0.888889	0.888808	0.788462	0.959184
0.624531	0.888889	0.888808	0.788462	0.959184
0.625325	0.888889	0.888808	0.788462	0.959184
0.626119	0.888889	0.888808	0.788462	0.959184
0.626913	0.888889	0.888808	0.788462	0.959184
0.627707	0.888889	0.888808	0.788462	0.959184
0.6285	0.888889	0.888808	0.788462	0.959184
0.629294	0.888889	0.888808	0.788462	0.959184
0.630088	0.888889	0.889398	0.791667	0.961039
0.630882	0.888889	0.889398	0.791667	0.961039
0.631676	0.888889	0.889398	0.791667	0.961039
0.632469	0.888889	0.889398	0.791667	0.961039
0.633263	0.888889	0.889398	0.791667	0.961039
0.634057	0.888889	0.889398	0.791667	0.961039
0.634851	0.888889	0.889398	0.791667	0.961039
0.635645	0.888889	0.889398	0.791667	0.961039
0.636439	0.888889	0.889398	0.791667	0.961039
0.637232	0.888889	0.889398	0.791667	0.961039
0.638026	0.888889	0.889398	0.791667	0.961039
0.63882	0.888889	0.889398	0.791667	0.961039
0.639614	0.888889	0.889398	0.791667	0.961039
0.640408	0.888889	0.889904	0.791667	0.961538
0.641202	0.888889	0.889904	0.791667	0.961538
0.641995	0.888889	0.889904	0.791667	0.961538
0.642789	0.888889	0.889904	0.791667	0.961538
0.643583	0.888889	0.889904	0.791667	0.961538
0.644377	0.888889	0.889904	0.791667	0.961538
0.645171	0.888889	0.889904	0.791667	0.961538
0.645965	0.888889	0.889904	0.791667	0.961538
0.646758	0.888889	0.889904	0.791667	0.961538
0.647552	0.888889	0.889904	0.791667	0.961538
0.648346	0.888889	0.889904	0.791667	0.961538
0.64914	0.888889	0.889904	0.791667	0.961538
0.649934	0.888889	0.889904	0.791667	0.961538
0.650728	0.888889	0.89048	0.791667	0.961538
0.651521	0.888889	0.89048	0.791667	0.961538
0.652315	0.888889	0.89048	0.791667	0.961538
0.653109	0.888889	0.89048	0.791667	0.961538
0.653903	0.888889	0.89048	0.791667	0.961538
0.654697	0.888889	0.89048	0.791667	0.961538
0.655491	0.888889	0.89048	0.791667	0.961538
0.656284	0.888889	0.89048	0.791667	0.961538
0.657078	0.888889	0.89048	0.791667	0.961538
0.657872	0.888889	0.89048	0.791667	0.961538
0.658666	0.888889	0.89048	0.791667	0.961538
0.65946	0.888889	0.89048	0.791667	0.961538
0.660254	0.888889	0.891075	0.791667	0.962025
0.661047	0.888889	0.891075	0.791667	0.962025
0.661841	0.888889	0.891075	0.791667	0.962025
0.662635	0.888889	0.891075	0.791667	0.962025
0.663429	0.888889	0.891075	0.791667	0.962025
0.664223	0.888889	0.891075	0.791667	0.962025
0.665017	0.888889	0.891075	0.791667	0.962025
0.66581	0.888889	0.891075	0.791667	0.962025
0.666604	0.888889	0.891075	0.791667	0.962025
0.667398	0.888889	0.891075	0.791667	0.962025
0.668192	0.888889	0.891075	0.791667	0.962025
0.668986	0.888889	0.891075	0.791667	0.962025
0.669779	0.888889	0.891075	0.791667	0.962025
0.670573	0.888889	0.891639	0.793103	0.962025
0.671367	0.888889	0.891639	0.793103	0.962025
0.672161	0.888889	0.891639	0.793103	0.962025
0.672955	0.888889	0.891639	0.793103	0.962025
0.673749	0.888889	0.891639	0.793103	0.962025
0.674542	0.888889	0.891639	0.793103	0.962025
0.675336	0.888889	0.891639	0.793103	0.962025
0.67613	0.888889	0.891639	0.793103	0.962025
0.676924	0.888889	0.891639	0.793103	0.962025
0.677718	0.888889	0.891639	0.793103	0.962025
0.678512	0.888889	0.891639	0.793103	0.962025
0.679305	0.888889	0.891639	0.793103	0.962025
0.680099	0.888889	0.892351	0.796875	0.962025
0.680893	0.888889	0.892351	0.796875	0.962025
0.681687	0.888889	0.892351	0.796875	0.962025
0.682481	0.888889	0.892351	0.796875	0.962025
0.683275	0.888889	0.892351	0.796875	0.962025
0.684068	0.888889	0.892351	0.796875	0.962025
0.684862	0.888889	0.892351	0.796875	0.962025
0.685656	0.888889	0.892351	0.796875	0.962025
0.68645	0.888889	0.892351	0.796875	0.962025
0.687244	0.888889	0.892351	0.796875	0.962025
0.688038	0.888889	0.892351	0.796875	0.962025
0.688831	0.888889	0.892351	0.796875	0.962025
0.689625	0.888889	0.892351	0.796875	0.962025
0.690419	0.888889	0.89304	0.797101	0.962963
0.691213	0.888889	0.89304	0.797101	0.962963
0.692007	0.888889	0.89304	0.797101	0.962963
0.692801	0.888889	0.89304	0.797101	0.962963
0.693594	0.888889	0.89304	0.797101	0.962963
0.694388	0.888889	0.89304	0.797101	0.962963
0.695182	0.888889	0.89304	0.797101	0.962963
0.695976	0.888889	0.89304	0.797101	0.962963
0.69677	0.888889	0.89304	0.797101	0.962963
0.697564	0.888889	0.89304	0.797101	0.962963
0.698357	0.888889	0.89304	0.797101	0.962963
0.699151	0.888889	0.89304	0.797101	0.962963
0.699945	0.888889	0.89304	0.797101	0.962963
0.700739	0.888889	0.893676	0.8	0.962963
0.701533	0.888889	0.893676	0.8	0.962963
0.702326	0.888889	0.893676	0.8	0.962963
0.70312	0.888889	0.893676	0.8	0.962963
0.703914	0.888889	0.893676	0.8	0.962963
0.704708	0.888889	0.893676	0.8	0.962963
0.705502	0.888889	0.893676	0.8	0.962963
0.706296	0.888889	0.893676	0.8	0.962963
0.707089	0.888889	0.893676	0.8	0.962963
0.707883	0.888889	0.893676	0.8	0.962963
0.708677	0.888889	0.893676	0.8	0.962963
0.709471	0.888889	0.893676	0.8	0.962963
0.710265	0.888889	0.894464	0.8	0.963636
0.711059	0.888889	0.894464	0.8	0.963636
0.711852	0.888889	0.894464	0.8	0.963636
0.712646	0.888889	0.894464	0.8	0.963636
0.71344	0.888889	0.894464	0.8	0.963636
0.714234	0.888889	0.894464	0.8	0.963636
0.715028	0.888889	0.894464	0.8	0.963636
0.715822	0.888889	0.894464	0.8	0.963636
0.716615	0.888889	0.894464	0.8	0.963636
0.717409	0.888889	0.894464	0.8	0.963636
0.718203	0.888889	0.894464	0.8	0.963636
0.718997	0.888889	0.894464	0.8	0.963636
0.719791	0.888889	0.894464	0.8	0.963636
0.720585	0.888889	0.895283	0.8	0.964912
0.721378	0.888889	0.895283	0.8	0.964912
0.722172	0.888889	0.895283	0.8	0.964912
0.722966	0.888889	0.895283	0.8	0.964912
0.72376	0.888889	0.895283	0.8	0.964912
0.724554	0.888889	0.895283	0.8	0.964912
0.725348	0.888889	0.895283	0.8	0.964912
0.726141	0.888889	0.895283	0.8	0.964912
0.726935	0.888889	0.895283	0.8	0.964912
0.727729	0.888889	0.895283	0.8	0.964912
0.728523	0.888889	0.895283	0.8	0.964912
0.729317	0.888889	0.895283	0.8	0.964912
0.730111	0.888889	0.895958	0.8	0.964912
0.730904	0.888889	0.895958	0.8	0.964912
0.731698	0.888889	0.895958	0.8	0.964912
0.732492	0.888889	0.895958	0.8	0.964912
0.733286	0.888889	0.895958	0.8	0.964912
0.73408	0.888889	0.895958	0.8	0.964912
0.734873	0.888889	0.895958	0.8	0.964912
0.735667	0.888889	0.895958	0.8	0.964912
0.736461	0.888889	0.895958	0.8	0.964912
0.737255	0.888889	0.895958	0.8	0.964912
0.738049	0.888889	0.895958	0.8	0.964912
0.738843	0.888889	0.895958	0.8	0.964912
0.739636	0.888889	0.895958	0.8	0.964912
0.74043	0.888889	0.896869	0.802817	0.967742
0.741224	0.888889	0.896869	0.802817	0.967742
0.742018	0.888889	0.896869	0.802817	0.967742
0.742812	0.888889	0.896869	0.802817	0.967742
0.743606	0.888889	0.896869	0.802817	0.967742
0.744399	0.888889	0.896869	0.802817	0.967742
0.745193	0.888889	0.896869	0.802817	0.967742
0.745987	0.888889	0.896869	0.802817	0.967742
0.746781	0.888889	0.896869	0.802817	0.967742
0.747575	0.888889	0.896869	0.802817	0.967742
0.748369	0.888889	0.896869	0.802817	0.967742
0.749162	0.888889	0.896869	0.802817	0.967742
0.749956	0.888889	0.896869	0.802817	0.967742
0.75075	0.888889	0.897604	0.803279	0.968254
0.751544	0.888889	0.897604	0.803279	0.968254
0.752338	0.888889	0.897604	0.803279	0.968254
0.753132	0.888889	0.897604	0.803279	0.968254
0.753925	0.888889	0.897604	0.803279	0.968254
0.754719	0.888889	0.897604	0.803279	0.968254
0.755513	0.888889	0.897604	0.803279	0.968254
0.756307	0.888889	0.897604	0.803279	0.968254
0.757101	0.888889	0.897604	0.803279	0.968254
0.757895	0.888889	0.897604	0.803279	0.968254
0.758688	0.888889	0.897604	0.803279	0.968254
0.759482	0.888889	0.897604	0.803279	0.968254
0.760276	0.888889	0.898486	0.803279	0.969231
0.76107	0.888889	0.898486	0.803279	0.969231
0.761864	0.888889	0.898486	0.803279	0.969231
0.762658	0.888889	0.898486	0.803279	0.969231
0.763451	0.888889	0.898486	0.803279	0.969231
0.764245	0.888889	0.898486	0.803279	0.969231
0.765039	0.888889	0.898486	0.803279	0.969231
0.765833	0.888889	0.898486	0.803279	0.969231
0.766627	0.888889	0.898486	0.803279	0.969231
0.76742	0.888889	0.898486	0.803279	0.969231
0.768214	0.888889	0.898486	0.803279	0.969231
0.769008	0.888889	0.898486	0.803279	0.969231
0.769802	0.888889	0.898486	0.803279	0.969231
0.770596	0.888889	0.899343	0.803279	0.969231
0.77139	0.888889	0.899343	0.803279	0.969231
0.772183	0.888889	0.899343	0.803279	0.969231
0.772977	0.888889	0.899343	0.803279	0.969231
0.773771	0.888889	0.899343	0.803279	0.969231
0.774565	0.888889	0.899343	0.803279	0.969231
0.775359	0.888889	0.899343	0.803279	0.969231
0.776153	0.888889	0.899343	0.803279	0.969231
0.776946	0.888889	0.899343	0.803279	0.969231
0.77774	0.888889	0.899343	0.803279	0.969231
0.778534	0.888889	0.899343	0.803279	0.969231
0.779328	0.888889	0.899343	0.803279	0.969231
0.780122	0.888889	0.900086	0.803922	0.969697
0.780916	0.888889	0.900086	0.803922	0.969697
0.781709	0.888889	0.900086	0.803922	0.969697
0.782503	0.888889	0.900086	0.803922	0.969697
0.783297	0.888889	0.900086	0.803922	0.969697
0.784091	0.888889	0.900086	0.803922	0.969697
0.784885	0.888889	0.900086	0.803922	0.969697
0.785679	0.888889	0.900086	0.803922	0.969697
0.786472	0.888889	0.900086	0.803922	0.969697
0.787266	0.888889	0.900086	0.803922	0.969697
0.78806	0.888889	0.900086	0.803922	0.969697
0.788854	0.888889	0.900086	0.803922	0.969697
0.789648	0.888889	0.900086	0.803922	0.969697
0.790442	0.888889	0.900509	0.803922	0.969697
0.791235	0.888889	0.900509	0.803922	0.969697
0.792029	0.888889	0.900509	0.803922	0.969697
0.792823	0.888889	0.900509	0.803922	0.969697
0.793617	0.888889	0.900509	0.803922	0.969697
0.794411	0.888889	0.900509	0.803922	0.969697
0.795205	0.888889	0.900509	0.803922	0.969697
0.795998	0.888889	0.900509	0.803922	0.969697
0.796792	0.888889	0.900509	0.803922	0.969697
0.797586	0.888889	0.900509	0.803922	0.969697
0.79838	0.888889	0.900509	0.803922	0.969697
0.799174	0.888889	0.900509	0.803922	0.969697
0.799967	0.888889	0.900509	0.803922	0.969697
0.800761	0.888889	0.901359	0.805556	0.969697
0.801555	0.888889	0.901359	0.805556	0.969697
0.802349	0.888889	0.901359	0.805556	0.969697
0.803143	0.888889	0.901359	0.805556	0.969697
0.803937	0.888889	0.901359	0.805556	0.969697
0.80473	0.888889	0.901359	0.805556	0.969697
0.805524	0.888889	0.901359	0.805556	0.969697
0.806318	0.888889	0.901359	0.805556	0.969697
0.807112	0.888889	0.901359	0.805556	0.969697
0.807906	0.888889	0.901359	0.805556	0.969697
0.8087	0.888889	0.901359	0.805556	0.969697
0.809493	0.888889	0.901359	0.805556	0.969697
0.810287	0.888889	0.902327	0.809524	0.971015
0.811081	0.888889	0.902327	0.809524	0.971015
0.811875	0.888889	0.902327	0.809524	0.971015
0.812669	0.888889	0.902327	0.809524	0.971015
0.813463	0.888889	0.902327	0.809524	0.971015
0.814256	0.888889	0.902327	0.809524	0.971015
0.81505	0.888889	0.902327	0.809524	0.971015
0.815844	0.888889	0.902327	0.809524	0.971015
0.816638	0.888889	0.902327	0.809524	0.971015
0.817432	0.888889	0.902327	0.809524	0.971015
0.818226	0.888889	0.902327	0.809524	0.971015
0.819019	0.888889	0.902327	0.809524	0.971015
0.819813	0.888889	0.902327	0.809524	0.971015
0.820607	0.888889	0.903096	0.809524	0.974684
0.821401	0.888889	0.903096	0.809524	0.974684
0.822195	0.888889	0.903096	0.809524	0.974684
0.822989	0.888889	0.903096	0.809524	0.974684
0.823782	0.888889	0.903096	0.809524	0.974684
0.824576	0.888889	0.903096	0.809524	0.974684
0.82537	0.888889	0.903096	0.809524	0.974684
0.826164	0.888889	0.903096	0.809524	0.974684
0.826958	0.888889	0.903096	0.809524	0.974684
0.827752	0.888889	0.903096	0.809524	0.974684
0.828545	0.888889	0.903096	0.809524	0.974684
0.829339	0.888889	0.903096	0.809524	0.974684
0.830133	0.888889	0.904059	0.811321	0.974684
0.830927	0.888889	0.904059	0.811321	0.974684
0.831721	0.888889	0.904059	0.811321	0.974684
0.832515	0.888889	0.904059	0.811321	0.974684
0.833308	0.888889	0.904059	0.811321	0.974684
0.834102	0.888889	0.904059	0.811321	0.974684
0.834896	0.888889	0.904059	0.811321	0.974684
0.83569	0.888889	0.904059	0.811321	0.974684
0.836484	0.888889	0.904059	0.811321	0.974684
0.837277	0.888889	0.904059	0.811321	0.974684
0.838071	0.888889	0.904059	0.811321	0.974684
0.838865	0.888889	0.904059	0.811321	0.974684
0.839659	0.888889	0.904059	0.811321	0.974684
0.840453	0.888889	0.905124	0.811321	0.976744
0.841247	0.888889	0.905124	0.811321	0.976744
0.84204	0.888889	0.905124	0.811321	0.976744
0.842834	0.888889	0.905124	0.811321	0.976744
0.843628	0.888889	0.905124	0.811321	0.976744
0.844422	0.888889	0.905124	0.811321	0.976744
0.845216	0.888889	0.905124	0.811321	0.976744
0.84601	0.888889	0.905124	0.811321	0.976744
0.846803	0.888889	0.905124	0.811321	0.976744
0.847597	0.888889	0.905124	0.811321	0.976744
0.848391	0.888889	0.905124	0.811321	0.976744
0.849185	0.888889	0.905124	0.811321	0.976744
0.849979	0.888889	0.905124	0.811321	0.976744
0.850773	0.904762	0.906459	0.816901	0.978723
0.851566	0.904762	0.906459	0.816901	0.978723
0.85236	0.904762	0.906459	0.816901	0.978723
0.853154	0.904762	0.906459	0.816901	0.978723
0.853948	0.904762	0.906459	0.816901	0.978723
0.854742	0.904762	0.906459	0.816901	0.978723
0.855536	0.904762	0.906459	0.816901	0.978723
0.856329	0.904762	0.906459	0.816901	0.978723
0.857123	0.904762	0.906459	0.816901	0.978723
0.857917	0.904762	0.906459	0.816901	0.978723
0.858711	0.904762	0.906459	0.816901	0.978723
0.859505	0.904762	0.906459	0.816901	0.978723
0.860299	0.920635	0.907261	0.817073	0.978723
0.861092	0.920635	0.907261	0.817073	0.978723
0.861886	0.920635	0.907261	0.817073	0.978723
0.86268	0.920635	0.907261	0.817073	0.978723
0.863474	0.920635	0.907261	0.817073	0.978723
0.864268	0.920635	0.907261	0.817073	0.978723
0.865062	0.920635	0.907261	0.817073	0.978723
0.865855	0.920635	0.907261	0.817073	0.978723
0.866649	0.920635	0.907261	0.817073	0.978723
0.867443	0.920635	0.907261	0.817073	0.978723
0.868237	0.920635	0.907261	0.817073	0.978723
0.869031	0.920635	0.907261	0.817073	0.978723
0.869824	0.920635	0.907261	0.817073	0.978723
0.870618	0.920635	0.908468	0.818182	0.978723
0.871412	0.920635	0.908468	0.818182	0.978723
0.872206	0.920635	0.908468	0.818182	0.978723
0.873	0.920635	0.908468	0.818182	0.978723
0.873794	0.920635	0.908468	0.818182	0.978723
0.874587	0.920635	0.908468	0.818182	0.978723
0.875381	0.920635	0.908468	0.818182	0.978723
0.876175	0.920635	0.908468	0.818182	0.978723
0.876969	0.920635	0.908468	0.818182	0.978723
0.877763	0.920635	0.908468	0.818182	0.978723
0.878557	0.920635	0.908468	0.818182	0.978723
0.87935	0.920635	0.908468	0.818182	0.978723
0.880144	0.920635	0.909198	0.818182	0.978723
0.880938	0.920635	0.909198	0.818182	0.978723
0.881732	0.920635	0.909198	0.818182	0.978723
0.882526	0.920635	0.909198	0.818182	0.978723
0.88332	0.920635	0.909198	0.818182	0.978723
0.884113	0.920635	0.909198	0.818182	0.978723
0.884907	0.920635	0.909198	0.818182	0.978723
0.885701	0.920635	0.909198	0.818182	0.978723
0.886495	0.920635	0.909198	0.818182	0.978723
0.887289	0.920635	0.909198	0.818182	0.978723
0.888083	0.920635	0.909198	0.818182	0.978723
0.888876	0.920635	0.909198	0.818182	0.978723
0.88967	0.920635	0.909198	0.818182	0.978723
0.890464	0.920635	0.909956	0.818182	0.978723
0.891258	0.920635	0.909956	0.818182	0.978723
0.892052	0.920635	0.909956	0.818182	0.978723
0.892846	0.920635	0.909956	0.818182	0.978723
0.893639	0.920635	0.909956	0.818182	0.978723
0.894433	0.920635	0.909956	0.818182	0.978723
0.895227	0.920635	0.909956	0.818182	0.978723
0.896021	0.920635	0.909956	0.818182	0.978723
0.896815	0.920635	0.909956	0.818182	0.978723
0.897609	0.920635	0.909956	0.818182	0.978723
0.898402	0.920635	0.909956	0.818182	0.978723
0.899196	0.920635	0.909956	0.818182	0.978723
0.89999	0.920635	0.909956	0.818182	0.978723
0.900784	0.920635	0.910894	0.821918	0.979592
0.901578	0.920635	0.910894	0.821918	0.979592
0.902371	0.920635	0.910894	0.821918	0.979592
0.903165	0.920635	0.910894	0.821918	0.979592
0.903959	0.920635	0.910894	0.821918	0.979592
0.904753	0.920635	0.910894	0.821918	0.979592
0.905547	0.920635	0.910894	0.821918	0.979592
0.906341	0.920635	0.910894	0.821918	0.979592
0.907134	0.920635	0.910894	0.821918	0.979592
0.907928	0.920635	0.910894	0.821918	0.979592
0.908722	0.920635	0.910894	0.821918	0.979592
0.909516	0.920635	0.910894	0.821918	0.979592
0.91031	0.920635	0.912043	0.826667	0.98
0.911104	0.920635	0.912043	0.826667	0.98
0.911897	0.920635	0.912043	0.826667	0.98
0.912691	0.920635	0.912043	0.826667	0.98
0.913485	0.920635	0.912043	0.826667	0.98
0.914279	0.920635	0.912043	0.826667	0.98
0.915073	0.920635	0.912043	0.826667	0.98
0.915867	0.920635	0.912043	0.826667	0.98
0.91666	0.920635	0.912043	0.826667	0.98
0.917454	0.920635	0.912043	0.826667	0.98
0.918248	0.920635	0.912043	0.826667	0.98
0.919042	0.920635	0.912043	0.826667	0.98
0.919836	0.920635	0.912043	0.826667	0.98
0.92063	0.920635	0.913638	0.830769	0.981132
0.921423	0.920635	0.913638	0.830769	0.981132
0.922217	0.920635	0.913638	0.830769	0.981132
0.923011	0.920635	0.913638	0.830769	0.981132
0.923805	0.920635	0.913638	0.830769	0.981132
0.924599	0.920635	0.913638	0.830769	0.981132
0.925393	0.920635	0.913638	0.830769	0.981132
0.926186	0.920635	0.913638	0.830769	0.981132
0.92698	0.920635	0.913638	0.830769	0.981132
0.927774	0.920635	0.913638	0.830769	0.981132
0.928568	0.920635	0.913638	0.830769	0.981132
0.929362	0.920635	0.913638	0.830769	0.981132
0.930156	0.920635	0.914516	0.835443	0.981481
0.930949	0.920635	0.914516	0.835443	0.981481
0.931743	0.920635	0.914516	0.835443	0.981481
0.932537	0.920635	0.914516	0.835443	0.981481
0.933331	0.920635	0.914516	0.835443	0.981481
0.934125	0.920635	0.914516	0.835443	0.981481
0.934918	0.920635	0.914516	0.835443	0.981481
0.935712	0.920635	0.914516	0.835443	0.981481
0.936506	0.920635	0.914516	0.835443	0.981481
0.9373	0.920635	0.914516	0.835443	0.981481
0.938094	0.920635	0.914516	0.835443	0.981481
0.938888	0.920635	0.914516	0.835443	0.981481
0.939681	0.920635	0.914516	0.835443	0.981481
0.940475	0.920635	0.915341	0.836364	0.981818
0.941269	0.920635	0.915341	0.836364	0.981818
0.942063	0.920635	0.915341	0.836364	0.981818
0.942857	0.920635	0.915341	0.836364	0.981818
0.943651	0.920635	0.915341	0.836364	0.981818
0.944444	0.920635	0.915341	0.836364	0.981818
0.945238	0.920635	0.915341	0.836364	0.981818
0.946032	0.920635	0.915341	0.836364	0.981818
0.946826	0.920635	0.915341	0.836364	0.981818
0.94762	0.920635	0.915341	0.836364	0.981818
0.948414	0.920635	0.915341	0.836364	0.981818
0.949207	0.920635	0.915341	0.836364	0.981818
0.950001	0.920635	0.916379	0.83871	0.981818
0.950795	0.920635	0.916379	0.83871	0.981818
0.951589	0.920635	0.916379	0.83871	0.981818
0.952383	0.920635	0.916379	0.83871	0.981818
0.953177	0.920635	0.916379	0.83871	0.981818
0.95397	0.920635	0.916379	0.83871	0.981818
0.954764	0.920635	0.916379	0.83871	0.981818
0.955558	0.920635	0.916379	0.83871	0.981818
0.956352	0.920635	0.916379	0.83871	0.981818
0.957146	0.920635	0.916379	0.83871	0.981818
0.95794	0.920635	0.916379	0.83871	0.981818
0.958733	0.920635	0.916379	0.83871	0.981818
0.959527	0.920635	0.916379	0.83871	0.981818
0.960321	0.920635	0.917252	0.83908	0.982143
0.961115	0.920635	0.917252	0.83908	0.982143
0.961909	0.920635	0.917252	0.83908	0.982143
0.962703	0.920635	0.917252	0.83908	0.982143
0.963496	0.920635	0.917252	0.83908	0.982143
0.96429	0.920635	0.917252	0.83908	0.982143
0.965084	0.920635	0.917252	0.83908	0.982143
0.965878	0.920635	0.917252	0.83908	0.982143
0.966672	0.920635	0.917252	0.83908	0.982143
0.967465	0.920635	0.917252	0.83908	0.982143
0.968259	0.920635	0.917252	0.83908	0.982143
0.969053	0.920635	0.917252	0.83908	0.982143
0.969847	0.920635	0.917252	0.83908	0.982143
0.970641	0.920635	0.91803	0.83908	0.982456
0.971435	0.920635	0.91803	0.83908	0.982456
0.972228	0.920635	0.91803	0.83908	0.982456
0.973022	0.920635	0.91803	0.83908	0.982456
0.973816	0.920635	0.91803	0.83908	0.982456
0.97461	0.920635	0.91803	0.83908	0.982456
0.975404	0.920635	0.91803	0.83908	0.982456
0.976198	0.920635	0.91803	0.83908	0.982456
0.976991	0.920635	0.91803	0.83908	0.982456
0.977785	0.920635	0.91803	0.83908	0.982456
0.978579	0.920635	0.91803	0.83908	0.982456
0.979373	0.920635	0.91803	0.83908	0.982456
0.980167	0.920635	0.918939	0.840909	0.982456
0.980961	0.920635	0.918939	0.840909	0.982456
0.981754	0.920635	0.918939	0.840909	0.982456
0.982548	0.920635	0.918939	0.840909	0.982456
0.983342	0.920635	0.918939	0.840909	0.982456
0.984136	0.920635	0.918939	0.840909	0.982456
0.98493	0.920635	0.918939	0.840909	0.982456
0.985724	0.920635	0.918939	0.840909	0.982456
0.986517	0.920635	0.918939	0.840909	0.982456
0.987311	0.920635	0.918939	0.840909	0.982456
0.988105	0.920635	0.918939	0.840909	0.982456
0.988899	0.920635	0.918939	0.840909	0.982456
0.989693	0.920635	0.918939	0.840909	0.982456
0.990487	0.920635	0.919794	0.84127	0.982456
0.99128	0.920635	0.919794	0.84127	0.982456
0.992074	0.920635	0.919794	0.84127	0.982456
0.992868	0.920635	0.919794	0.84127	0.982456
0.993662	0.920635	0.919794	0.84127	0.982456
0.994456	0.920635	0.919794	0.84127	0.982456
0.99525	0.920635	0.919794	0.84127	0.982456
0.996043	0.920635	0.919794	0.84127	0.982456
0.996837	0.920635	0.919794	0.84127	0.982456
0.997631	0.920635	0.919794	0.84127	0.982456
0.998425	0.920635	0.919794	0.84127	0.982456
0.999219	0.920635	0.919794	0.84127	0.982456
1.00001	0.920635	0.920442	0.842105	0.982759
1.00081	0.920635	0.920442	0.842105	0.982759
1.0016	0.920635	0.920442	0.842105	0.982759
1.00239	0.920635	0.920442	0.842105	0.982759
1.00319	0.920635	0.920442	0.842105	0.982759
1.00398	0.920635	0.920442	0.842105	0.982759
1.00478	0.920635	0.920442	0.842105	0.982759
1.00557	0.920635	0.920442	0.842105	0.982759
1.00636	0.920635	0.920442	0.842105	0.982759
1.00716	0.920635	0.920442	0.842105	0.982759
1.00795	0.920635	0.920442	0.842105	0.982759
1.00874	0.920635	0.920442	0.842105	0.982759
1.00954	0.920635	0.920442	0.842105	0.982759
1.01033	0.920635	0.921151	0.844828	0.982759
1.01113	0.920635	0.921151	0.844828	0.982759
1.01192	0.920635	0.921151	0.844828	0.982759
1.01271	0.920635	0.921151	0.844828	0.982759
1.01351	0.920635	0.921151	0.844828	0.982759
1.0143	0.920635	0.921151	0.844828	0.982759
1.0151	0.920635	0.921151	0.844828	0.982759
1.01589	0.920635	0.921151	0.844828	0.982759
1.01668	0.920635	0.921151	0.844828	0.982759
1.01748	0.920635	0.921151	0.844828	0.982759
1.01827	0.920635	0.921151	0.844828	0.982759
1.01906	0.920635	0.921151	0.844828	0.982759
1.01986	0.920635	0.921151	0.844828	0.982759
1.02065	0.920635	0.922157	0.84507	0.982759
1.02145	0.920635	0.922157	0.84507	0.982759
1.02224	0.920635	0.922157	0.84507	0.982759
1.02303	0.920635	0.922157	0.84507	0.982759
1.02383	0.920635	0.922157	0.84507	0.982759
1.02462	0.920635	0.922157	0.84507	0.982759
1.02542	0.920635	0.922157	0.84507	0.982759
1.02621	0.920635	0.922157	0.84507	0.982759
1.027	0.920635	0.922157	0.84507	0.982759
1.0278	0.920635	0.922157	0.84507	0.982759
1.02859	0.920635	0.922157	0.84507	0.982759
1.02938	0.920635	0.922157	0.84507	0.982759
1.03018	0.920635	0.922667	0.84507	0.983051
1.03097	0.920635	0.922667	0.84507	0.983051
1.03177	0.920635	0.922667	0.84507	0.983051
1.03256	0.920635	0.922667	0.84507	0.983051
1.03335	0.920635	0.922667	0.84507	0.983051
1.03415	0.920635	0.922667	0.84507	0.983051
1.03494	0.920635	0.922667	0.84507	0.983051
1.03573	0.920635	0.922667	0.84507	0.983051
1.03653	0.920635	0.922667	0.84507	0.983051
1.03732	0.920635	0.922667	0.84507	0.983051
1.03812	0.920635	0.922667	0.84507	0.983051
1.03891	0.920635	0.922667	0.84507	0.983051
1.0397	0.920635	0.922667	0.84507	0.983051
1.0405	0.920635	0.923347	0.848101	0.983333
1.04129	0.920635	0.923347	0.848101	0.983333
1.04209	0.920635	0.923347	0.848101	0.983333
1.04288	0.920635	0.923347	0.848101	0.983333
1.04367	0.920635	0.923347	0.848101	0.983333
1.04447	0.920635	0.923347	0.848101	0.983333
1.04526	0.920635	0.923347	0.848101	0.983333
1.04605	0.920635	0.923347	0.848101	0.983333
1.04685	0.920635	0.923347	0.848101	0.983333
1.04764	0.920635	0.923347	0.848101	0.983333
1.04844	0.920635	0.923347	0.848101	0.983333
1.04923	0.920635	0.923347	0.848101	0.983333
1.05002	0.920635	0.924042	0.851064	0.984127
1.05082	0.920635	0.924042	0.851064	0.984127
1.05161	0.920635	0.924042	0.851064	0.984127
1.05241	0.920635	0.924042	0.851064	0.984127
1.0532	0.920635	0.924042	0.851064	0.984127
1.05399	0.920635	0.924042	0.851064	0.984127
1.05479	0.920635	0.924042	0.851064	0.984127
1.05558	0.920635	0.924042	0.851064	0.984127
1.05637	0.920635	0.924042	0.851064	0.984127
1.05717	0.920635	0.924042	0.851064	0.984127
1.05796	0.920635	0.924042	0.851064	0.984127
1.05876	0.920635	0.924042	0.851064	0.984127
1.05955	0.920635	0.924042	0.851064	0.984127
1.06034	0.920635	0.925055	0.852273	0.984848
1.06114	0.920635	0.925055	0.852273	0.984848
1.06193	0.920635	0.925055	0.852273	0.984848
1.06273	0.920635	0.925055	0.852273	0.984848
1.06352	0.920635	0.925055	0.852273	0.984848
1.06431	0.920635	0.925055	0.852273	0.984848
1.06511	0.920635	0.925055	0.852273	0.984848
1.0659	0.920635	0.925055	0.852273	0.984848
1.06669	0.920635	0.925055	0.852273	0.984848
1.06749	0.920635	0.925055	0.852273	0.984848
1.06828	0.920635	0.925055	0.852273	0.984848
1.06908	0.920635	0.925055	0.852273	0.984848
1.06987	0.920635	0.925055	0.852273	0.984848
1.07066	0.920635	0.926054	0.852459	0.985075
1.07146	0.920635	0.926054	0.852459	0.985075
1.07225	0.920635	0.926054	0.852459	0.985075
1.07304	0.920635	0.926054	0.852459	0.985075
1.07384	0.920635	0.926054	0.852459	0.985075
1.07463	0.920635	0.926054	0.852459	0.985075
1.07543	0.920635	0.926054	0.852459	0.985075
1.07622	0.920635	0.926054	0.852459	0.985075
1.07701	0.920635	0.926054	0.852459	0.985075
1.07781	0.920635	0.926054	0.852459	0.985075
1.0786	0.920635	0.926054	0.852459	0.985075
1.0794	0.920635	0.926054	0.852459	0.985075
1.08019	0.920635	0.926921	0.852459	0.985075
1.08098	0.920635	0.926921	0.852459	0.985075
1.08178	0.920635	0.926921	0.852459	0.985075
1.08257	0.920635	0.926921	0.852459	0.985075
1.08336	0.920635	0.926921	0.852459	0.985075
1.08416	0.920635	0.926921	0.852459	0.985075
1.08495	0.920635	0.926921	0.852459	0.985075
1.08575	0.920635	0.926921	0.852459	0.985075
1.08654	0.920635	0.926921	0.852459	0.985075
1.08733	0.920635	0.926921	0.852459	0.985075
1.08813	0.920635	0.926921	0.852459	0.985075
1.08892	0.920635	0.926921	0.852459	0.985075
1.08972	0.920635	0.926921	0.852459	0.985075
1.09051	0.920635	0.927563	0.852459	0.985507
1.0913	0.920635	0.927563	0.852459	0.985507
1.0921	0.920635	0.927563	0.852459	0.985507
1.09289	0.920635	0.927563	0.852459	0.985507
1.09368	0.920635	0.927563	0.852459	0.985507
1.09448	0.920635	0.927563	0.852459	0.985507
1.09527	0.920635	0.927563	0.852459	0.985507
1.09607	0.920635	0.927563	0.852459	0.985507
1.09686	0.920635	0.927563	0.852459	0.985507
1.09765	0.920635	0.927563	0.852459	0.985507
1.09845	0.920635	0.927563	0.852459	0.985507
1.09924	0.920635	0.927563	0.852459	0.985507
1.10004	0.920635	0.928276	0.852459	0.985507
1.10083	0.920635	0.928276	0.852459	0.985507
1.10162	0.920635	0.928276	0.852459	0.985507
1.10242	0.920635	0.928276	0.852459	0.985507
1.10321	0.920635	0.928276	0.852459	0.985507
1.104	0.920635	0.928276	0.852459	0.985507
1.1048	0.920635	0.928276	0.852459	0.985507
1.10559	0.920635	0.928276	0.852459	0.985507
1.10639	0.920635	0.928276	0.852459	0.985507
1.10718	0.920635	0.928276	0.852459	0.985507
1.10797	0.920635	0.928276	0.852459	0.985507
1.10877	0.920635	0.928276	0.852459	0.985507
1.10956	0.920635	0.928276	0.852459	0.985507
1.11035	0.920635	0.928932	0.855072	0.985714
1.11115	0.920635	0.928932	0.855072	0.985714
1.11194	0.920635	0.928932	0.855072	0.985714
1.11274	0.920635	0.928932	0.855072	0.985714
1.11353	0.920635	0.928932	0.855072	0.985714
1.11432	0.920635	0.928932	0.855072	0.985714
1.11512	0.920635	0.928932	0.855072	0.985714
1.11591	0.920635	0.928932	0.855072	0.985714
1.11671	0.920635	0.928932	0.855072	0.985714
1.1175	0.920635	0.928932	0.855072	0.985714
1.11829	0.920635	0.928932	0.855072	0.985714
1.11909	0.920635	0.928932	0.855072	0.985714
1.11988	0.920635	0.928932	0.855072	0.985714
1.12067	0.936508	0.929764	0.857143	0.985714
1.12147	0.936508	0.929764	0.857143	0.985714
1.12226	0.936508	0.929764	0.857143	0.985714
1.12306	0.936508	0.929764	0.857143	0.985714
1.12385	0.936508	0.929764	0.857143	0.985714
1.12464	0.936508	0.929764	0.857143	0.985714
1.12544	0.936508	0.929764	0.857143	0.985714
1.12623	0.936508	0.929764	0.857143	0.985714
1.12703	0.936508	0.929764	0.857143	0.985714
1.12782	0.936508	0.929764	0.857143	0.985714
1.12861	0.936508	0.929764	0.857143	0.985714
1.12941	0.936508	0.929764	0.857143	0.985714
1.1302	0.936508	0.930307	0.857143	0.985915
1.13099	0.936508	0.930307	0.857143	0.985915
1.13179	0.936508	0.930307	0.857143	0.985915
1.13258	0.936508	0.930307	0.857143	0.985915
1.13338	0.936508	0.930307	0.857143	0.985915
1.13417	0.936508	0.930307	0.857143	0.985915
1.13496	0.936508	0.930307	0.857143	0.985915
1.13576	0.936508	0.930307	0.857143	0.985915
1.13655	0.936508	0.930307	0.857143	0.985915
1.13734	0.936508	0.930307	0.857143	0.985915
1.13814	0.936508	0.930307	0.857143	0.985915
1.13893	0.936508	0.930307	0.857143	0.985915
1.13973	0.936508	0.930307	0.857143	0.985915
1.14052	0.936508	0.931083	0.857143	0.985915
1.14131	0.936508	0.931083	0.857143	0.985915
1.14211	0.936508	0.931083	0.857143	0.985915
1.1429	0.936508	0.931083	0.857143	0.985915
1.1437	0.936508	0.931083	0.857143	0.985915
1.14449	0.936508	0.931083	0.857143	0.985915
1.14528	0.936508	0.931083	0.857143	0.985915
1.14608	0.936508	0.931083	0.857143	0.985915
1.14687	0.936508	0.931083	0.857143	0.985915
1.14766	0.936508	0.931083	0.857143	0.985915
1.14846	0.936508	0.931083	0.857143	0.985915
1.14925	0.936508	0.931083	0.857143	0.985915
1.15005	0.936508	0.931934	0.859155	0.986111
1.15084	0.936508	0.931934	0.859155	0.986111
1.15163	0.936508	0.931934	0.859155	0.986111
1.15243	0.936508	0.931934	0.859155	0.986111
1.15322	0.936508	0.931934	0.859155	0.986111
1.15402	0.936508	0.931934	0.859155	0.986111
1.15481	0.936508	0.931934	0.859155	0.986111
1.1556	0.936508	0.931934	0.859155	0.986111
1.1564	0.936508	0.931934	0.859155	0.986111
1.15719	0.936508	0.931934	0.859155	0.986111
1.15798	0.936508	0.931934	0.859155	0.986111
1.15878	0.936508	0.931934	0.859155	0.986111
1.15957	0.936508	0.931934	0.859155	0.986111
1.16037	0.936508	0.932731	0.861111	0.986111
1.16116	0.936508	0.932731	0.861111	0.986111
1.16195	0.936508	0.932731	0.861111	0.986111
1.16275	0.936508	0.932731	0.861111	0.986111
1.16354	0.936508	0.932731	0.861111	0.986111
1.16434	0.936508	0.932731	0.861111	0.986111
1.16513	0.936508	0.932731	0.861111	0.986111
1.16592	0.936508	0.932731	0.861111	0.986111
1.16672	0.936508	0.932731	0.861111	0.986111
1.16751	0.936508	0.932731	0.861111	0.986111
1.1683	0.936508	0.932731	0.861111	0.986111
1.1691	0.936508	0.932731	0.861111	0.986111
1.16989	0.936508	0.932731	0.861111	0.986111
1.17069	0.936508	0.933213	0.862069	0.986111
1.17148	0.936508	0.933213	0.862069	0.986111
1.17227	0.936508	0.933213	0.862069	0.986111
1.17307	0.936508	0.933213	0.862069	0.986111
1.17386	0.936508	0.933213	0.862069	0.986111
1.17465	0.936508	0.933213	0.862069	0.986111
1.17545	0.936508	0.933213	0.862069	0.986111
1.17624	0.936508	0.933213	0.862069	0.986111
1.17704	0.936508	0.933213	0.862069	0.986111
1.17783	0.936508	0.933213	0.862069	0.986111
1.17862	0.936508	0.933213	0.862069	0.986111
1.17942	0.936508	0.933213	0.862069	0.986111
1.18021	0.936508	0.933961	0.862745	0.986111
1.18101	0.936508	0.933961	0.862745	0.986111
1.1818	0.936508	0.933961	0.862745	0.986111
1.18259	0.936508	0.933961	0.862745	0.986111
1.18339	0.936508	0.933961	0.862745	0.986111
1.18418	0.936508	0.933961	0.862745	0.986111
1.18497	0.936508	0.933961	0.862745	0.986111
1.18577	0.936508	0.933961	0.862745	0.986111
1.18656	0.936508	0.933961	0.862745	0.986111
1.18736	0.936508	0.933961	0.862745	0.986111
1.18815	0.936508	0.933961	0.862745	0.986111
1.18894	0.936508	0.933961	0.862745	0.986111
1.18974	0.936508	0.933961	0.862745	0.986111
1.19053	0.936508	0.934868	0.863636	0.987013
1.19133	0.936508	0.934868	0.863636	0.987013
1.19212	0.936508	0.934868	0.863636	0.987013
1.19291	0.936508	0.934868	0.863636	0.987013
1.19371	0.936508	0.934868	0.863636	0.987013
1.1945	0.936508	0.934868	0.863636	0.987013
1.19529	0.936508	0.934868	0.863636	0.987013
1.19609	0.936508	0.934868	0.863636	0.987013
1.19688	0.936508	0.934868	0.863636	0.987013
1.19768	0.936508	0.934868	0.863636	0.987013
1.19847	0.936508	0.934868	0.863636	0.987013
1.19926	0.936508	0.934868	0.863636	0.987013
1.20006	0.936508	0.935722	0.865385	0.987013
1.20085	0.936508	0.935722	0.865385	0.987013
1.20165	0.936508	0.935722	0.865385	0.987013
1.20244	0.936508	0.935722	0.865385	0.987013
1.20323	0.936508	0.935722	0.865385	0.987013
1.20403	0.936508	0.935722	0.865385	0.987013
1.20482	0.936508	0.935722	0.865385	0.987013
1.20561	0.936508	0.935722	0.865385	0.987013
1.20641	0.936508	0.935722	0.865385	0.987013
1.2072	0.936508	0.935722	0.865385	0.987013
1.208	0.936508	0.935722	0.865385	0.987013
1.20879	0.936508	0.935722	0.865385	0.987013
1.20958	0.936508	0.935722	0.865385	0.987013
1.21038	0.936508	0.936283	0.865385	0.987013
1.21117	0.936508	0.936283	0.865385	0.987013
1.21196	0.936508	0.936283	0.865385	0.987013
1.21276	0.936508	0.936283	0.865385	0.987013
1.21355	0.936508	0.936283	0.865385	0.987013
1.21435	0.936508	0.936283	0.865385	0.987013
1.21514	0.936508	0.936283	0.865385	0.987013
1.21593	0.936508	0.936283	0.865385	0.987013
1.21673	0.936508	0.936283	0.865385	0.987013
1.21752	0.936508	0.936283	0.865385	0.987013
1.21832	0.936508	0.936283	0.865385	0.987013
1.21911	0.936508	0.936283	0.865385	0.987013
1.2199	0.936508	0.936283	0.865385	0.987013
1.2207	0.936508	0.936833	0.865385	0.987342
1.22149	0.936508	0.936833	0.865385	0.987342
1.22228	0.936508	0.936833	0.865385	0.987342
1.22308	0.936508	0.936833	0.865385	0.987342
1.22387	0.936508	0.936833	0.865385	0.987342
1.22467	0.936508	0.936833	0.865385	0.987342
1.22546	0.936508	0.936833	0.865385	0.987342
1.22625	0.936508	0.936833	0.865385	0.987342
1.22705	0.936508	0.936833	0.865385	0.987342
1.22784	0.936508	0.936833	0.865385	0.987342
1.22864	0.936508	0.936833	0.865385	0.987342
1.22943	0.936508	0.936833	0.865385	0.987342
1.23022	0.936508	0.937373	0.866667	0.987342
1.23102	0.936508	0.937373	0.866667	0.987342
1.23181	0.936508	0.937373	0.866667	0.987342
1.2326	0.936508	0.937373	0.866667	0.987342
1.2334	0.936508	0.937373	0.866667	0.987342
1.23419	0.936508	0.937373	0.866667	0.987342
1.23499	0.936508	0.937373	0.866667	0.987342
1.23578	0.936508	0.937373	0.866667	0.987342
1.23657	0.936508	0.937373	0.866667	0.987342
1.23737	0.936508	0.937373	0.866667	0.987342
1.23816	0.936508	0.937373	0.866667	0.987342
1.23896	0.936508	0.937373	0.866667	0.987342
1.23975	0.936508	0.937373	0.866667	0.987342
1.24054	0.936508	0.937942	0.866667	0.987342
1.24134	0.936508	0.937942	0.866667	0.987342
1.24213	0.936508	0.937942	0.866667	0.987342
1.24292	0.936508	0.937942	0.866667	0.987342
1.24372	0.936508	0.937942	0.866667	0.987342
1.24451	0.936508	0.937942	0.866667	0.987342
1.24531	0.936508	0.937942	0.866667	0.987342
1.2461	0.936508	0.937942	0.866667	0.987342
1.24689	0.936508	0.937942	0.866667	0.987342
1.24769	0.936508	0.937942	0.866667	0.987342
1.24848	0.936508	0.937942	0.866667	0.987342
1.24927	0.936508	0.937942	0.866667	0.987342
1.25007	0.936508	0.938423	0.866667	0.9875
1.25086	0.936508	0.938423	0.866667	0.9875
1.25166	0.936508	0.938423	0.866667	0.9875
1.25245	0.936508	0.938423	0.866667	0.9875
1.25324	0.936508	0.938423	0.866667	0.9875
1.25404	0.936508	0.938423	0.866667	0.9875
1.25483	0.936508	0.938423	0.866667	0.9875
1.25563	0.936508	0.938423	0.866667	0.9875
1.25642	0.936508	0.938423	0.866667	0.9875
1.25721	0.936508	0.938423	0.866667	0.9875
1.25801	0.936508	0.938423	0.866667	0.9875
1.2588	0.936508	0.938423	0.866667	0.9875
1.25959	0.936508	0.938423	0.866667	0.9875
1.26039	0.936508	0.938791	0.866667	0.9875
1.26118	0.936508	0.938791	0.866667	0.9875
1.26198	0.936508	0.938791	0.866667	0.9875
1.26277	0.936508	0.938791	0.866667	0.9875
1.26356	0.936508	0.938791	0.866667	0.9875
1.26436	0.936508	0.938791	0.866667	0.9875
1.26515	0.936508	0.938791	0.866667	0.9875
1.26595	0.936508	0.938791	0.866667	0.9875
1.26674	0.936508	0.938791	0.866667	0.9875
1.26753	0.936508	0.938791	0.866667	0.9875
1.26833	0.936508	0.938791	0.866667	0.9875
1.26912	0.936508	0.938791	0.866667	0.9875
1.26991	0.936508	0.938791	0.866667	0.9875
1.27071	0.936508	0.939474	0.866667	0.987654
1.2715	0.936508	0.939474	0.866667	0.987654
1.2723	0.936508	0.939474	0.866667	0.987654
1.27309	0.936508	0.939474	0.866667	0.987654
1.27388	0.936508	0.939474	0.866667	0.987654
1.27468	0.936508	0.939474	0.866667	0.987654
1.27547	0.936508	0.939474	0.866667	0.987654
1.27627	0.936508	0.939474	0.866667	0.987654
1.27706	0.936508	0.939474	0.866667	0.987654
1.27785	0.936508	0.939474	0.866667	0.987654
1.27865	0.936508	0.939474	0.866667	0.987654
1.27944	0.936508	0.939474	0.866667	0.987654
1.28023	0.936508	0.939955	0.866667	0.987654
1.28103	0.936508	0.939955	0.866667	0.987654
1.28182	0.936508	0.939955	0.866667	0.987654
1.28262	0.936508	0.939955	0.866667	0.987654
1.28341	0.936508	0.939955	0.866667	0.987654
1.2842	0.936508	0.939955	0.866667	0.987654
1.285	0.936508	0.939955	0.866667	0.987654
1.28579	0.936508	0.939955	0.866667	0.987654
1.28658	0.936508	0.939955	0.866667	0.987654
1.28738	0.936508	0.939955	0.866667	0.987654
1.28817	0.936508	0.939955	0.866667	0.987654
1.28897	0.936508	0.939955	0.866667	0.987654
1.28976	0.936508	0.939955	0.866667	0.987654
1.29055	0.936508	0.94072	0.866667	1
1.29135	0.936508	0.94072	0.866667	1
1.29214	0.936508	0.94072	0.866667	1
1.29294	0.936508	0.94072	0.866667	1
1.29373	0.936508	0.94072	0.866667	1
1.29452	0.936508	0.94072	0.866667	1
1.29532	0.936508	0.94072	0.866667	1
1.29611	0.936508	0.94072	0.866667	1
1.2969	0.936508	0.94072	0.866667	1
1.2977	0.936508	0.94072	0.866667	1
1.29849	0.936508	0.94072	0.866667	1
1.29929	0.936508	0.94072	0.866667	1
1.30008	0.936508	0.941346	0.868852	1
1.30087	0.936508	0.941346	0.868852	1
1.30167	0.936508	0.941346	0.868852	1
1.30246	0.936508	0.941346	0.868852	1
1.30326	0.936508	0.941346	0.868852	1
1.30405	0.936508	0.941346	0.868852	1
1.30484	0.936508	0.941346	0.868852	1
1.30564	0.936508	0.941346	0.868852	1
1.30643	0.936508	0.941346	0.868852	1
1.30722	0.936508	0.941346	0.868852	1
1.30802	0.936508	0.941346	0.868852	1
1.30881	0.936508	0.941346	0.868852	1
1.30961	0.936508	0.941346	0.868852	1
1.3104	0.936508	0.942087	0.869565	1
1.31119	0.936508	0.942087	0.869565	1
1.31199	0.936508	0.942087	0.869565	1
1.31278	0.936508	0.942087	0.869565	1
1.31358	0.936508	0.942087	0.869565	1
1.31437	0.936508	0.942087	0.869565	1
1.31516	0.936508	0.942087	0.869565	1
1.31596	0.936508	0.942087	0.869565	1
1.31675	0.936508	0.942087	0.869565	1
1.31754	0.936508	0.942087	0.869565	1
1.31834	0.936508	0.942087	0.869565	1
1.31913	0.936508	0.942087	0.869565	1
1.31993	0.936508	0.942087	0.869565	1
1.32072	0.936508	0.942857	0.87234	1
1.32151	0.936508	0.942857	0.87234	1
1.32231	0.936508	0.942857	0.87234	1
1.3231	0.936508	0.942857	0.87234	1
1.32389	0.936508	0.942857	0.87234	1
1.32469	0.936508	0.942857	0.87234	1
1.32548	0.936508	0.942857	0.87234	1
1.32628	0.936508	0.942857	0.87234	1
1.32707	0.936508	0.942857	0.87234	1
1.32786	0.936508	0.942857	0.87234	1
1.32866	0.936508	0.942857	0.87234	1
1.32945	0.936508	0.942857	0.87234	1
1.33025	0.936508	0.943385	0.875	1
1.33104	0.936508	0.943385	0.875	1
1.33183	0.936508	0.943385	0.875	1
1.33263	0.936508	0.943385	0.875	1
1.33342	0.936508	0.943385	0.875	1
1.33421	0.936508	0.943385	0.875	1
1.33501	0.936508	0.943385	0.875	1
1.3358	0.936508	0.943385	0.875	1
1.3366	0.936508	0.943385	0.875	1
1.33739	0.936508	0.943385	0.875	1
1.33818	0.936508	0.943385	0.875	1
1.33898	0.936508	0.943385	0.875	1
1.33977	0.936508	0.943385	0.875	1
1.34057	0.936508	0.944155	0.875	1
1.34136	0.936508	0.944155	0.875	1
1.34215	0.936508	0.944155	0.875	1
1.34295	0.936508	0.944155	0.875	1
1.34374	0.936508	0.944155	0.875	1
1.34453	0.936508	0.944155	0.875	1
1.34533	0.936508	0.944155	0.875	1
1.34612	0.936508	0.944155	0.875	1
1.34692	0.936508	0.944155	0.875	1
1.34771	0.936508	0.944155	0.875	1
1.3485	0.936508	0.944155	0.875	1
1.3493	0.936508	0.944155	0.875	1
1.35009	0.936508	0.944622	0.876543	1
1.35089	0.936508	0.944622	0.876543	1
1.35168	0.936508	0.944622	0.876543	1
1.35247	0.936508	0.944622	0.876543	1
1.35327	0.936508	0.944622	0.876543	1
1.35406	0.936508	0.944622	0.876543	1
1.35485	0.936508	0.944622	0.876543	1
1.35565	0.936508	0.944622	0.876543	1
1.35644	0.936508	0.944622	0.876543	1
1.35724	0.936508	0.944622	0.876543	1
1.35803	0.936508	0.944622	0.876543	1
1.35882	0.936508	0.944622	0.876543	1
1.35962	0.936508	0.944622	0.876543	1
1.36041	0.936508	0.94498	0.876923	1
1.3612	0.936508	0.94498	0.876923	1
1.362	0.936508	0.94498	0.876923	1
1.36279	0.936508	0.94498	0.876923	1
1.36359	0.936508	0.94498	0.876923	1
1.36438	0.936508	0.94498	0.876923	1
1.36517	0.936508	0.94498	0.876923	1
1.36597	0.936508	0.94498	0.876923	1
1.36676	0.936508	0.94498	0.876923	1
1.36756	0.936508	0.94498	0.876923	1
1.36835	0.936508	0.94498	0.876923	1
1.36914	0.936508	0.94498	0.876923	1
1.36994	0.936508	0.94498	0.876923	1
1.37073	0.936508	0.945486	0.876923	1
1.37152	0.936508	0.945486	0.876923	1
1.37232	0.936508	0.945486	0.876923	1
1.37311	0.936508	0.945486	0.876923	1
1.37391	0.936508	0.945486	0.876923	1
1.3747	0.936508	0.945486	0.876923	1
1.37549	0.936508	0.945486	0.876923	1
1.37629	0.936508	0.945486	0.876923	1
1.37708	0.936508	0.945486	0.876923	1
1.37788	0.936508	0.945486	0.876923	1
1.37867	0.936508	0.945486	0.876923	1
1.37946	0.936508	0.945486	0.876923	1
1.38026	0.936508	0.945875	0.876923	1
1.38105	0.936508	0.945875	0.876923	1
1.38184	0.936508	0.945875	0.876923	1
1.38264	0.936508	0.945875	0.876923	1
1.38343	0.936508	0.945875	0.876923	1
1.38423	0.936508	0.945875	0.876923	1
1.38502	0.936508	0.945875	0.876923	1
1.38581	0.936508	0.945875	0.876923	1
1.38661	0.936508	0.945875	0.876923	1
1.3874	0.936508	0.945875	0.876923	1
1.3882	0.936508	0.945875	0.876923	1
1.38899	0.936508	0.945875	0.876923	1
1.38978	0.936508	0.945875	0.876923	1
1.39058	0.952381	0.946454	0.876923	1
1.39137	0.952381	0.946454	0.876923	1
1.39216	0.952381	0.946454	0.876923	1
1.39296	0.952381	0.946454	0.876923	1
1.39375	0.952381	0.946454	0.876923	1
1.39455	0.952381	0.946454	0.876923	1
1.39534	0.952381	0.946454	0.876923	1
1.39613	0.952381	0.946454	0.876923	1
1.39693	0.952381	0.946454	0.876923	1
1.39772	0.952381	0.946454	0.876923	1
1.39851	0.952381	0.946454	0.876923	1
1.39931	0.952381	0.946454	0.876923	1
1.4001	0.952381	0.947036	0.876923	1
1.4009	0.952381	0.947036	0.876923	1
1.40169	0.952381	0.947036	0.876923	1
1.40248	0.952381	0.947036	0.876923	1
1.40328	0.952381	0.947036	0.876923	1
1.40407	0.952381	0.947036	0.876923	1
1.40487	0.952381	0.947036	0.876923	1
1.40566	0.952381	0.947036	0.876923	1
1.40645	0.952381	0.947036	0.876923	1
1.40725	0.952381	0.947036	0.876923	1
1.40804	0.952381	0.947036	0.876923	1
1.40883	0.952381	0.947036	0.876923	1
1.40963	0.952381	0.947036	0.876923	1
1.41042	0.952381	0.947448	0.876923	1
1.41122	0.952381	0.947448	0.876923	1
1.41201	0.952381	0.947448	0.876923	1
1.4128	0.952381	0.947448	0.876923	1
1.4136	0.952381	0.947448	0.876923	1
1.41439	0.952381	0.947448	0.876923	1
1.41519	0.952381	0.947448	0.876923	1
1.41598	0.952381	0.947448	0.876923	1
1.41677	0.952381	0.947448	0.876923	1
1.41757	0.952381	0.947448	0.876923	1
1.41836	0.952381	0.947448	0.876923	1
1.41915	0.952381	0.947448	0.876923	1
1.41995	0.952381	0.947448	0.876923	1
1.42074	0.952381	0.947904	0.877193	1
1.42154	0.952381	0.947904	0.877193	1
1.42233	0.952381	0.947904	0.877193	1
1.42312	0.952381	0.947904	0.877193	1
1.42392	0.952381	0.947904	0.877193	1
1.42471	0.952381	0.947904	0.877193	1
1.42551	0.952381	0.947904	0.877193	1
1.4263	0.952381	0.947904	0.877193	1
1.42709	0.952381	0.947904	0.877193	1
1.42789	0.952381	0.947904	0.877193	1
1.42868	0.952381	0.947904	0.877193	1
1.42947	0.952381	0.947904	0.877193	1
1.43027	0.952381	0.948305	0.878788	1
1.43106	0.952381	0.948305	0.878788	1
1.43186	0.952381	0.948305	0.878788	1
1.43265	0.952381	0.948305	0.878788	1
1.43344	0.952381	0.948305	0.878788	1
1.43424	0.952381	0.948305	0.878788	1
1.43503	0.952381	0.948305	0.878788	1
1.43582	0.952381	0.948305	0.878788	1
1.43662	0.952381	0.948305	0.878788	1
1.43741	0.952381	0.948305	0.878788	1
1.43821	0.952381	0.948305	0.878788	1
1.439	0.952381	0.948305	0.878788	1
1.43979	0.952381	0.948305	0.878788	1
1.44059	0.952381	0.948623	0.88	1
1.44138	0.952381	0.948623	0.88	1
1.44218	0.952381	0.948623	0.88	1
1.44297	0.952381	0.948623	0.88	1
1.44376	0.952381	0.948623	0.88	1
1.44456	0.952381	0.948623	0.88	1
1.44535	0.952381	0.948623	0.88	1
1.44614	0.952381	0.948623	0.88	1
1.44694	0.952381	0.948623	0.88	1
1.44773	0.952381	0.948623	0.88	1
1.44853	0.952381	0.948623	0.88	1
1.44932	0.952381	0.948623	0.88	1
1.45011	0.952381	0.949166	0.880597	1
1.45091	0.952381	0.949166	0.880597	1
1.4517	0.952381	0.949166	0.880597	1
1.4525	0.952381	0.949166	0.880597	1
1.45329	0.952381	0.949166	0.880597	1
1.45408	0.952381	0.949166	0.880597	1
1.45488	0.952381	0.949166	0.880597	1
1.45567	0.952381	0.949166	0.880597	1
1.45646	0.952381	0.949166	0.880597	1
1.45726	0.952381	0.949166	0.880597	1
1.45805	0.952381	0.949166	0.880597	1
1.45885	0.952381	0.949166	0.880597	1
1.45964	0.952381	0.949166	0.880597	1
1.46043	0.952381	0.949522	0.883117	1
1.46123	0.952381	0.949522	0.883117	1
1.46202	0.952381	0.949522	0.883117	1
1.46282	0.952381	0.949522	0.883117	1
1.46361	0.952381	0.949522	0.883117	1
1.4644	0.952381	0.949522	0.883117	1
1.4652	0.952381	0.949522	0.883117	1
1.46599	0.952381	0.949522	0.883117	1
1.46678	0.952381	0.949522	0.883117	1
1.46758	0.952381	0.949522	0.883117	1
1.46837	0.952381	0.949522	0.883117	1
1.46917	0.952381	0.949522	0.883117	1
1.46996	0.952381	0.949522	0.883117	1
1.47075	0.952381	0.950097	0.884058	1
1.47155	0.952381	0.950097	0.884058	1
1.47234	0.952381	0.950097	0.884058	1
1.47313	0.952381	0.950097	0.884058	1
1.47393	0.952381	0.950097	0.884058	1
1.47472	0.952381	0.950097	0.884058	1
1.47552	0.952381	0.950097	0.884058	1
1.47631	0.952381	0.950097	0.884058	1
1.4771	0.952381	0.950097	0.884058	1
1.4779	0.952381	0.950097	0.884058	1
1.47869	0.952381	0.950097	0.884058	1
1.47949	0.952381	0.950097	0.884058	1
1.48028	0.952381	0.950633	0.884058	1
1.48107	0.952381	0.950633	0.884058	1
1.48187	0.952381	0.950633	0.884058	1
1.48266	0.952381	0.950633	0.884058	1
1.48345	0.952381	0.950633	0.884058	1
1.48425	0.952381	0.950633	0.884058	1
1.48504	0.952381	0.950633	0.884058	1
1.48584	0.952381	0.950633	0.884058	1
1.48663	0.952381	0.950633	0.884058	1
1.48742	0.952381	0.950633	0.884058	1
1.48822	0.952381	0.950633	0.884058	1
1.48901	0.952381	0.950633	0.884058	1
1.48981	0.952381	0.950633	0.884058	1
1.4906	0.952381	0.951146	0.886792	1
1.49139	0.952381	0.951146	0.886792	1
1.49219	0.952381	0.951146	0.886792	1
1.49298	0.952381	0.951146	0.886792	1
1.49377	0.952381	0.951146	0.886792	1
1.49457	0.952381	0.951146	0.886792	1
1.49536	0.952381	0.951146	0.886792	1
1.49616	0.952381	0.951146	0.886792	1
1.49695	0.952381	0.951146	0.886792	1
1.49774	0.952381	0.951146	0.886792	1
1.49854	0.952381	0.951146	0.886792	1
1.49933	0.952381	0.951146	0.886792	1
1.50013	0.952381	0.951474	0.886792	1
1.50092	0.952381	0.951474	0.886792	1
1.50171	0.952381	0.951474	0.886792	1
1.50251	0.952381	0.951474	0.886792	1
1.5033	0.952381	0.951474	0.886792	1
1.50409	0.952381	0.951474	0.886792	1
1.50489	0.952381	0.951474	0.886792	1
1.50568	0.952381	0.951474	0.886792	1
1.50648	0.952381	0.951474	0.886792	1
1.50727	0.952381	0.951474	0.886792	1
1.50806	0.952381	0.951474	0.886792	1
1.50886	0.952381	0.951474	0.886792	1
1.50965	0.952381	0.951474	0.886792	1
1.51044	0.952381	0.951805	0.886792	1
1.51124	0.952381	0.951805	0.886792	1
1.51203	0.952381	0.951805	0.886792	1
1.51283	0.952381	0.951805	0.886792	1
1.51362	0.952381	0.951805	0.886792	1
1.51441	0.952381	0.951805	0.886792	1
1.51521	0.952381	0.951805	0.886792	1
1.516	0.952381	0.951805	0.886792	1
1.5168	0.952381	0.951805	0.886792	1
1.51759	0.952381	0.951805	0.886792	1
1.51838	0.952381	0.951805	0.886792	1
1.51918	0.952381	0.951805	0.886792	1
1.51997	0.952381	0.951805	0.886792	1
1.52076	0.952381	0.952354	0.887097	1
1.52156	0.952381	0.952354	0.887097	1
1.52235	0.952381	0.952354	0.887097	1
1.52315	0.952381	0.952354	0.887097	1
1.52394	0.952381	0.952354	0.887097	1
1.52473	0.952381	0.952354	0.887097	1
1.52553	0.952381	0.952354	0.887097	1
1.52632	0.952381	0.952354	0.887097	1
1.52712	0.952381	0.952354	0.887097	1
1.52791	0.952381	0.952354	0.887097	1
1.5287	0.952381	0.952354	0.887097	1
1.5295	0.952381	0.952354	0.887097	1
1.53029	0.952381	0.952706	0.888889	1
1.53108	0.952381	0.952706	0.888889	1
1.53188	0.952381	0.952706	0.888889	1
1.53267	0.952381	0.952706	0.888889	1
1.53347	0.952381	0.952706	0.888889	1
1.53426	0.952381	0.952706	0.888889	1
1.53505	0.952381	0.952706	0.888889	1
1.53585	0.952381	0.952706	0.888889	1
1.53664	0.952381	0.952706	0.888889	1
1.53743	0.952381	0.952706	0.888889	1
1.53823	0.952381	0.952706	0.888889	1
1.53902	0.952381	0.952706	0.888889	1
1.53982	0.952381	0.952706	0.888889	1
1.54061	0.952381	0.953007	0.888889	1
1.5414	0.952381	0.953007	0.888889	1
1.5422	0.952381	0.953007	0.888889	1
1.54299	0.952381	0.953007	0.888889	1
1.54379	0.952381	0.953007	0.888889	1
1.54458	0.952381	0.953007	0.888889	1
1.54537	0.952381	0.953007	0.888889	1
1.54617	0.952381	0.953007	0.888889	1
1.54696	0.952381	0.953007	0.888889	1
1.54775	0.952381	0.953007	0.888889	1
1.54855	0.952381	0.953007	0.888889	1
1.54934	0.952381	0.953007	0.888889	1
1.55014	0.952381	0.953447	0.890244	1
1.55093	0.952381	0.953447	0.890244	1
1.55172	0.952381	0.953447	0.890244	1
1.55252	0.952381	0.953447	0.890244	1
1.55331	0.952381	0.953447	0.890244	1
1.55411	0.952381	0.953447	0.890244	1
1.5549	0.952381	0.953447	0.890244	1
1.55569	0.952381	0.953447	0.890244	1
1.55649	0.952381	0.953447	0.890244	1
1.55728	0.952381	0.953447	0.890244	1
1.55807	0.952381	0.953447	0.890244	1
1.55887	0.952381	0.953447	0.890244	1
1.55966	0.952381	0.953447	0.890244	1
1.56046	0.952381	0.953926	0.890625	1
1.56125	0.952381	0.953926	0.890625	1
1.56204	0.952381	0.953926	0.890625	1
1.56284	0.952381	0.953926	0.890625	1
1.56363	0.952381	0.953926	0.890625	1
1.56443	0.952381	0.953926	0.890625	1
1.56522	0.952381	0.953926	0.890625	1
1.56601	0.952381	0.953926	0.890625	1
1.56681	0.952381	0.953926	0.890625	1
1.5676	0.952381	0.953926	0.890625	1
1.56839	0.952381	0.953926	0.890625	1
1.56919	0.952381	0.953926	0.890625	1
1.56998	0.952381	0.953926	0.890625	1
1.57078	0.952381	0.954259	0.890625	1
1.57157	0.952381	0.954259	0.890625	1
1.57236	0.952381	0.954259	0.890625	1
1.57316	0.952381	0.954259	0.890625	1
1.57395	0.952381	0.954259	0.890625	1
1.57474	0.952381	0.954259	0.890625	1
1.57554	0.952381	0.954259	0.890625	1
1.57633	0.952381	0.954259	0.890625	1
1.57713	0.952381	0.954259	0.890625	1
1.57792	0.952381	0.954259	0.890625	1
1.57871	0.952381	0.954259	0.890625	1
1.57951	0.952381	0.954259	0.890625	1
1.5803	0.952381	0.954611	0.890625	1
1.5811	0.952381	0.954611	0.890625	1
1.58189	0.952381	0.954611	0.890625	1
1.58268	0.952381	0.954611	0.890625	1
1.58348	0.952381	0.954611	0.890625	1
1.58427	0.952381	0.954611	0.890625	1
1.58506	0.952381	0.954611	0.890625	1
1.58586	0.952381	0.954611	0.890625	1
1.58665	0.952381	0.954611	0.890625	1
1.58745	0.952381	0.954611	0.890625	1
1.58824	0.952381	0.954611	0.890625	1
1.58903	0.952381	0.954611	0.890625	1
1.58983	0.952381	0.954611	0.890625	1
1.59062	0.952381	0.954866	0.890625	1
1.59142	0.952381	0.954866	0.890625	1
1.59221	0.952381	0.954866	0.890625	1
1.593	0.952381	0.954866	0.890625	1
1.5938	0.952381	0.954866	0.890625	1
1.59459	0.952381	0.954866	0.890625	1
1.59538	0.952381	0.954866	0.890625	1
1.59618	0.952381	0.954866	0.890625	1
1.59697	0.952381	0.954866	0.890625	1
1.59777	0.952381	0.954866	0.890625	1
1.59856	0.952381	0.954866	0.890625	1
1.59935	0.952381	0.954866	0.890625	1
1.60015	0.952381	0.955261	0.890625	1
1.60094	0.952381	0.955261	0.890625	1
1.60174	0.952381	0.955261	0.890625	1
1.60253	0.952381	0.955261	0.890625	1
1.60332	0.952381	0.955261	0.890625	1
1.60412	0.952381	0.955261	0.890625	1
1.60491	0.952381	0.955261	0.890625	1
1.6057	0.952381	0.955261	0.890625	1
1.6065	0.952381	0.955261	0.890625	1
1.60729	0.952381	0.955261	0.890625	1
1.60809	0.952381	0.955261	0.890625	1
1.60888	0.952381	0.955261	0.890625	1
1.60967	0.952381	0.955261	0.890625	1
1.61047	0.952381	0.95561	0.891304	1
1.61126	0.952381	0.95561	0.891304	1
1.61205	0.952381	0.95561	0.891304	1
1.61285	0.952381	0.95561	0.891304	1
1.61364	0.952381	0.95561	0.891304	1
1.61444	0.952381	0.95561	0.891304	1
1.61523	0.952381	0.95561	0.891304	1
1.61602	0.952381	0.95561	0.891304	1
1.61682	0.952381	0.95561	0.891304	1
1.61761	0.952381	0.95561	0.891304	1
1.61841	0.952381	0.95561	0.891304	1
1.6192	0.952381	0.95561	0.891304	1
1.61999	0.952381	0.95561	0.891304	1
1.62079	0.952381	0.955842	0.891304	1
1.62158	0.952381	0.955842	0.891304	1
1.62237	0.952381	0.955842	0.891304	1
1.62317	0.952381	0.955842	0.891304	1
1.62396	0.952381	0.955842	0.891304	1
1.62476	0.952381	0.955842	0.891304	1
1.62555	0.952381	0.955842	0.891304	1
1.62634	0.952381	0.955842	0.891304	1
1.62714	0.952381	0.955842	0.891304	1
1.62793	0.952381	0.955842	0.891304	1
1.62873	0.952381	0.955842	0.891304	1
1.62952	0.952381	0.955842	0.891304	1
1.63031	0.952381	0.956195	0.891304	1
1.63111	0.952381	0.956195	0.891304	1
1.6319	0.952381	0.956195	0.891304	1
1.63269	0.952381	0.956195	0.891304	1
1.63349	0.952381	0.956195	0.891304	1
1.63428	0.952381	0.956195	0.891304	1
1.63508	0.952381	0.956195	0.891304	1
1.63587	0.952381	0.956195	0.891304	1
1.63666	0.952381	0.956195	0.891304	1
1.63746	0.952381	0.956195	0.891304	1
1.63825	0.952381	0.956195	0.891304	1
1.63905	0.952381	0.956195	0.891304	1
1.63984	0.952381	0.956195	0.891304	1
1.64063	0.952381	0.956536	0.892308	1
1.64143	0.952381	0.956536	0.892308	1
1.64222	0.952381	0.956536	0.892308	1
1.64301	0.952381	0.956536	0.892308	1
1.64381	0.952381	0.956536	0.892308	1
1.6446	0.952381	0.956536	0.892308	1
1.6454	0.952381	0.956536	0.892308	1
1.64619	0.952381	0.956536	0.892308	1
1.64698	0.952381	0.956536	0.892308	1
1.64778	0.952381	0.956536	0.892308	1
1.64857	0.952381	0.956536	0.892308	1
[truncated: 8,001 more rows]

## Sheet: A_primary_cancers
FPrate	Sensitivity	Sensitivity[Mean]	Sensitivity[Lower bound]	Sensitivity[Upper bound]
0.0625	0.777778	0.747253	0.5	0.916667
0.0632938	0.777778	0.747253	0.5	0.916667
0.0640877	0.777778	0.747253	0.5	0.916667
0.0648815	0.777778	0.747253	0.5	0.916667
0.0656753	0.777778	0.747253	0.5	0.916667
0.0664691	0.777778	0.747253	0.5	0.916667
0.067263	0.777778	0.747253	0.5	0.916667
0.0680568	0.777778	0.747253	0.5	0.916667
0.0688506	0.777778	0.747253	0.5	0.916667
0.0696445	0.777778	0.747253	0.5	0.916667
0.0704383	0.777778	0.76473	0.56	0.925926
0.0712321	0.777778	0.76473	0.56	0.925926
0.072026	0.777778	0.76473	0.56	0.925926
0.0728198	0.777778	0.76473	0.56	0.925926
0.0736136	0.777778	0.76473	0.56	0.925926
0.0744074	0.777778	0.76473	0.56	0.925926
0.0752013	0.777778	0.76473	0.56	0.925926
0.0759951	0.777778	0.76473	0.56	0.925926
0.0767889	0.777778	0.76473	0.56	0.925926
0.0775828	0.777778	0.76473	0.56	0.925926
0.0783766	0.777778	0.76473	0.56	0.925926
0.0791704	0.777778	0.76473	0.56	0.925926
0.0799642	0.777778	0.76473	0.56	0.925926
0.0807581	0.777778	0.775504	0.586207	0.931035
0.0815519	0.777778	0.775504	0.586207	0.931035
0.0823457	0.777778	0.775504	0.586207	0.931035
0.0831396	0.777778	0.775504	0.586207	0.931035
0.0839334	0.777778	0.775504	0.586207	0.931035
0.0847272	0.777778	0.775504	0.586207	0.931035
0.0855211	0.777778	0.775504	0.586207	0.931035
0.0863149	0.777778	0.775504	0.586207	0.931035
0.0871087	0.777778	0.775504	0.586207	0.931035
0.0879025	0.777778	0.775504	0.586207	0.931035
0.0886964	0.777778	0.775504	0.586207	0.931035
0.0894902	0.777778	0.775504	0.586207	0.931035
0.090284	0.777778	0.783197	0.6	0.935484
0.0910779	0.777778	0.783197	0.6	0.935484
0.0918717	0.777778	0.783197	0.6	0.935484
0.0926655	0.777778	0.783197	0.6	0.935484
0.0934593	0.777778	0.783197	0.6	0.935484
0.0942532	0.777778	0.783197	0.6	0.935484
0.095047	0.777778	0.783197	0.6	0.935484
0.0958408	0.777778	0.783197	0.6	0.935484
0.0966347	0.777778	0.783197	0.6	0.935484
0.0974285	0.777778	0.783197	0.6	0.935484
0.0982223	0.777778	0.783197	0.6	0.935484
0.0990162	0.777778	0.783197	0.6	0.935484
0.09981	0.777778	0.783197	0.6	0.935484
0.100604	0.777778	0.78887	0.607143	0.939394
0.101398	0.777778	0.78887	0.607143	0.939394
0.102191	0.777778	0.78887	0.607143	0.939394
0.102985	0.777778	0.78887	0.607143	0.939394
0.103779	0.777778	0.78887	0.607143	0.939394
0.104573	0.777778	0.78887	0.607143	0.939394
0.105367	0.777778	0.78887	0.607143	0.939394
0.106161	0.777778	0.78887	0.607143	0.939394
0.106954	0.777778	0.78887	0.607143	0.939394
0.107748	0.777778	0.78887	0.607143	0.939394
0.108542	0.777778	0.78887	0.607143	0.939394
0.109336	0.777778	0.78887	0.607143	0.939394
0.11013	0.777778	0.793471	0.608696	0.941176
0.110924	0.777778	0.793471	0.608696	0.941176
0.111717	0.777778	0.793471	0.608696	0.941176
0.112511	0.777778	0.793471	0.608696	0.941176
0.113305	0.777778	0.793471	0.608696	0.941176
0.114099	0.777778	0.793471	0.608696	0.941176
0.114893	0.777778	0.793471	0.608696	0.941176
0.115687	0.777778	0.793471	0.608696	0.941176
0.11648	0.777778	0.793471	0.608696	0.941176
0.117274	0.777778	0.793471	0.608696	0.941176
0.118068	0.777778	0.793471	0.608696	0.941176
0.118862	0.777778	0.793471	0.608696	0.941176
0.119656	0.777778	0.793471	0.608696	0.941176
0.12045	0.777778	0.799115	0.615385	0.947368
0.121243	0.777778	0.799115	0.615385	0.947368
0.122037	0.777778	0.799115	0.615385	0.947368
0.122831	0.777778	0.799115	0.615385	0.947368
0.123625	0.777778	0.799115	0.615385	0.947368
0.124419	0.777778	0.799115	0.615385	0.947368
0.125213	0.777778	0.799115	0.615385	0.947368
0.126006	0.777778	0.799115	0.615385	0.947368
0.1268	0.777778	0.799115	0.615385	0.947368
0.127594	0.777778	0.799115	0.615385	0.947368
0.128388	0.777778	0.799115	0.615385	0.947368
0.129182	0.777778	0.799115	0.615385	0.947368
0.129975	0.777778	0.799115	0.615385	0.947368
0.130769	0.814815	0.803581	0.62963	0.952381
0.131563	0.814815	0.803581	0.62963	0.952381
0.132357	0.814815	0.803581	0.62963	0.952381
0.133151	0.814815	0.803581	0.62963	0.952381
0.133945	0.814815	0.803581	0.62963	0.952381
0.134738	0.814815	0.803581	0.62963	0.952381
0.135532	0.814815	0.803581	0.62963	0.952381
0.136326	0.814815	0.803581	0.62963	0.952381
0.13712	0.814815	0.803581	0.62963	0.952381
0.137914	0.814815	0.803581	0.62963	0.952381
0.138708	0.814815	0.803581	0.62963	0.952381
0.139501	0.814815	0.803581	0.62963	0.952381
0.140295	0.814815	0.80701	0.62963	0.954545
0.141089	0.814815	0.80701	0.62963	0.954545
0.141883	0.814815	0.80701	0.62963	0.954545
0.142677	0.814815	0.80701	0.62963	0.954545
0.143471	0.814815	0.80701	0.62963	0.954545
0.144264	0.814815	0.80701	0.62963	0.954545
0.145058	0.814815	0.80701	0.62963	0.954545
0.145852	0.814815	0.80701	0.62963	0.954545
0.146646	0.814815	0.80701	0.62963	0.954545
0.14744	0.814815	0.80701	0.62963	0.954545
0.148234	0.814815	0.80701	0.62963	0.954545
0.149027	0.814815	0.80701	0.62963	0.954545
0.149821	0.814815	0.80701	0.62963	0.954545
0.150615	0.814815	0.809972	0.633333	0.956522
0.151409	0.814815	0.809972	0.633333	0.956522
0.152203	0.814815	0.809972	0.633333	0.956522
0.152997	0.814815	0.809972	0.633333	0.956522
0.15379	0.814815	0.809972	0.633333	0.956522
0.154584	0.814815	0.809972	0.633333	0.956522
0.155378	0.814815	0.809972	0.633333	0.956522
0.156172	0.814815	0.809972	0.633333	0.956522
0.156966	0.814815	0.809972	0.633333	0.956522
0.15776	0.814815	0.809972	0.633333	0.956522
0.158553	0.814815	0.809972	0.633333	0.956522
0.159347	0.814815	0.809972	0.633333	0.956522
0.160141	0.814815	0.812894	0.636364	0.958333
0.160935	0.814815	0.812894	0.636364	0.958333
0.161729	0.814815	0.812894	0.636364	0.958333
0.162523	0.814815	0.812894	0.636364	0.958333
0.163316	0.814815	0.812894	0.636364	0.958333
0.16411	0.814815	0.812894	0.636364	0.958333
0.164904	0.814815	0.812894	0.636364	0.958333
0.165698	0.814815	0.812894	0.636364	0.958333
0.166492	0.814815	0.812894	0.636364	0.958333
0.167285	0.814815	0.812894	0.636364	0.958333
0.168079	0.814815	0.812894	0.636364	0.958333
0.168873	0.814815	0.812894	0.636364	0.958333
0.169667	0.814815	0.812894	0.636364	0.958333
0.170461	0.814815	0.814796	0.64	0.958333
0.171255	0.814815	0.814796	0.64	0.958333
0.172048	0.814815	0.814796	0.64	0.958333
0.172842	0.814815	0.814796	0.64	0.958333
0.173636	0.814815	0.814796	0.64	0.958333
0.17443	0.814815	0.814796	0.64	0.958333
0.175224	0.814815	0.814796	0.64	0.958333
0.176018	0.814815	0.814796	0.64	0.958333
0.176811	0.814815	0.814796	0.64	0.958333
0.177605	0.814815	0.814796	0.64	0.958333
0.178399	0.814815	0.814796	0.64	0.958333
0.179193	0.814815	0.814796	0.64	0.958333
0.179987	0.814815	0.814796	0.64	0.958333
0.180781	0.814815	0.81691	0.642857	0.958333
0.181574	0.814815	0.81691	0.642857	0.958333
0.182368	0.814815	0.81691	0.642857	0.958333
0.183162	0.814815	0.81691	0.642857	0.958333
0.183956	0.814815	0.81691	0.642857	0.958333
0.18475	0.814815	0.81691	0.642857	0.958333
0.185544	0.814815	0.81691	0.642857	0.958333
0.186337	0.814815	0.81691	0.642857	0.958333
0.187131	0.814815	0.81691	0.642857	0.958333
0.187925	0.814815	0.81691	0.642857	0.958333
0.188719	0.814815	0.81691	0.642857	0.958333
0.189513	0.814815	0.81691	0.642857	0.958333
0.190307	0.814815	0.818778	0.645161	0.96
0.1911	0.814815	0.818778	0.645161	0.96
0.191894	0.814815	0.818778	0.645161	0.96
0.192688	0.814815	0.818778	0.645161	0.96
0.193482	0.814815	0.818778	0.645161	0.96
0.194276	0.814815	0.818778	0.645161	0.96
0.19507	0.814815	0.818778	0.645161	0.96
0.195863	0.814815	0.818778	0.645161	0.96
0.196657	0.814815	0.818778	0.645161	0.96
0.197451	0.814815	0.818778	0.645161	0.96
0.198245	0.814815	0.818778	0.645161	0.96
0.199039	0.814815	0.818778	0.645161	0.96
0.199832	0.814815	0.818778	0.645161	0.96
0.200626	0.814815	0.820592	0.647059	0.96
0.20142	0.814815	0.820592	0.647059	0.96
0.202214	0.814815	0.820592	0.647059	0.96
0.203008	0.814815	0.820592	0.647059	0.96
0.203802	0.814815	0.820592	0.647059	0.96
0.204595	0.814815	0.820592	0.647059	0.96
0.205389	0.814815	0.820592	0.647059	0.96
0.206183	0.814815	0.820592	0.647059	0.96
0.206977	0.814815	0.820592	0.647059	0.96
0.207771	0.814815	0.820592	0.647059	0.96
0.208565	0.814815	0.820592	0.647059	0.96
0.209358	0.814815	0.820592	0.647059	0.96
0.210152	0.814815	0.8224	0.647059	0.96
0.210946	0.814815	0.8224	0.647059	0.96
0.21174	0.814815	0.8224	0.647059	0.96
0.212534	0.814815	0.8224	0.647059	0.96
0.213328	0.814815	0.8224	0.647059	0.96
0.214121	0.814815	0.8224	0.647059	0.96
0.214915	0.814815	0.8224	0.647059	0.96
0.215709	0.814815	0.8224	0.647059	0.96
0.216503	0.814815	0.8224	0.647059	0.96
0.217297	0.814815	0.8224	0.647059	0.96
0.218091	0.814815	0.8224	0.647059	0.96
0.218884	0.814815	0.8224	0.647059	0.96
0.219678	0.814815	0.8224	0.647059	0.96
0.220472	0.814815	0.824935	0.65	0.961538
0.221266	0.814815	0.824935	0.65	0.961538
0.22206	0.814815	0.824935	0.65	0.961538
0.222854	0.814815	0.824935	0.65	0.961538
0.223647	0.814815	0.824935	0.65	0.961538
0.224441	0.814815	0.824935	0.65	0.961538
0.225235	0.814815	0.824935	0.65	0.961538
0.226029	0.814815	0.824935	0.65	0.961538
0.226823	0.814815	0.824935	0.65	0.961538
0.227617	0.814815	0.824935	0.65	0.961538
0.22841	0.814815	0.824935	0.65	0.961538
0.229204	0.814815	0.824935	0.65	0.961538
0.229998	0.814815	0.824935	0.65	0.961538
0.230792	0.814815	0.827521	0.65	0.964286
0.231586	0.814815	0.827521	0.65	0.964286
0.232379	0.814815	0.827521	0.65	0.964286
0.233173	0.814815	0.827521	0.65	0.964286
0.233967	0.814815	0.827521	0.65	0.964286
0.234761	0.814815	0.827521	0.65	0.964286
0.235555	0.814815	0.827521	0.65	0.964286
0.236349	0.814815	0.827521	0.65	0.964286
0.237142	0.814815	0.827521	0.65	0.964286
0.237936	0.814815	0.827521	0.65	0.964286
0.23873	0.814815	0.827521	0.65	0.964286
0.239524	0.814815	0.827521	0.65	0.964286
0.240318	0.814815	0.829778	0.652174	0.964286
0.241112	0.814815	0.829778	0.652174	0.964286
0.241905	0.814815	0.829778	0.652174	0.964286
0.242699	0.814815	0.829778	0.652174	0.964286
0.243493	0.814815	0.829778	0.652174	0.964286
0.244287	0.814815	0.829778	0.652174	0.964286
0.245081	0.814815	0.829778	0.652174	0.964286
0.245875	0.814815	0.829778	0.652174	0.964286
0.246668	0.814815	0.829778	0.652174	0.964286
0.247462	0.814815	0.829778	0.652174	0.964286
0.248256	0.814815	0.829778	0.652174	0.964286
0.24905	0.814815	0.829778	0.652174	0.964286
0.249844	0.814815	0.829778	0.652174	0.964286
0.250638	0.814815	0.833409	0.666667	0.964286
0.251431	0.814815	0.833409	0.666667	0.964286
0.252225	0.814815	0.833409	0.666667	0.964286
0.253019	0.814815	0.833409	0.666667	0.964286
0.253813	0.814815	0.833409	0.666667	0.964286
0.254607	0.814815	0.833409	0.666667	0.964286
0.255401	0.814815	0.833409	0.666667	0.964286
0.256194	0.814815	0.833409	0.666667	0.964286
0.256988	0.814815	0.833409	0.666667	0.964286
0.257782	0.814815	0.833409	0.666667	0.964286
0.258576	0.814815	0.833409	0.666667	0.964286
0.25937	0.814815	0.833409	0.666667	0.964286
0.260164	0.814815	0.835868	0.666667	0.964286
0.260957	0.814815	0.835868	0.666667	0.964286
0.261751	0.814815	0.835868	0.666667	0.964286
0.262545	0.814815	0.835868	0.666667	0.964286
0.263339	0.814815	0.835868	0.666667	0.964286
0.264133	0.814815	0.835868	0.666667	0.964286
0.264926	0.814815	0.835868	0.666667	0.964286
0.26572	0.814815	0.835868	0.666667	0.964286
0.266514	0.814815	0.835868	0.666667	0.964286
0.267308	0.814815	0.835868	0.666667	0.964286
0.268102	0.814815	0.835868	0.666667	0.964286
0.268896	0.814815	0.835868	0.666667	0.964286
0.269689	0.814815	0.835868	0.666667	0.964286
0.270483	0.814815	0.838921	0.666667	0.966667
0.271277	0.814815	0.838921	0.666667	0.966667
0.272071	0.814815	0.838921	0.666667	0.966667
0.272865	0.814815	0.838921	0.666667	0.966667
0.273659	0.814815	0.838921	0.666667	0.966667
0.274452	0.814815	0.838921	0.666667	0.966667
0.275246	0.814815	0.838921	0.666667	0.966667
0.27604	0.814815	0.838921	0.666667	0.966667
0.276834	0.814815	0.838921	0.666667	0.966667
0.277628	0.814815	0.838921	0.666667	0.966667
0.278422	0.814815	0.838921	0.666667	0.966667
0.279215	0.814815	0.838921	0.666667	0.966667
0.280009	0.814815	0.842284	0.678571	0.967742
0.280803	0.851852	0.842284	0.678571	0.967742
0.281597	0.851852	0.842284	0.678571	0.967742
0.282391	0.851852	0.842284	0.678571	0.967742
0.283185	0.851852	0.842284	0.678571	0.967742
0.283978	0.851852	0.842284	0.678571	0.967742
0.284772	0.851852	0.842284	0.678571	0.967742
0.285566	0.851852	0.842284	0.678571	0.967742
0.28636	0.851852	0.842284	0.678571	0.967742
0.287154	0.851852	0.842284	0.678571	0.967742
0.287948	0.851852	0.842284	0.678571	0.967742
0.288741	0.851852	0.842284	0.678571	0.967742
0.289535	0.851852	0.842284	0.678571	0.967742
0.290329	0.851852	0.845385	0.68	0.96875
0.291123	0.851852	0.845385	0.68	0.96875
0.291917	0.851852	0.845385	0.68	0.96875
0.292711	0.851852	0.845385	0.68	0.96875
0.293504	0.851852	0.845385	0.68	0.96875
0.294298	0.851852	0.845385	0.68	0.96875
0.295092	0.851852	0.845385	0.68	0.96875
0.295886	0.851852	0.845385	0.68	0.96875
0.29668	0.851852	0.845385	0.68	0.96875
0.297473	0.851852	0.845385	0.68	0.96875
0.298267	0.851852	0.845385	0.68	0.96875
0.299061	0.851852	0.845385	0.68	0.96875
0.299855	0.851852	0.845385	0.68	0.96875
0.300649	0.851852	0.848822	0.684211	0.971429
0.301443	0.851852	0.848822	0.684211	0.971429
0.302236	0.851852	0.848822	0.684211	0.971429
0.30303	0.851852	0.848822	0.684211	0.971429
0.303824	0.851852	0.848822	0.684211	0.971429
0.304618	0.851852	0.848822	0.684211	0.971429
0.305412	0.851852	0.848822	0.684211	0.971429
0.306206	0.851852	0.848822	0.684211	0.971429
0.306999	0.851852	0.848822	0.684211	0.971429
0.307793	0.851852	0.848822	0.684211	0.971429
0.308587	0.851852	0.848822	0.684211	0.971429
0.309381	0.851852	0.848822	0.684211	0.971429
0.310175	0.851852	0.852189	0.684211	1
0.310969	0.851852	0.852189	0.684211	1
0.311762	0.851852	0.852189	0.684211	1
0.312556	0.851852	0.852189	0.684211	1
0.31335	0.851852	0.852189	0.684211	1
0.314144	0.851852	0.852189	0.684211	1
0.314938	0.851852	0.852189	0.684211	1
0.315732	0.851852	0.852189	0.684211	1
0.316525	0.851852	0.852189	0.684211	1
0.317319	0.851852	0.852189	0.684211	1
0.318113	0.851852	0.852189	0.684211	1
0.318907	0.851852	0.852189	0.684211	1
0.319701	0.851852	0.852189	0.684211	1
0.320495	0.851852	0.855734	0.6875	1
0.321288	0.851852	0.855734	0.6875	1
0.322082	0.851852	0.855734	0.6875	1
0.322876	0.851852	0.855734	0.6875	1
0.32367	0.851852	0.855734	0.6875	1
0.324464	0.851852	0.855734	0.6875	1
0.325258	0.851852	0.855734	0.6875	1
0.326051	0.851852	0.855734	0.6875	1
0.326845	0.851852	0.855734	0.6875	1
0.327639	0.851852	0.855734	0.6875	1
0.328433	0.851852	0.855734	0.6875	1
0.329227	0.851852	0.855734	0.6875	1
0.330021	0.851852	0.858602	0.689655	1
0.330814	0.851852	0.858602	0.689655	1
0.331608	0.851852	0.858602	0.689655	1
0.332402	0.851852	0.858602	0.689655	1
0.333196	0.851852	0.858602	0.689655	1
0.33399	0.851852	0.858602	0.689655	1
0.334783	0.851852	0.858602	0.689655	1
0.335577	0.851852	0.858602	0.689655	1
0.336371	0.851852	0.858602	0.689655	1
0.337165	0.851852	0.858602	0.689655	1
0.337959	0.851852	0.858602	0.689655	1
0.338753	0.851852	0.858602	0.689655	1
0.339546	0.851852	0.858602	0.689655	1
0.34034	0.851852	0.861132	0.689655	1
0.341134	0.851852	0.861132	0.689655	1
0.341928	0.851852	0.861132	0.689655	1
0.342722	0.851852	0.861132	0.689655	1
0.343516	0.851852	0.861132	0.689655	1
0.344309	0.851852	0.861132	0.689655	1
0.345103	0.851852	0.861132	0.689655	1
0.345897	0.851852	0.861132	0.689655	1
0.346691	0.851852	0.861132	0.689655	1
0.347485	0.851852	0.861132	0.689655	1
0.348279	0.851852	0.861132	0.689655	1
0.349072	0.851852	0.861132	0.689655	1
0.349866	0.851852	0.861132	0.689655	1
0.35066	0.851852	0.864751	0.695652	1
0.351454	0.851852	0.864751	0.695652	1
0.352248	0.851852	0.864751	0.695652	1
0.353042	0.851852	0.864751	0.695652	1
0.353835	0.851852	0.864751	0.695652	1
0.354629	0.851852	0.864751	0.695652	1
0.355423	0.851852	0.864751	0.695652	1
0.356217	0.851852	0.864751	0.695652	1
0.357011	0.851852	0.864751	0.695652	1
0.357805	0.851852	0.864751	0.695652	1
0.358598	0.851852	0.864751	0.695652	1
0.359392	0.851852	0.864751	0.695652	1
0.360186	0.851852	0.868254	0.695652	1
0.36098	0.851852	0.868254	0.695652	1
0.361774	0.851852	0.868254	0.695652	1
0.362568	0.851852	0.868254	0.695652	1
0.363361	0.851852	0.868254	0.695652	1
0.364155	0.851852	0.868254	0.695652	1
0.364949	0.851852	0.868254	0.695652	1
0.365743	0.851852	0.868254	0.695652	1
0.366537	0.851852	0.868254	0.695652	1
0.36733	0.851852	0.868254	0.695652	1
0.368124	0.851852	0.868254	0.695652	1
0.368918	0.851852	0.868254	0.695652	1
0.369712	0.851852	0.868254	0.695652	1
0.370506	0.851852	0.872296	0.703704	1
0.3713	0.851852	0.872296	0.703704	1
0.372093	0.851852	0.872296	0.703704	1
0.372887	0.851852	0.872296	0.703704	1
0.373681	0.851852	0.872296	0.703704	1
0.374475	0.851852	0.872296	0.703704	1
0.375269	0.851852	0.872296	0.703704	1
0.376063	0.851852	0.872296	0.703704	1
0.376856	0.851852	0.872296	0.703704	1
0.37765	0.851852	0.872296	0.703704	1
0.378444	0.851852	0.872296	0.703704	1
0.379238	0.851852	0.872296	0.703704	1
0.380032	0.851852	0.875791	0.708333	1
0.380826	0.851852	0.875791	0.708333	1
0.381619	0.851852	0.875791	0.708333	1
0.382413	0.851852	0.875791	0.708333	1
0.383207	0.851852	0.875791	0.708333	1
0.384001	0.851852	0.875791	0.708333	1
0.384795	0.851852	0.875791	0.708333	1
0.385589	0.851852	0.875791	0.708333	1
0.386382	0.851852	0.875791	0.708333	1
0.387176	0.851852	0.875791	0.708333	1
0.38797	0.851852	0.875791	0.708333	1
0.388764	0.851852	0.875791	0.708333	1
0.389558	0.851852	0.875791	0.708333	1
0.390352	0.851852	0.880536	0.714286	1
0.391145	0.851852	0.880536	0.714286	1
0.391939	0.851852	0.880536	0.714286	1
0.392733	0.851852	0.880536	0.714286	1
0.393527	0.851852	0.880536	0.714286	1
0.394321	0.851852	0.880536	0.714286	1
0.395115	0.851852	0.880536	0.714286	1
0.395908	0.851852	0.880536	0.714286	1
0.396702	0.851852	0.880536	0.714286	1
0.397496	0.851852	0.880536	0.714286	1
0.39829	0.851852	0.880536	0.714286	1
0.399084	0.851852	0.880536	0.714286	1
0.399877	0.851852	0.880536	0.714286	1
0.400671	0.888889	0.884091	0.722222	1
0.401465	0.888889	0.884091	0.722222	1
0.402259	0.888889	0.884091	0.722222	1
0.403053	0.888889	0.884091	0.722222	1
0.403847	0.888889	0.884091	0.722222	1
0.40464	0.888889	0.884091	0.722222	1
0.405434	0.888889	0.884091	0.722222	1
0.406228	0.888889	0.884091	0.722222	1
0.407022	0.888889	0.884091	0.722222	1
0.407816	0.888889	0.884091	0.722222	1
0.40861	0.888889	0.884091	0.722222	1
0.409403	0.888889	0.884091	0.722222	1
0.410197	0.888889	0.886875	0.724138	1
0.410991	0.888889	0.886875	0.724138	1
0.411785	0.888889	0.886875	0.724138	1
0.412579	0.888889	0.886875	0.724138	1
0.413373	0.888889	0.886875	0.724138	1
0.414166	0.888889	0.886875	0.724138	1
0.41496	0.888889	0.886875	0.724138	1
0.415754	0.888889	0.886875	0.724138	1
0.416548	0.888889	0.886875	0.724138	1
0.417342	0.888889	0.886875	0.724138	1
0.418136	0.888889	0.886875	0.724138	1
0.418929	0.888889	0.886875	0.724138	1
0.419723	0.888889	0.886875	0.724138	1
0.420517	0.888889	0.890918	0.724138	1
0.421311	0.888889	0.890918	0.724138	1
0.422105	0.888889	0.890918	0.724138	1
0.422899	0.888889	0.890918	0.724138	1
0.423692	0.888889	0.890918	0.724138	1
0.424486	0.888889	0.890918	0.724138	1
0.42528	0.888889	0.890918	0.724138	1
0.426074	0.888889	0.890918	0.724138	1
0.426868	0.888889	0.890918	0.724138	1
0.427662	0.888889	0.890918	0.724138	1
0.428455	0.888889	0.890918	0.724138	1
0.429249	0.888889	0.890918	0.724138	1
0.430043	0.888889	0.893417	0.730769	1
0.430837	0.888889	0.893417	0.730769	1
0.431631	0.888889	0.893417	0.730769	1
0.432424	0.888889	0.893417	0.730769	1
0.433218	0.888889	0.893417	0.730769	1
0.434012	0.888889	0.893417	0.730769	1
0.434806	0.888889	0.893417	0.730769	1
0.4356	0.888889	0.893417	0.730769	1
0.436394	0.888889	0.893417	0.730769	1
0.437187	0.888889	0.893417	0.730769	1
0.437981	0.888889	0.893417	0.730769	1
0.438775	0.888889	0.893417	0.730769	1
0.439569	0.888889	0.893417	0.730769	1
0.440363	0.888889	0.896913	0.730769	1
0.441157	0.888889	0.896913	0.730769	1
0.44195	0.888889	0.896913	0.730769	1
0.442744	0.888889	0.896913	0.730769	1
0.443538	0.888889	0.896913	0.730769	1
0.444332	0.888889	0.896913	0.730769	1
0.445126	0.888889	0.896913	0.730769	1
0.44592	0.888889	0.896913	0.730769	1
0.446713	0.888889	0.896913	0.730769	1
0.447507	0.888889	0.896913	0.730769	1
0.448301	0.888889	0.896913	0.730769	1
0.449095	0.888889	0.896913	0.730769	1
0.449889	0.888889	0.896913	0.730769	1
0.450683	0.925926	0.900397	0.73913	1
0.451476	0.925926	0.900397	0.73913	1
0.45227	0.925926	0.900397	0.73913	1
0.453064	0.925926	0.900397	0.73913	1
0.453858	0.925926	0.900397	0.73913	1
0.454652	0.925926	0.900397	0.73913	1
0.455446	0.925926	0.900397	0.73913	1
0.456239	0.925926	0.900397	0.73913	1
0.457033	0.925926	0.900397	0.73913	1
0.457827	0.925926	0.900397	0.73913	1
0.458621	0.925926	0.900397	0.73913	1
0.459415	0.925926	0.900397	0.73913	1
0.460209	0.925926	0.903514	0.73913	1
0.461002	0.925926	0.903514	0.73913	1
0.461796	0.925926	0.903514	0.73913	1
0.46259	0.925926	0.903514	0.73913	1
0.463384	0.925926	0.903514	0.73913	1
0.464178	0.925926	0.903514	0.73913	1
0.464971	0.925926	0.903514	0.73913	1
0.465765	0.925926	0.903514	0.73913	1
0.466559	0.925926	0.903514	0.73913	1
0.467353	0.925926	0.903514	0.73913	1
0.468147	0.925926	0.903514	0.73913	1
0.468941	0.925926	0.903514	0.73913	1
0.469734	0.925926	0.903514	0.73913	1
0.470528	0.925926	0.905665	0.75	1
0.471322	0.925926	0.905665	0.75	1
0.472116	0.925926	0.905665	0.75	1
0.47291	0.925926	0.905665	0.75	1
0.473704	0.925926	0.905665	0.75	1
0.474497	0.925926	0.905665	0.75	1
0.475291	0.925926	0.905665	0.75	1
0.476085	0.925926	0.905665	0.75	1
0.476879	0.925926	0.905665	0.75	1
0.477673	0.925926	0.905665	0.75	1
0.478467	0.925926	0.905665	0.75	1
0.47926	0.925926	0.905665	0.75	1
0.480054	0.925926	0.908439	0.758621	1
0.480848	0.925926	0.908439	0.758621	1
0.481642	0.925926	0.908439	0.758621	1
0.482436	0.925926	0.908439	0.758621	1
0.48323	0.925926	0.908439	0.758621	1
0.484023	0.925926	0.908439	0.758621	1
0.484817	0.925926	0.908439	0.758621	1
0.485611	0.925926	0.908439	0.758621	1
0.486405	0.925926	0.908439	0.758621	1
0.487199	0.925926	0.908439	0.758621	1
0.487993	0.925926	0.908439	0.758621	1
0.488786	0.925926	0.908439	0.758621	1
0.48958	0.925926	0.908439	0.758621	1
0.490374	0.925926	0.911177	0.766667	1
0.491168	0.925926	0.911177	0.766667	1
0.491962	0.925926	0.911177	0.766667	1
0.492756	0.925926	0.911177	0.766667	1
0.493549	0.925926	0.911177	0.766667	1
0.494343	0.925926	0.911177	0.766667	1
0.495137	0.925926	0.911177	0.766667	1
0.495931	0.925926	0.911177	0.766667	1
0.496725	0.925926	0.911177	0.766667	1
0.497519	0.925926	0.911177	0.766667	1
0.498312	0.925926	0.911177	0.766667	1
0.499106	0.925926	0.911177	0.766667	1
0.4999	0.925926	0.911177	0.766667	1
0.500694	0.925926	0.912885	0.766667	1
0.501488	0.925926	0.912885	0.766667	1
0.502281	0.925926	0.912885	0.766667	1
0.503075	0.925926	0.912885	0.766667	1
0.503869	0.925926	0.912885	0.766667	1
0.504663	0.925926	0.912885	0.766667	1
0.505457	0.925926	0.912885	0.766667	1
0.506251	0.925926	0.912885	0.766667	1
0.507044	0.925926	0.912885	0.766667	1
0.507838	0.925926	0.912885	0.766667	1
0.508632	0.925926	0.912885	0.766667	1
0.509426	0.925926	0.912885	0.766667	1
0.51022	0.925926	0.914667	0.769231	1
0.511014	0.925926	0.914667	0.769231	1
0.511807	0.925926	0.914667	0.769231	1
0.512601	0.925926	0.914667	0.769231	1
0.513395	0.925926	0.914667	0.769231	1
0.514189	0.925926	0.914667	0.769231	1
0.514983	0.925926	0.914667	0.769231	1
0.515777	0.925926	0.914667	0.769231	1
0.51657	0.925926	0.914667	0.769231	1
0.517364	0.925926	0.914667	0.769231	1
0.518158	0.925926	0.914667	0.769231	1
0.518952	0.925926	0.914667	0.769231	1
0.519746	0.925926	0.914667	0.769231	1
0.52054	0.925926	0.915661	0.769231	1
0.521333	0.925926	0.915661	0.769231	1
0.522127	0.925926	0.915661	0.769231	1
0.522921	0.925926	0.915661	0.769231	1
0.523715	0.925926	0.915661	0.769231	1
0.524509	0.925926	0.915661	0.769231	1
0.525303	0.925926	0.915661	0.769231	1
0.526096	0.925926	0.915661	0.769231	1
0.52689	0.925926	0.915661	0.769231	1
0.527684	0.925926	0.915661	0.769231	1
0.528478	0.925926	0.915661	0.769231	1
0.529272	0.925926	0.915661	0.769231	1
0.530066	0.925926	0.916619	0.769231	1
0.530859	0.925926	0.916619	0.769231	1
0.531653	0.925926	0.916619	0.769231	1
0.532447	0.925926	0.916619	0.769231	1
0.533241	0.925926	0.916619	0.769231	1
0.534035	0.925926	0.916619	0.769231	1
0.534828	0.925926	0.916619	0.769231	1
0.535622	0.925926	0.916619	0.769231	1
0.536416	0.925926	0.916619	0.769231	1
0.53721	0.925926	0.916619	0.769231	1
0.538004	0.925926	0.916619	0.769231	1
0.538798	0.925926	0.916619	0.769231	1
0.539591	0.925926	0.916619	0.769231	1
0.540385	0.925926	0.917977	0.782609	1
0.541179	0.925926	0.917977	0.782609	1
0.541973	0.925926	0.917977	0.782609	1
0.542767	0.925926	0.917977	0.782609	1
0.543561	0.925926	0.917977	0.782609	1
0.544354	0.925926	0.917977	0.782609	1
0.545148	0.925926	0.917977	0.782609	1
0.545942	0.925926	0.917977	0.782609	1
0.546736	0.925926	0.917977	0.782609	1
0.54753	0.925926	0.917977	0.782609	1
0.548324	0.925926	0.917977	0.782609	1
0.549117	0.925926	0.917977	0.782609	1
0.549911	0.925926	0.917977	0.782609	1
0.550705	0.925926	0.919443	0.782609	1
0.551499	0.925926	0.919443	0.782609	1
0.552293	0.925926	0.919443	0.782609	1
0.553087	0.925926	0.919443	0.782609	1
0.55388	0.925926	0.919443	0.782609	1
0.554674	0.925926	0.919443	0.782609	1
0.555468	0.925926	0.919443	0.782609	1
0.556262	0.925926	0.919443	0.782609	1
0.557056	0.925926	0.919443	0.782609	1
0.55785	0.925926	0.919443	0.782609	1
0.558643	0.925926	0.919443	0.782609	1
0.559437	0.925926	0.919443	0.782609	1
0.560231	0.925926	0.920869	0.785714	1
0.561025	0.925926	0.920869	0.785714	1
0.561819	0.925926	0.920869	0.785714	1
0.562613	0.925926	0.920869	0.785714	1
0.563406	0.925926	0.920869	0.785714	1
0.5642	0.925926	0.920869	0.785714	1
0.564994	0.925926	0.920869	0.785714	1
0.565788	0.925926	0.920869	0.785714	1
0.566582	0.925926	0.920869	0.785714	1
0.567375	0.925926	0.920869	0.785714	1
0.568169	0.925926	0.920869	0.785714	1
0.568963	0.925926	0.920869	0.785714	1
0.569757	0.925926	0.920869	0.785714	1
0.570551	0.925926	0.921622	0.8	1
0.571345	0.925926	0.921622	0.8	1
0.572138	0.925926	0.921622	0.8	1
0.572932	0.925926	0.921622	0.8	1
0.573726	0.925926	0.921622	0.8	1
0.57452	0.925926	0.921622	0.8	1
0.575314	0.925926	0.921622	0.8	1
0.576108	0.925926	0.921622	0.8	1
0.576901	0.925926	0.921622	0.8	1
0.577695	0.925926	0.921622	0.8	1
0.578489	0.925926	0.921622	0.8	1
0.579283	0.925926	0.921622	0.8	1
0.580077	0.925926	0.922252	0.8	1
0.580871	0.925926	0.922252	0.8	1
0.581664	0.925926	0.922252	0.8	1
0.582458	0.925926	0.922252	0.8	1
0.583252	0.925926	0.922252	0.8	1
0.584046	0.925926	0.922252	0.8	1
0.58484	0.925926	0.922252	0.8	1
0.585634	0.925926	0.922252	0.8	1
0.586427	0.925926	0.922252	0.8	1
0.587221	0.925926	0.922252	0.8	1
0.588015	0.925926	0.922252	0.8	1
0.588809	0.925926	0.922252	0.8	1
0.589603	0.925926	0.922252	0.8	1
0.590397	0.925926	0.922818	0.8	1
0.59119	0.925926	0.922818	0.8	1
0.591984	0.925926	0.922818	0.8	1
0.592778	0.925926	0.922818	0.8	1
0.593572	0.925926	0.922818	0.8	1
0.594366	0.925926	0.922818	0.8	1
0.59516	0.925926	0.922818	0.8	1
0.595953	0.925926	0.922818	0.8	1
0.596747	0.925926	0.922818	0.8	1
0.597541	0.925926	0.922818	0.8	1
0.598335	0.925926	0.922818	0.8	1
0.599129	0.925926	0.922818	0.8	1
0.599922	0.925926	0.922818	0.8	1
0.600716	0.925926	0.923871	0.8	1
0.60151	0.925926	0.923871	0.8	1
0.602304	0.925926	0.923871	0.8	1
0.603098	0.925926	0.923871	0.8	1
0.603892	0.925926	0.923871	0.8	1
0.604685	0.925926	0.923871	0.8	1
0.605479	0.925926	0.923871	0.8	1
0.606273	0.925926	0.923871	0.8	1
0.607067	0.925926	0.923871	0.8	1
0.607861	0.925926	0.923871	0.8	1
0.608655	0.925926	0.923871	0.8	1
0.609448	0.925926	0.923871	0.8	1
0.610242	0.925926	0.924244	0.807692	1
0.611036	0.925926	0.924244	0.807692	1
0.61183	0.925926	0.924244	0.807692	1
0.612624	0.925926	0.924244	0.807692	1
0.613418	0.925926	0.924244	0.807692	1
0.614211	0.925926	0.924244	0.807692	1
0.615005	0.925926	0.924244	0.807692	1
0.615799	0.925926	0.924244	0.807692	1
0.616593	0.925926	0.924244	0.807692	1
0.617387	0.925926	0.924244	0.807692	1
0.618181	0.925926	0.924244	0.807692	1
0.618974	0.925926	0.924244	0.807692	1
0.619768	0.925926	0.924244	0.807692	1
0.620562	0.925926	0.9249	0.809524	1
0.621356	0.925926	0.9249	0.809524	1
0.62215	0.925926	0.9249	0.809524	1
0.622944	0.925926	0.9249	0.809524	1
0.623737	0.925926	0.9249	0.809524	1
0.624531	0.925926	0.9249	0.809524	1
0.625325	0.925926	0.9249	0.809524	1
0.626119	0.925926	0.9249	0.809524	1
0.626913	0.925926	0.9249	0.809524	1
0.627707	0.925926	0.9249	0.809524	1
0.6285	0.925926	0.9249	0.809524	1
0.629294	0.925926	0.9249	0.809524	1
0.630088	0.925926	0.925118	0.809524	1
0.630882	0.925926	0.925118	0.809524	1
0.631676	0.925926	0.925118	0.809524	1
0.632469	0.925926	0.925118	0.809524	1
0.633263	0.925926	0.925118	0.809524	1
0.634057	0.925926	0.925118	0.809524	1
0.634851	0.925926	0.925118	0.809524	1
0.635645	0.925926	0.925118	0.809524	1
0.636439	0.925926	0.925118	0.809524	1
0.637232	0.925926	0.925118	0.809524	1
0.638026	0.925926	0.925118	0.809524	1
0.63882	0.925926	0.925118	0.809524	1
0.639614	0.925926	0.925118	0.809524	1
0.640408	0.925926	0.925118	0.809524	1
0.641202	0.925926	0.925118	0.809524	1
0.641995	0.925926	0.925118	0.809524	1
0.642789	0.925926	0.925118	0.809524	1
0.643583	0.925926	0.925118	0.809524	1
0.644377	0.925926	0.925118	0.809524	1
0.645171	0.925926	0.925118	0.809524	1
0.645965	0.925926	0.925118	0.809524	1
0.646758	0.925926	0.925118	0.809524	1
0.647552	0.925926	0.925118	0.809524	1
0.648346	0.925926	0.925118	0.809524	1
0.64914	0.925926	0.925118	0.809524	1
0.649934	0.925926	0.925118	0.809524	1
0.650728	0.925926	0.925234	0.809524	1
0.651521	0.925926	0.925234	0.809524	1
0.652315	0.925926	0.925234	0.809524	1
0.653109	0.925926	0.925234	0.809524	1
0.653903	0.925926	0.925234	0.809524	1
0.654697	0.925926	0.925234	0.809524	1
0.655491	0.925926	0.925234	0.809524	1
0.656284	0.925926	0.925234	0.809524	1
0.657078	0.925926	0.925234	0.809524	1
0.657872	0.925926	0.925234	0.809524	1
0.658666	0.925926	0.925234	0.809524	1
0.65946	0.925926	0.925234	0.809524	1
0.660254	0.925926	0.925377	0.809524	1
0.661047	0.925926	0.925377	0.809524	1
0.661841	0.925926	0.925377	0.809524	1
0.662635	0.925926	0.925377	0.809524	1
0.663429	0.925926	0.925377	0.809524	1
0.664223	0.925926	0.925377	0.809524	1
0.665017	0.925926	0.925377	0.809524	1
0.66581	0.925926	0.925377	0.809524	1
0.666604	0.925926	0.925377	0.809524	1
0.667398	0.925926	0.925377	0.809524	1
0.668192	0.925926	0.925377	0.809524	1
0.668986	0.925926	0.925377	0.809524	1
0.669779	0.925926	0.925377	0.809524	1
0.670573	0.925926	0.925493	0.809524	1
0.671367	0.925926	0.925493	0.809524	1
0.672161	0.925926	0.925493	0.809524	1
0.672955	0.925926	0.925493	0.809524	1
0.673749	0.925926	0.925493	0.809524	1
0.674542	0.925926	0.925493	0.809524	1
0.675336	0.925926	0.925493	0.809524	1
0.67613	0.925926	0.925493	0.809524	1
0.676924	0.925926	0.925493	0.809524	1
0.677718	0.925926	0.925493	0.809524	1
0.678512	0.925926	0.925493	0.809524	1
0.679305	0.925926	0.925493	0.809524	1
0.680099	0.925926	0.9257	0.809524	1
0.680893	0.925926	0.9257	0.809524	1
0.681687	0.925926	0.9257	0.809524	1
0.682481	0.925926	0.9257	0.809524	1
0.683275	0.925926	0.9257	0.809524	1
0.684068	0.925926	0.9257	0.809524	1
0.684862	0.925926	0.9257	0.809524	1
0.685656	0.925926	0.9257	0.809524	1
0.68645	0.925926	0.9257	0.809524	1
0.687244	0.925926	0.9257	0.809524	1
0.688038	0.925926	0.9257	0.809524	1
0.688831	0.925926	0.9257	0.809524	1
0.689625	0.925926	0.9257	0.809524	1
0.690419	0.925926	0.92574	0.809524	1
0.691213	0.925926	0.92574	0.809524	1
0.692007	0.925926	0.92574	0.809524	1
0.692801	0.925926	0.92574	0.809524	1
0.693594	0.925926	0.92574	0.809524	1
0.694388	0.925926	0.92574	0.809524	1
0.695182	0.925926	0.92574	0.809524	1
0.695976	0.925926	0.92574	0.809524	1
0.69677	0.925926	0.92574	0.809524	1
0.697564	0.925926	0.92574	0.809524	1
0.698357	0.925926	0.92574	0.809524	1
0.699151	0.925926	0.92574	0.809524	1
0.699945	0.925926	0.92574	0.809524	1
0.700739	0.925926	0.925814	0.809524	1
0.701533	0.925926	0.925814	0.809524	1
0.702326	0.925926	0.925814	0.809524	1
0.70312	0.925926	0.925814	0.809524	1
0.703914	0.925926	0.925814	0.809524	1
0.704708	0.925926	0.925814	0.809524	1
0.705502	0.925926	0.925814	0.809524	1
0.706296	0.925926	0.925814	0.809524	1
0.707089	0.925926	0.925814	0.809524	1
0.707883	0.925926	0.925814	0.809524	1
0.708677	0.925926	0.925814	0.809524	1
0.709471	0.925926	0.925814	0.809524	1
0.710265	0.925926	0.925883	0.809524	1
0.711059	0.925926	0.925883	0.809524	1
0.711852	0.925926	0.925883	0.809524	1
0.712646	0.925926	0.925883	0.809524	1
0.71344	0.925926	0.925883	0.809524	1
0.714234	0.925926	0.925883	0.809524	1
0.715028	0.925926	0.925883	0.809524	1
0.715822	0.925926	0.925883	0.809524	1
0.716615	0.925926	0.925883	0.809524	1
0.717409	0.925926	0.925883	0.809524	1
0.718203	0.925926	0.925883	0.809524	1
0.718997	0.925926	0.925883	0.809524	1
0.719791	0.925926	0.925883	0.809524	1
0.720585	0.925926	0.925883	0.809524	1
0.721378	0.925926	0.925883	0.809524	1
0.722172	0.925926	0.925883	0.809524	1
0.722966	0.925926	0.925883	0.809524	1
0.72376	0.925926	0.925883	0.809524	1
0.724554	0.925926	0.925883	0.809524	1
0.725348	0.925926	0.925883	0.809524	1
0.726141	0.925926	0.925883	0.809524	1
0.726935	0.925926	0.925883	0.809524	1
0.727729	0.925926	0.925883	0.809524	1
0.728523	0.925926	0.925883	0.809524	1
0.729317	0.925926	0.925883	0.809524	1
0.730111	0.925926	0.925883	0.809524	1
0.730904	0.925926	0.925883	0.809524	1
0.731698	0.925926	0.925883	0.809524	1
0.732492	0.925926	0.925883	0.809524	1
0.733286	0.925926	0.925883	0.809524	1
0.73408	0.925926	0.925883	0.809524	1
0.734873	0.925926	0.925883	0.809524	1
0.735667	0.925926	0.925883	0.809524	1
0.736461	0.925926	0.925883	0.809524	1
0.737255	0.925926	0.925883	0.809524	1
0.738049	0.925926	0.925883	0.809524	1
0.738843	0.925926	0.925883	0.809524	1
0.739636	0.925926	0.925883	0.809524	1
0.74043	0.925926	0.925883	0.809524	1
0.741224	0.925926	0.925883	0.809524	1
0.742018	0.925926	0.925883	0.809524	1
0.742812	0.925926	0.925883	0.809524	1
0.743606	0.925926	0.925883	0.809524	1
0.744399	0.925926	0.925883	0.809524	1
0.745193	0.925926	0.925883	0.809524	1
0.745987	0.925926	0.925883	0.809524	1
0.746781	0.925926	0.925883	0.809524	1
0.747575	0.925926	0.925883	0.809524	1
0.748369	0.925926	0.925883	0.809524	1
0.749162	0.925926	0.925883	0.809524	1
0.749956	0.925926	0.925883	0.809524	1
0.75075	0.925926	0.925883	0.809524	1
0.751544	0.925926	0.925883	0.809524	1
0.752338	0.925926	0.925883	0.809524	1
0.753132	0.925926	0.925883	0.809524	1
0.753925	0.925926	0.925883	0.809524	1
0.754719	0.925926	0.925883	0.809524	1
0.755513	0.925926	0.925883	0.809524	1
0.756307	0.925926	0.925883	0.809524	1
0.757101	0.925926	0.925883	0.809524	1
0.757895	0.925926	0.925883	0.809524	1
0.758688	0.925926	0.925883	0.809524	1
0.759482	0.925926	0.925883	0.809524	1
0.760276	0.925926	0.925931	0.8125	1
0.76107	0.925926	0.925931	0.8125	1
0.761864	0.925926	0.925931	0.8125	1
0.762658	0.925926	0.925931	0.8125	1
0.763451	0.925926	0.925931	0.8125	1
0.764245	0.925926	0.925931	0.8125	1
0.765039	0.925926	0.925931	0.8125	1
0.765833	0.925926	0.925931	0.8125	1
0.766627	0.925926	0.925931	0.8125	1
0.76742	0.925926	0.925931	0.8125	1
0.768214	0.925926	0.925931	0.8125	1
0.769008	0.925926	0.925931	0.8125	1
0.769802	0.925926	0.925931	0.8125	1
0.770596	0.925926	0.925931	0.8125	1
0.77139	0.925926	0.925931	0.8125	1
0.772183	0.925926	0.925931	0.8125	1
0.772977	0.925926	0.925931	0.8125	1
0.773771	0.925926	0.925931	0.8125	1
0.774565	0.925926	0.925931	0.8125	1
0.775359	0.925926	0.925931	0.8125	1
0.776153	0.925926	0.925931	0.8125	1
0.776946	0.925926	0.925931	0.8125	1
0.77774	0.925926	0.925931	0.8125	1
0.778534	0.925926	0.925931	0.8125	1
0.779328	0.925926	0.925931	0.8125	1
0.780122	0.925926	0.925931	0.8125	1
0.780916	0.925926	0.925931	0.8125	1
0.781709	0.925926	0.925931	0.8125	1
0.782503	0.925926	0.925931	0.8125	1
0.783297	0.925926	0.925931	0.8125	1
0.784091	0.925926	0.925931	0.8125	1
0.784885	0.925926	0.925931	0.8125	1
0.785679	0.925926	0.925931	0.8125	1
0.786472	0.925926	0.925931	0.8125	1
0.787266	0.925926	0.925931	0.8125	1
0.78806	0.925926	0.925931	0.8125	1
0.788854	0.925926	0.925931	0.8125	1
0.789648	0.925926	0.925931	0.8125	1
0.790442	0.925926	0.925931	0.8125	1
0.791235	0.925926	0.925931	0.8125	1
0.792029	0.925926	0.925931	0.8125	1
0.792823	0.925926	0.925931	0.8125	1
0.793617	0.925926	0.925931	0.8125	1
0.794411	0.925926	0.925931	0.8125	1
0.795205	0.925926	0.925931	0.8125	1
0.795998	0.925926	0.925931	0.8125	1
0.796792	0.925926	0.925931	0.8125	1
0.797586	0.925926	0.925931	0.8125	1
0.79838	0.925926	0.925931	0.8125	1
0.799174	0.925926	0.925931	0.8125	1
0.799967	0.925926	0.925931	0.8125	1
0.800761	0.925926	0.925931	0.8125	1
0.801555	0.925926	0.925931	0.8125	1
0.802349	0.925926	0.925931	0.8125	1
0.803143	0.925926	0.925931	0.8125	1
0.803937	0.925926	0.925931	0.8125	1
0.80473	0.925926	0.925931	0.8125	1
0.805524	0.925926	0.925931	0.8125	1
0.806318	0.925926	0.925931	0.8125	1
0.807112	0.925926	0.925931	0.8125	1
0.807906	0.925926	0.925931	0.8125	1
0.8087	0.925926	0.925931	0.8125	1
0.809493	0.925926	0.925931	0.8125	1
0.810287	0.925926	0.925931	0.8125	1
0.811081	0.925926	0.925931	0.8125	1
0.811875	0.925926	0.925931	0.8125	1
0.812669	0.925926	0.925931	0.8125	1
0.813463	0.925926	0.925931	0.8125	1
0.814256	0.925926	0.925931	0.8125	1
0.81505	0.925926	0.925931	0.8125	1
0.815844	0.925926	0.925931	0.8125	1
0.816638	0.925926	0.925931	0.8125	1
0.817432	0.925926	0.925931	0.8125	1
0.818226	0.925926	0.925931	0.8125	1
0.819019	0.925926	0.925931	0.8125	1
0.819813	0.925926	0.925931	0.8125	1
0.820607	0.925926	0.926005	0.8125	1
0.821401	0.925926	0.926005	0.8125	1
0.822195	0.925926	0.926005	0.8125	1
0.822989	0.925926	0.926005	0.8125	1
0.823782	0.925926	0.926005	0.8125	1
0.824576	0.925926	0.926005	0.8125	1
0.82537	0.925926	0.926005	0.8125	1
0.826164	0.925926	0.926005	0.8125	1
0.826958	0.925926	0.926005	0.8125	1
0.827752	0.925926	0.926005	0.8125	1
0.828545	0.925926	0.926005	0.8125	1
0.829339	0.925926	0.926005	0.8125	1
0.830133	0.925926	0.926005	0.8125	1
0.830927	0.925926	0.926005	0.8125	1
0.831721	0.925926	0.926005	0.8125	1
0.832515	0.925926	0.926005	0.8125	1
0.833308	0.925926	0.926005	0.8125	1
0.834102	0.925926	0.926005	0.8125	1
0.834896	0.925926	0.926005	0.8125	1
0.83569	0.925926	0.926005	0.8125	1
0.836484	0.925926	0.926005	0.8125	1
0.837277	0.925926	0.926005	0.8125	1
0.838071	0.925926	0.926005	0.8125	1
0.838865	0.925926	0.926005	0.8125	1
0.839659	0.925926	0.926005	0.8125	1
0.840453	0.925926	0.926005	0.8125	1
0.841247	0.925926	0.926005	0.8125	1
0.84204	0.925926	0.926005	0.8125	1
0.842834	0.925926	0.926005	0.8125	1
0.843628	0.925926	0.926005	0.8125	1
0.844422	0.925926	0.926005	0.8125	1
0.845216	0.925926	0.926005	0.8125	1
0.84601	0.925926	0.926005	0.8125	1
0.846803	0.925926	0.926005	0.8125	1
0.847597	0.925926	0.926005	0.8125	1
0.848391	0.925926	0.926005	0.8125	1
0.849185	0.925926	0.926005	0.8125	1
0.849979	0.925926	0.926005	0.8125	1
0.850773	0.925926	0.926005	0.8125	1
0.851566	0.925926	0.926005	0.8125	1
0.85236	0.925926	0.926005	0.8125	1
0.853154	0.925926	0.926005	0.8125	1
0.853948	0.925926	0.926005	0.8125	1
0.854742	0.925926	0.926005	0.8125	1
0.855536	0.925926	0.926005	0.8125	1
0.856329	0.925926	0.926005	0.8125	1
0.857123	0.925926	0.926005	0.8125	1
0.857917	0.925926	0.926005	0.8125	1
0.858711	0.925926	0.926005	0.8125	1
0.859505	0.925926	0.926005	0.8125	1
0.860299	0.925926	0.926005	0.8125	1
0.861092	0.925926	0.926005	0.8125	1
0.861886	0.925926	0.926005	0.8125	1
0.86268	0.925926	0.926005	0.8125	1
0.863474	0.925926	0.926005	0.8125	1
0.864268	0.925926	0.926005	0.8125	1
0.865062	0.925926	0.926005	0.8125	1
0.865855	0.925926	0.926005	0.8125	1
0.866649	0.925926	0.926005	0.8125	1
0.867443	0.925926	0.926005	0.8125	1
0.868237	0.925926	0.926005	0.8125	1
0.869031	0.925926	0.926005	0.8125	1
0.869824	0.925926	0.926005	0.8125	1
0.870618	0.925926	0.926005	0.8125	1
0.871412	0.925926	0.926005	0.8125	1
0.872206	0.925926	0.926005	0.8125	1
0.873	0.925926	0.926005	0.8125	1
0.873794	0.925926	0.926005	0.8125	1
0.874587	0.925926	0.926005	0.8125	1
0.875381	0.925926	0.926005	0.8125	1
0.876175	0.925926	0.926005	0.8125	1
0.876969	0.925926	0.926005	0.8125	1
0.877763	0.925926	0.926005	0.8125	1
0.878557	0.925926	0.926005	0.8125	1
0.87935	0.925926	0.926005	0.8125	1
0.880144	0.925926	0.926005	0.8125	1
0.880938	0.925926	0.926005	0.8125	1
0.881732	0.925926	0.926005	0.8125	1
0.882526	0.925926	0.926005	0.8125	1
0.88332	0.925926	0.926005	0.8125	1
0.884113	0.925926	0.926005	0.8125	1
0.884907	0.925926	0.926005	0.8125	1
0.885701	0.925926	0.926005	0.8125	1
0.886495	0.925926	0.926005	0.8125	1
0.887289	0.925926	0.926005	0.8125	1
0.888083	0.925926	0.926005	0.8125	1
0.888876	0.925926	0.926005	0.8125	1
0.88967	0.925926	0.926005	0.8125	1
0.890464	0.925926	0.926005	0.8125	1
0.891258	0.925926	0.926005	0.8125	1
0.892052	0.925926	0.926005	0.8125	1
0.892846	0.925926	0.926005	0.8125	1
0.893639	0.925926	0.926005	0.8125	1
0.894433	0.925926	0.926005	0.8125	1
0.895227	0.925926	0.926005	0.8125	1
0.896021	0.925926	0.926005	0.8125	1
0.896815	0.925926	0.926005	0.8125	1
0.897609	0.925926	0.926005	0.8125	1
0.898402	0.925926	0.926005	0.8125	1
0.899196	0.925926	0.926005	0.8125	1
0.89999	0.925926	0.926005	0.8125	1
0.900784	0.925926	0.926005	0.8125	1
0.901578	0.925926	0.926005	0.8125	1
0.902371	0.925926	0.926005	0.8125	1
0.903165	0.925926	0.926005	0.8125	1
0.903959	0.925926	0.926005	0.8125	1
0.904753	0.925926	0.926005	0.8125	1
0.905547	0.925926	0.926005	0.8125	1
0.906341	0.925926	0.926005	0.8125	1
0.907134	0.925926	0.926005	0.8125	1
0.907928	0.925926	0.926005	0.8125	1
0.908722	0.925926	0.926005	0.8125	1
0.909516	0.925926	0.926005	0.8125	1
0.91031	0.925926	0.926005	0.8125	1
0.911104	0.925926	0.926005	0.8125	1
0.911897	0.925926	0.926005	0.8125	1
0.912691	0.925926	0.926005	0.8125	1
0.913485	0.925926	0.926005	0.8125	1
0.914279	0.925926	0.926005	0.8125	1
0.915073	0.925926	0.926005	0.8125	1
0.915867	0.925926	0.926005	0.8125	1
0.91666	0.925926	0.926005	0.8125	1
0.917454	0.925926	0.926005	0.8125	1
0.918248	0.925926	0.926005	0.8125	1
0.919042	0.925926	0.926005	0.8125	1
0.919836	0.925926	0.926005	0.8125	1
0.92063	0.925926	0.926038	0.8125	1
0.921423	0.925926	0.926038	0.8125	1
0.922217	0.925926	0.926038	0.8125	1
0.923011	0.925926	0.926038	0.8125	1
0.923805	0.925926	0.926038	0.8125	1
0.924599	0.925926	0.926038	0.8125	1
0.925393	0.925926	0.926038	0.8125	1
0.926186	0.925926	0.926038	0.8125	1
0.92698	0.925926	0.926038	0.8125	1
0.927774	0.925926	0.926038	0.8125	1
0.928568	0.925926	0.926038	0.8125	1
0.929362	0.925926	0.926038	0.8125	1
0.930156	0.925926	0.926038	0.8125	1
0.930949	0.925926	0.926038	0.8125	1
0.931743	0.925926	0.926038	0.8125	1
0.932537	0.925926	0.926038	0.8125	1
0.933331	0.925926	0.926038	0.8125	1
0.934125	0.925926	0.926038	0.8125	1
0.934918	0.925926	0.926038	0.8125	1
0.935712	0.925926	0.926038	0.8125	1
0.936506	0.925926	0.926038	0.8125	1
0.9373	0.925926	0.926038	0.8125	1
0.938094	0.925926	0.926038	0.8125	1
0.938888	0.925926	0.926038	0.8125	1
0.939681	0.925926	0.926038	0.8125	1
0.940475	0.925926	0.926038	0.8125	1
0.941269	0.925926	0.926038	0.8125	1
0.942063	0.925926	0.926038	0.8125	1
0.942857	0.925926	0.926038	0.8125	1
0.943651	0.925926	0.926038	0.8125	1
0.944444	0.925926	0.926038	0.8125	1
0.945238	0.925926	0.926038	0.8125	1
0.946032	0.925926	0.926038	0.8125	1
0.946826	0.925926	0.926038	0.8125	1
0.94762	0.925926	0.926038	0.8125	1
0.948414	0.925926	0.926038	0.8125	1
0.949207	0.925926	0.926038	0.8125	1
0.950001	0.925926	0.926038	0.8125	1
0.950795	0.925926	0.926038	0.8125	1
0.951589	0.925926	0.926038	0.8125	1
0.952383	0.925926	0.926038	0.8125	1
0.953177	0.925926	0.926038	0.8125	1
0.95397	0.925926	0.926038	0.8125	1
0.954764	0.925926	0.926038	0.8125	1
0.955558	0.925926	0.926038	0.8125	1
0.956352	0.925926	0.926038	0.8125	1
0.957146	0.925926	0.926038	0.8125	1
0.95794	0.925926	0.926038	0.8125	1
0.958733	0.925926	0.926038	0.8125	1
0.959527	0.925926	0.926038	0.8125	1
0.960321	0.925926	0.926038	0.8125	1
0.961115	0.925926	0.926038	0.8125	1
0.961909	0.925926	0.926038	0.8125	1
0.962703	0.925926	0.926038	0.8125	1
0.963496	0.925926	0.926038	0.8125	1
0.96429	0.925926	0.926038	0.8125	1
0.965084	0.925926	0.926038	0.8125	1
0.965878	0.925926	0.926038	0.8125	1
0.966672	0.925926	0.926038	0.8125	1
0.967465	0.925926	0.926038	0.8125	1
0.968259	0.925926	0.926038	0.8125	1
0.969053	0.925926	0.926038	0.8125	1
0.969847	0.925926	0.926038	0.8125	1
0.970641	0.925926	0.926038	0.8125	1
0.971435	0.925926	0.926038	0.8125	1
0.972228	0.925926	0.926038	0.8125	1
0.973022	0.925926	0.926038	0.8125	1
0.973816	0.925926	0.926038	0.8125	1
0.97461	0.925926	0.926038	0.8125	1
0.975404	0.925926	0.926038	0.8125	1
0.976198	0.925926	0.926038	0.8125	1
0.976991	0.925926	0.926038	0.8125	1
0.977785	0.925926	0.926038	0.8125	1
0.978579	0.925926	0.926038	0.8125	1
0.979373	0.925926	0.926038	0.8125	1
0.980167	0.925926	0.926038	0.8125	1
0.980961	0.925926	0.926038	0.8125	1
0.981754	0.925926	0.926038	0.8125	1
0.982548	0.925926	0.926038	0.8125	1
0.983342	0.925926	0.926038	0.8125	1
0.984136	0.925926	0.926038	0.8125	1
0.98493	0.925926	0.926038	0.8125	1
0.985724	0.925926	0.926038	0.8125	1
0.986517	0.925926	0.926038	0.8125	1
0.987311	0.925926	0.926038	0.8125	1
0.988105	0.925926	0.926038	0.8125	1
0.988899	0.925926	0.926038	0.8125	1
0.989693	0.925926	0.926038	0.8125	1
0.990487	0.925926	0.926038	0.8125	1
0.99128	0.925926	0.926038	0.8125	1
0.992074	0.925926	0.926038	0.8125	1
0.992868	0.925926	0.926038	0.8125	1
0.993662	0.925926	0.926038	0.8125	1
0.994456	0.925926	0.926038	0.8125	1
0.99525	0.925926	0.926038	0.8125	1
0.996043	0.925926	0.926038	0.8125	1
0.996837	0.925926	0.926038	0.8125	1
0.997631	0.925926	0.926038	0.8125	1
0.998425	0.925926	0.926038	0.8125	1
0.999219	0.925926	0.926038	0.8125	1
1.00001	0.925926	0.926073	0.8125	1
1.00081	0.925926	0.926073	0.8125	1
1.0016	0.925926	0.926073	0.8125	1
1.00239	0.925926	0.926073	0.8125	1
1.00319	0.925926	0.926073	0.8125	1
1.00398	0.925926	0.926073	0.8125	1
1.00478	0.925926	0.926073	0.8125	1
1.00557	0.925926	0.926073	0.8125	1
1.00636	0.925926	0.926073	0.8125	1
1.00716	0.925926	0.926073	0.8125	1
1.00795	0.925926	0.926073	0.8125	1
1.00874	0.925926	0.926073	0.8125	1
1.00954	0.925926	0.926073	0.8125	1
1.01033	0.925926	0.926073	0.8125	1
1.01113	0.925926	0.926073	0.8125	1
1.01192	0.925926	0.926073	0.8125	1
1.01271	0.925926	0.926073	0.8125	1
1.01351	0.925926	0.926073	0.8125	1
1.0143	0.925926	0.926073	0.8125	1
1.0151	0.925926	0.926073	0.8125	1
1.01589	0.925926	0.926073	0.8125	1
1.01668	0.925926	0.926073	0.8125	1
1.01748	0.925926	0.926073	0.8125	1
1.01827	0.925926	0.926073	0.8125	1
1.01906	0.925926	0.926073	0.8125	1
1.01986	0.925926	0.926073	0.8125	1
1.02065	0.925926	0.92616	0.8125	1
1.02145	0.925926	0.92616	0.8125	1
1.02224	0.925926	0.92616	0.8125	1
1.02303	0.925926	0.92616	0.8125	1
1.02383	0.925926	0.92616	0.8125	1
1.02462	0.925926	0.92616	0.8125	1
1.02542	0.925926	0.92616	0.8125	1
1.02621	0.925926	0.92616	0.8125	1
1.027	0.925926	0.92616	0.8125	1
1.0278	0.925926	0.92616	0.8125	1
1.02859	0.925926	0.92616	0.8125	1
1.02938	0.925926	0.92616	0.8125	1
1.03018	0.925926	0.92616	0.8125	1
1.03097	0.925926	0.92616	0.8125	1
1.03177	0.925926	0.92616	0.8125	1
1.03256	0.925926	0.92616	0.8125	1
1.03335	0.925926	0.92616	0.8125	1
1.03415	0.925926	0.92616	0.8125	1
1.03494	0.925926	0.92616	0.8125	1
1.03573	0.925926	0.92616	0.8125	1
1.03653	0.925926	0.92616	0.8125	1
1.03732	0.925926	0.92616	0.8125	1
1.03812	0.925926	0.92616	0.8125	1
1.03891	0.925926	0.92616	0.8125	1
1.0397	0.925926	0.92616	0.8125	1
1.0405	0.925926	0.926257	0.8125	1
1.04129	0.925926	0.926257	0.8125	1
1.04209	0.925926	0.926257	0.8125	1
1.04288	0.925926	0.926257	0.8125	1
1.04367	0.925926	0.926257	0.8125	1
1.04447	0.925926	0.926257	0.8125	1
1.04526	0.925926	0.926257	0.8125	1
1.04605	0.925926	0.926257	0.8125	1
1.04685	0.925926	0.926257	0.8125	1
1.04764	0.925926	0.926257	0.8125	1
1.04844	0.925926	0.926257	0.8125	1
1.04923	0.925926	0.926257	0.8125	1
1.05002	0.925926	0.926364	0.8125	1
1.05082	0.925926	0.926364	0.8125	1
1.05161	0.925926	0.926364	0.8125	1
1.05241	0.925926	0.926364	0.8125	1
1.0532	0.925926	0.926364	0.8125	1
1.05399	0.925926	0.926364	0.8125	1
1.05479	0.925926	0.926364	0.8125	1
1.05558	0.925926	0.926364	0.8125	1
1.05637	0.925926	0.926364	0.8125	1
1.05717	0.925926	0.926364	0.8125	1
1.05796	0.925926	0.926364	0.8125	1
1.05876	0.925926	0.926364	0.8125	1
1.05955	0.925926	0.926364	0.8125	1
1.06034	0.925926	0.926364	0.8125	1
1.06114	0.925926	0.926364	0.8125	1
1.06193	0.925926	0.926364	0.8125	1
1.06273	0.925926	0.926364	0.8125	1
1.06352	0.925926	0.926364	0.8125	1
1.06431	0.925926	0.926364	0.8125	1
1.06511	0.925926	0.926364	0.8125	1
1.0659	0.925926	0.926364	0.8125	1
1.06669	0.925926	0.926364	0.8125	1
1.06749	0.925926	0.926364	0.8125	1
1.06828	0.925926	0.926364	0.8125	1
1.06908	0.925926	0.926364	0.8125	1
1.06987	0.925926	0.926364	0.8125	1
1.07066	0.925926	0.926364	0.8125	1
1.07146	0.925926	0.926364	0.8125	1
1.07225	0.925926	0.926364	0.8125	1
1.07304	0.925926	0.926364	0.8125	1
1.07384	0.925926	0.926364	0.8125	1
1.07463	0.925926	0.926364	0.8125	1
1.07543	0.925926	0.926364	0.8125	1
1.07622	0.925926	0.926364	0.8125	1
1.07701	0.925926	0.926364	0.8125	1
1.07781	0.925926	0.926364	0.8125	1
1.0786	0.925926	0.926364	0.8125	1
1.0794	0.925926	0.926364	0.8125	1
1.08019	0.925926	0.926423	0.8125	1
1.08098	0.925926	0.926423	0.8125	1
1.08178	0.925926	0.926423	0.8125	1
1.08257	0.925926	0.926423	0.8125	1
1.08336	0.925926	0.926423	0.8125	1
1.08416	0.925926	0.926423	0.8125	1
1.08495	0.925926	0.926423	0.8125	1
1.08575	0.925926	0.926423	0.8125	1
1.08654	0.925926	0.926423	0.8125	1
1.08733	0.925926	0.926423	0.8125	1
1.08813	0.925926	0.926423	0.8125	1
1.08892	0.925926	0.926423	0.8125	1
1.08972	0.925926	0.926423	0.8125	1
1.09051	0.925926	0.926593	0.8125	1
1.0913	0.925926	0.926593	0.8125	1
1.0921	0.925926	0.926593	0.8125	1
1.09289	0.925926	0.926593	0.8125	1
1.09368	0.925926	0.926593	0.8125	1
1.09448	0.925926	0.926593	0.8125	1
1.09527	0.925926	0.926593	0.8125	1
1.09607	0.925926	0.926593	0.8125	1
1.09686	0.925926	0.926593	0.8125	1
1.09765	0.925926	0.926593	0.8125	1
1.09845	0.925926	0.926593	0.8125	1
1.09924	0.925926	0.926593	0.8125	1
1.10004	0.925926	0.926593	0.8125	1
1.10083	0.925926	0.926593	0.8125	1
1.10162	0.925926	0.926593	0.8125	1
1.10242	0.925926	0.926593	0.8125	1
1.10321	0.925926	0.926593	0.8125	1
1.104	0.925926	0.926593	0.8125	1
1.1048	0.925926	0.926593	0.8125	1
1.10559	0.925926	0.926593	0.8125	1
1.10639	0.925926	0.926593	0.8125	1
1.10718	0.925926	0.926593	0.8125	1
1.10797	0.925926	0.926593	0.8125	1
1.10877	0.925926	0.926593	0.8125	1
1.10956	0.925926	0.926593	0.8125	1
1.11035	0.925926	0.926719	0.8125	1
1.11115	0.925926	0.926719	0.8125	1
1.11194	0.925926	0.926719	0.8125	1
1.11274	0.925926	0.926719	0.8125	1
1.11353	0.925926	0.926719	0.8125	1
1.11432	0.925926	0.926719	0.8125	1
1.11512	0.925926	0.926719	0.8125	1
1.11591	0.925926	0.926719	0.8125	1
1.11671	0.925926	0.926719	0.8125	1
1.1175	0.925926	0.926719	0.8125	1
1.11829	0.925926	0.926719	0.8125	1
1.11909	0.925926	0.926719	0.8125	1
1.11988	0.925926	0.926719	0.8125	1
1.12067	0.925926	0.926857	0.814815	1
1.12147	0.925926	0.926857	0.814815	1
1.12226	0.925926	0.926857	0.814815	1
1.12306	0.925926	0.926857	0.814815	1
1.12385	0.925926	0.926857	0.814815	1
1.12464	0.925926	0.926857	0.814815	1
1.12544	0.925926	0.926857	0.814815	1
1.12623	0.925926	0.926857	0.814815	1
1.12703	0.925926	0.926857	0.814815	1
1.12782	0.925926	0.926857	0.814815	1
1.12861	0.925926	0.926857	0.814815	1
1.12941	0.925926	0.926857	0.814815	1
1.1302	0.925926	0.926977	0.814815	1
1.13099	0.925926	0.926977	0.814815	1
1.13179	0.925926	0.926977	0.814815	1
1.13258	0.925926	0.926977	0.814815	1
1.13338	0.925926	0.926977	0.814815	1
1.13417	0.925926	0.926977	0.814815	1
1.13496	0.925926	0.926977	0.814815	1
1.13576	0.925926	0.926977	0.814815	1
1.13655	0.925926	0.926977	0.814815	1
1.13734	0.925926	0.926977	0.814815	1
1.13814	0.925926	0.926977	0.814815	1
1.13893	0.925926	0.926977	0.814815	1
1.13973	0.925926	0.926977	0.814815	1
1.14052	0.925926	0.927048	0.814815	1
1.14131	0.925926	0.927048	0.814815	1
1.14211	0.925926	0.927048	0.814815	1
1.1429	0.925926	0.927048	0.814815	1
1.1437	0.925926	0.927048	0.814815	1
1.14449	0.925926	0.927048	0.814815	1
1.14528	0.925926	0.927048	0.814815	1
1.14608	0.925926	0.927048	0.814815	1
1.14687	0.925926	0.927048	0.814815	1
1.14766	0.925926	0.927048	0.814815	1
1.14846	0.925926	0.927048	0.814815	1
1.14925	0.925926	0.927048	0.814815	1
1.15005	0.925926	0.927048	0.814815	1
1.15084	0.925926	0.927048	0.814815	1
1.15163	0.925926	0.927048	0.814815	1
1.15243	0.925926	0.927048	0.814815	1
1.15322	0.925926	0.927048	0.814815	1
1.15402	0.925926	0.927048	0.814815	1
1.15481	0.925926	0.927048	0.814815	1
1.1556	0.925926	0.927048	0.814815	1
1.1564	0.925926	0.927048	0.814815	1
1.15719	0.925926	0.927048	0.814815	1
1.15798	0.925926	0.927048	0.814815	1
1.15878	0.925926	0.927048	0.814815	1
1.15957	0.925926	0.927048	0.814815	1
1.16037	0.925926	0.927048	0.814815	1
1.16116	0.925926	0.927048	0.814815	1
1.16195	0.925926	0.927048	0.814815	1
1.16275	0.925926	0.927048	0.814815	1
1.16354	0.925926	0.927048	0.814815	1
1.16434	0.925926	0.927048	0.814815	1
1.16513	0.925926	0.927048	0.814815	1
1.16592	0.925926	0.927048	0.814815	1
1.16672	0.925926	0.927048	0.814815	1
1.16751	0.925926	0.927048	0.814815	1
1.1683	0.925926	0.927048	0.814815	1
1.1691	0.925926	0.927048	0.814815	1
1.16989	0.925926	0.927048	0.814815	1
1.17069	0.925926	0.927075	0.814815	1
1.17148	0.925926	0.927075	0.814815	1
1.17227	0.925926	0.927075	0.814815	1
1.17307	0.925926	0.927075	0.814815	1
1.17386	0.925926	0.927075	0.814815	1
1.17465	0.925926	0.927075	0.814815	1
1.17545	0.925926	0.927075	0.814815	1
1.17624	0.925926	0.927075	0.814815	1
1.17704	0.925926	0.927075	0.814815	1
1.17783	0.925926	0.927075	0.814815	1
1.17862	0.925926	0.927075	0.814815	1
1.17942	0.925926	0.927075	0.814815	1
1.18021	0.925926	0.927109	0.814815	1
1.18101	0.925926	0.927109	0.814815	1
1.1818	0.925926	0.927109	0.814815	1
1.18259	0.925926	0.927109	0.814815	1
1.18339	0.925926	0.927109	0.814815	1
1.18418	0.925926	0.927109	0.814815	1
1.18497	0.925926	0.927109	0.814815	1
1.18577	0.925926	0.927109	0.814815	1
1.18656	0.925926	0.927109	0.814815	1
1.18736	0.925926	0.927109	0.814815	1
1.18815	0.925926	0.927109	0.814815	1
1.18894	0.925926	0.927109	0.814815	1
1.18974	0.925926	0.927109	0.814815	1
1.19053	0.925926	0.927532	0.814815	1
1.19133	0.925926	0.927532	0.814815	1
1.19212	0.925926	0.927532	0.814815	1
1.19291	0.925926	0.927532	0.814815	1
1.19371	0.925926	0.927532	0.814815	1
1.1945	0.925926	0.927532	0.814815	1
1.19529	0.925926	0.927532	0.814815	1
1.19609	0.925926	0.927532	0.814815	1
1.19688	0.925926	0.927532	0.814815	1
1.19768	0.925926	0.927532	0.814815	1
1.19847	0.925926	0.927532	0.814815	1
1.19926	0.925926	0.927532	0.814815	1
1.20006	0.925926	0.9276	0.814815	1
1.20085	0.925926	0.9276	0.814815	1
1.20165	0.925926	0.9276	0.814815	1
1.20244	0.925926	0.9276	0.814815	1
1.20323	0.925926	0.9276	0.814815	1
1.20403	0.925926	0.9276	0.814815	1
1.20482	0.925926	0.9276	0.814815	1
1.20561	0.925926	0.9276	0.814815	1
1.20641	0.925926	0.9276	0.814815	1
1.2072	0.925926	0.9276	0.814815	1
1.208	0.925926	0.9276	0.814815	1
1.20879	0.925926	0.9276	0.814815	1
1.20958	0.925926	0.9276	0.814815	1
1.21038	0.925926	0.927921	0.814815	1
1.21117	0.925926	0.927921	0.814815	1
1.21196	0.925926	0.927921	0.814815	1
1.21276	0.925926	0.927921	0.814815	1
1.21355	0.925926	0.927921	0.814815	1
1.21435	0.925926	0.927921	0.814815	1
1.21514	0.925926	0.927921	0.814815	1
1.21593	0.925926	0.927921	0.814815	1
1.21673	0.925926	0.927921	0.814815	1
1.21752	0.925926	0.927921	0.814815	1
1.21832	0.925926	0.927921	0.814815	1
1.21911	0.925926	0.927921	0.814815	1
1.2199	0.925926	0.927921	0.814815	1
1.2207	0.925926	0.928184	0.814815	1
1.22149	0.925926	0.928184	0.814815	1
1.22228	0.925926	0.928184	0.814815	1
1.22308	0.925926	0.928184	0.814815	1
1.22387	0.925926	0.928184	0.814815	1
1.22467	0.925926	0.928184	0.814815	1
1.22546	0.925926	0.928184	0.814815	1
1.22625	0.925926	0.928184	0.814815	1
1.22705	0.925926	0.928184	0.814815	1
1.22784	0.925926	0.928184	0.814815	1
1.22864	0.925926	0.928184	0.814815	1
1.22943	0.925926	0.928184	0.814815	1
1.23022	0.925926	0.928364	0.814815	1
1.23102	0.925926	0.928364	0.814815	1
1.23181	0.925926	0.928364	0.814815	1
1.2326	0.925926	0.928364	0.814815	1
1.2334	0.925926	0.928364	0.814815	1
1.23419	0.925926	0.928364	0.814815	1
1.23499	0.925926	0.928364	0.814815	1
1.23578	0.925926	0.928364	0.814815	1
1.23657	0.925926	0.928364	0.814815	1
1.23737	0.925926	0.928364	0.814815	1
1.23816	0.925926	0.928364	0.814815	1
1.23896	0.925926	0.928364	0.814815	1
1.23975	0.925926	0.928364	0.814815	1
1.24054	0.925926	0.928978	0.814815	1
1.24134	0.925926	0.928978	0.814815	1
1.24213	0.925926	0.928978	0.814815	1
1.24292	0.925926	0.928978	0.814815	1
1.24372	0.925926	0.928978	0.814815	1
1.24451	0.925926	0.928978	0.814815	1
1.24531	0.925926	0.928978	0.814815	1
1.2461	0.925926	0.928978	0.814815	1
1.24689	0.925926	0.928978	0.814815	1
1.24769	0.925926	0.928978	0.814815	1
1.24848	0.925926	0.928978	0.814815	1
1.24927	0.925926	0.928978	0.814815	1
1.25007	0.925926	0.929224	0.814815	1
1.25086	0.925926	0.929224	0.814815	1
1.25166	0.925926	0.929224	0.814815	1
1.25245	0.925926	0.929224	0.814815	1
1.25324	0.925926	0.929224	0.814815	1
1.25404	0.925926	0.929224	0.814815	1
1.25483	0.925926	0.929224	0.814815	1
1.25563	0.925926	0.929224	0.814815	1
1.25642	0.925926	0.929224	0.814815	1
1.25721	0.925926	0.929224	0.814815	1
1.25801	0.925926	0.929224	0.814815	1
1.2588	0.925926	0.929224	0.814815	1
1.25959	0.925926	0.929224	0.814815	1
1.26039	0.925926	0.929713	0.814815	1
1.26118	0.925926	0.929713	0.814815	1
1.26198	0.925926	0.929713	0.814815	1
1.26277	0.925926	0.929713	0.814815	1
1.26356	0.925926	0.929713	0.814815	1
1.26436	0.925926	0.929713	0.814815	1
1.26515	0.925926	0.929713	0.814815	1
1.26595	0.925926	0.929713	0.814815	1
1.26674	0.925926	0.929713	0.814815	1
1.26753	0.925926	0.929713	0.814815	1
1.26833	0.925926	0.929713	0.814815	1
1.26912	0.925926	0.929713	0.814815	1
1.26991	0.925926	0.929713	0.814815	1
1.27071	0.925926	0.929815	0.814815	1
1.2715	0.925926	0.929815	0.814815	1
1.2723	0.925926	0.929815	0.814815	1
1.27309	0.925926	0.929815	0.814815	1
1.27388	0.925926	0.929815	0.814815	1
1.27468	0.925926	0.929815	0.814815	1
1.27547	0.925926	0.929815	0.814815	1
1.27627	0.925926	0.929815	0.814815	1
1.27706	0.925926	0.929815	0.814815	1
1.27785	0.925926	0.929815	0.814815	1
1.27865	0.925926	0.929815	0.814815	1
1.27944	0.925926	0.929815	0.814815	1
1.28023	0.925926	0.930128	0.814815	1
1.28103	0.925926	0.930128	0.814815	1
1.28182	0.925926	0.930128	0.814815	1
1.28262	0.925926	0.930128	0.814815	1
1.28341	0.925926	0.930128	0.814815	1
1.2842	0.925926	0.930128	0.814815	1
1.285	0.925926	0.930128	0.814815	1
1.28579	0.925926	0.930128	0.814815	1
1.28658	0.925926	0.930128	0.814815	1
1.28738	0.925926	0.930128	0.814815	1
1.28817	0.925926	0.930128	0.814815	1
1.28897	0.925926	0.930128	0.814815	1
1.28976	0.925926	0.930128	0.814815	1
1.29055	0.925926	0.9302	0.814815	1
1.29135	0.925926	0.9302	0.814815	1
1.29214	0.925926	0.9302	0.814815	1
1.29294	0.925926	0.9302	0.814815	1
1.29373	0.925926	0.9302	0.814815	1
1.29452	0.925926	0.9302	0.814815	1
1.29532	0.925926	0.9302	0.814815	1
1.29611	0.925926	0.9302	0.814815	1
1.2969	0.925926	0.9302	0.814815	1
1.2977	0.925926	0.9302	0.814815	1
1.29849	0.925926	0.9302	0.814815	1
1.29929	0.925926	0.9302	0.814815	1
1.30008	0.925926	0.930616	0.814815	1
1.30087	0.925926	0.930616	0.814815	1
1.30167	0.925926	0.930616	0.814815	1
1.30246	0.925926	0.930616	0.814815	1
1.30326	0.925926	0.930616	0.814815	1
1.30405	0.925926	0.930616	0.814815	1
1.30484	0.925926	0.930616	0.814815	1
1.30564	0.925926	0.930616	0.814815	1
1.30643	0.925926	0.930616	0.814815	1
1.30722	0.925926	0.930616	0.814815	1
1.30802	0.925926	0.930616	0.814815	1
1.30881	0.925926	0.930616	0.814815	1
1.30961	0.925926	0.930616	0.814815	1
1.3104	0.925926	0.930959	0.814815	1
1.31119	0.925926	0.930959	0.814815	1
1.31199	0.925926	0.930959	0.814815	1
1.31278	0.925926	0.930959	0.814815	1
1.31358	0.925926	0.930959	0.814815	1
1.31437	0.925926	0.930959	0.814815	1
1.31516	0.925926	0.930959	0.814815	1
1.31596	0.925926	0.930959	0.814815	1
1.31675	0.925926	0.930959	0.814815	1
1.31754	0.925926	0.930959	0.814815	1
1.31834	0.925926	0.930959	0.814815	1
1.31913	0.925926	0.930959	0.814815	1
1.31993	0.925926	0.930959	0.814815	1
1.32072	0.925926	0.931364	0.814815	1
1.32151	0.925926	0.931364	0.814815	1
1.32231	0.925926	0.931364	0.814815	1
1.3231	0.925926	0.931364	0.814815	1
1.32389	0.925926	0.931364	0.814815	1
1.32469	0.925926	0.931364	0.814815	1
1.32548	0.925926	0.931364	0.814815	1
1.32628	0.925926	0.931364	0.814815	1
1.32707	0.925926	0.931364	0.814815	1
1.32786	0.925926	0.931364	0.814815	1
1.32866	0.925926	0.931364	0.814815	1
1.32945	0.925926	0.931364	0.814815	1
1.33025	0.925926	0.931628	0.814815	1
1.33104	0.925926	0.931628	0.814815	1
1.33183	0.925926	0.931628	0.814815	1
1.33263	0.925926	0.931628	0.814815	1
1.33342	0.925926	0.931628	0.814815	1
1.33421	0.925926	0.931628	0.814815	1
1.33501	0.925926	0.931628	0.814815	1
1.3358	0.925926	0.931628	0.814815	1
1.3366	0.925926	0.931628	0.814815	1
1.33739	0.925926	0.931628	0.814815	1
1.33818	0.925926	0.931628	0.814815	1
1.33898	0.925926	0.931628	0.814815	1
1.33977	0.925926	0.931628	0.814815	1
1.34057	0.925926	0.932035	0.814815	1
1.34136	0.925926	0.932035	0.814815	1
1.34215	0.925926	0.932035	0.814815	1
1.34295	0.925926	0.932035	0.814815	1
1.34374	0.925926	0.932035	0.814815	1
1.34453	0.925926	0.932035	0.814815	1
1.34533	0.925926	0.932035	0.814815	1
1.34612	0.925926	0.932035	0.814815	1
1.34692	0.925926	0.932035	0.814815	1
1.34771	0.925926	0.932035	0.814815	1
1.3485	0.925926	0.932035	0.814815	1
1.3493	0.925926	0.932035	0.814815	1
1.35009	0.925926	0.932412	0.814815	1
1.35089	0.925926	0.932412	0.814815	1
1.35168	0.925926	0.932412	0.814815	1
1.35247	0.925926	0.932412	0.814815	1
1.35327	0.925926	0.932412	0.814815	1
1.35406	0.925926	0.932412	0.814815	1
1.35485	0.925926	0.932412	0.814815	1
1.35565	0.925926	0.932412	0.814815	1
1.35644	0.925926	0.932412	0.814815	1
1.35724	0.925926	0.932412	0.814815	1
1.35803	0.925926	0.932412	0.814815	1
1.35882	0.925926	0.932412	0.814815	1
1.35962	0.925926	0.932412	0.814815	1
1.36041	0.925926	0.932866	0.814815	1
1.3612	0.925926	0.932866	0.814815	1
1.362	0.925926	0.932866	0.814815	1
1.36279	0.925926	0.932866	0.814815	1
1.36359	0.925926	0.932866	0.814815	1
1.36438	0.925926	0.932866	0.814815	1
1.36517	0.925926	0.932866	0.814815	1
1.36597	0.925926	0.932866	0.814815	1
1.36676	0.925926	0.932866	0.814815	1
1.36756	0.925926	0.932866	0.814815	1
1.36835	0.925926	0.932866	0.814815	1
1.36914	0.925926	0.932866	0.814815	1
1.36994	0.925926	0.932866	0.814815	1
1.37073	0.925926	0.933218	0.814815	1
1.37152	0.925926	0.933218	0.814815	1
1.37232	0.925926	0.933218	0.814815	1
1.37311	0.925926	0.933218	0.814815	1
1.37391	0.925926	0.933218	0.814815	1
1.3747	0.925926	0.933218	0.814815	1
1.37549	0.925926	0.933218	0.814815	1
1.37629	0.925926	0.933218	0.814815	1
1.37708	0.925926	0.933218	0.814815	1
1.37788	0.925926	0.933218	0.814815	1
1.37867	0.925926	0.933218	0.814815	1
1.37946	0.925926	0.933218	0.814815	1
1.38026	0.925926	0.9337	0.814815	1
1.38105	0.925926	0.9337	0.814815	1
1.38184	0.925926	0.9337	0.814815	1
1.38264	0.925926	0.9337	0.814815	1
1.38343	0.925926	0.9337	0.814815	1
1.38423	0.925926	0.9337	0.814815	1
1.38502	0.925926	0.9337	0.814815	1
1.38581	0.925926	0.9337	0.814815	1
1.38661	0.925926	0.9337	0.814815	1
1.3874	0.925926	0.9337	0.814815	1
1.3882	0.925926	0.9337	0.814815	1
1.38899	0.925926	0.9337	0.814815	1
1.38978	0.925926	0.9337	0.814815	1
1.39058	0.925926	0.933893	0.814815	1
1.39137	0.925926	0.933893	0.814815	1
1.39216	0.925926	0.933893	0.814815	1
1.39296	0.925926	0.933893	0.814815	1
1.39375	0.925926	0.933893	0.814815	1
1.39455	0.925926	0.933893	0.814815	1
1.39534	0.925926	0.933893	0.814815	1
1.39613	0.925926	0.933893	0.814815	1
1.39693	0.925926	0.933893	0.814815	1
1.39772	0.925926	0.933893	0.814815	1
1.39851	0.925926	0.933893	0.814815	1
1.39931	0.925926	0.933893	0.814815	1
1.4001	0.925926	0.93454	0.814815	1
1.4009	0.925926	0.93454	0.814815	1
1.40169	0.925926	0.93454	0.814815	1
1.40248	0.925926	0.93454	0.814815	1
1.40328	0.925926	0.93454	0.814815	1
1.40407	0.925926	0.93454	0.814815	1
1.40487	0.925926	0.93454	0.814815	1
1.40566	0.925926	0.93454	0.814815	1
1.40645	0.925926	0.93454	0.814815	1
1.40725	0.925926	0.93454	0.814815	1
1.40804	0.925926	0.93454	0.814815	1
1.40883	0.925926	0.93454	0.814815	1
1.40963	0.925926	0.93454	0.814815	1
1.41042	0.925926	0.934798	0.814815	1
1.41122	0.925926	0.934798	0.814815	1
1.41201	0.925926	0.934798	0.814815	1
1.4128	0.925926	0.934798	0.814815	1
1.4136	0.925926	0.934798	0.814815	1
1.41439	0.925926	0.934798	0.814815	1
1.41519	0.925926	0.934798	0.814815	1
1.41598	0.925926	0.934798	0.814815	1
1.41677	0.925926	0.934798	0.814815	1
1.41757	0.925926	0.934798	0.814815	1
1.41836	0.925926	0.934798	0.814815	1
1.41915	0.925926	0.934798	0.814815	1
1.41995	0.925926	0.934798	0.814815	1
1.42074	0.925926	0.934992	0.814815	1
1.42154	0.925926	0.934992	0.814815	1
1.42233	0.925926	0.934992	0.814815	1
1.42312	0.925926	0.934992	0.814815	1
1.42392	0.925926	0.934992	0.814815	1
1.42471	0.925926	0.934992	0.814815	1
1.42551	0.925926	0.934992	0.814815	1
1.4263	0.925926	0.934992	0.814815	1
1.42709	0.925926	0.934992	0.814815	1
1.42789	0.925926	0.934992	0.814815	1
1.42868	0.925926	0.934992	0.814815	1
1.42947	0.925926	0.934992	0.814815	1
1.43027	0.925926	0.935456	0.814815	1
1.43106	0.925926	0.935456	0.814815	1
1.43186	0.925926	0.935456	0.814815	1
1.43265	0.925926	0.935456	0.814815	1
1.43344	0.925926	0.935456	0.814815	1
1.43424	0.925926	0.935456	0.814815	1
1.43503	0.925926	0.935456	0.814815	1
1.43582	0.925926	0.935456	0.814815	1
1.43662	0.925926	0.935456	0.814815	1
1.43741	0.925926	0.935456	0.814815	1
1.43821	0.925926	0.935456	0.814815	1
1.439	0.925926	0.935456	0.814815	1
1.43979	0.925926	0.935456	0.814815	1
1.44059	0.925926	0.93571	0.814815	1
1.44138	0.925926	0.93571	0.814815	1
1.44218	0.925926	0.93571	0.814815	1
1.44297	0.925926	0.93571	0.814815	1
1.44376	0.925926	0.93571	0.814815	1
1.44456	0.925926	0.93571	0.814815	1
1.44535	0.925926	0.93571	0.814815	1
1.44614	0.925926	0.93571	0.814815	1
1.44694	0.925926	0.93571	0.814815	1
1.44773	0.925926	0.93571	0.814815	1
1.44853	0.925926	0.93571	0.814815	1
1.44932	0.925926	0.93571	0.814815	1
1.45011	0.925926	0.936058	0.814815	1
1.45091	0.925926	0.936058	0.814815	1
1.4517	0.925926	0.936058	0.814815	1
1.4525	0.925926	0.936058	0.814815	1
1.45329	0.925926	0.936058	0.814815	1
1.45408	0.925926	0.936058	0.814815	1
1.45488	0.925926	0.936058	0.814815	1
1.45567	0.925926	0.936058	0.814815	1
1.45646	0.925926	0.936058	0.814815	1
1.45726	0.925926	0.936058	0.814815	1
1.45805	0.925926	0.936058	0.814815	1
1.45885	0.925926	0.936058	0.814815	1
1.45964	0.925926	0.936058	0.814815	1
1.46043	0.925926	0.936773	0.815789	1
1.46123	0.925926	0.936773	0.815789	1
1.46202	0.925926	0.936773	0.815789	1
1.46282	0.925926	0.936773	0.815789	1
1.46361	0.925926	0.936773	0.815789	1
1.4644	0.925926	0.936773	0.815789	1
1.4652	0.925926	0.936773	0.815789	1
1.46599	0.925926	0.936773	0.815789	1
1.46678	0.925926	0.936773	0.815789	1
1.46758	0.925926	0.936773	0.815789	1
1.46837	0.925926	0.936773	0.815789	1
1.46917	0.925926	0.936773	0.815789	1
1.46996	0.925926	0.936773	0.815789	1
1.47075	0.925926	0.937311	0.815789	1
1.47155	0.925926	0.937311	0.815789	1
1.47234	0.925926	0.937311	0.815789	1
1.47313	0.925926	0.937311	0.815789	1
1.47393	0.925926	0.937311	0.815789	1
1.47472	0.925926	0.937311	0.815789	1
1.47552	0.925926	0.937311	0.815789	1
1.47631	0.925926	0.937311	0.815789	1
1.4771	0.925926	0.937311	0.815789	1
1.4779	0.925926	0.937311	0.815789	1
1.47869	0.925926	0.937311	0.815789	1
1.47949	0.925926	0.937311	0.815789	1
1.48028	0.925926	0.93786	0.815789	1
1.48107	0.925926	0.93786	0.815789	1
1.48187	0.925926	0.93786	0.815789	1
1.48266	0.925926	0.93786	0.815789	1
1.48345	0.925926	0.93786	0.815789	1
1.48425	0.925926	0.93786	0.815789	1
1.48504	0.925926	0.93786	0.815789	1
1.48584	0.925926	0.93786	0.815789	1
1.48663	0.925926	0.93786	0.815789	1
1.48742	0.925926	0.93786	0.815789	1
1.48822	0.925926	0.93786	0.815789	1
1.48901	0.925926	0.93786	0.815789	1
1.48981	0.925926	0.93786	0.815789	1
1.4906	0.925926	0.938143	0.815789	1
1.49139	0.925926	0.938143	0.815789	1
1.49219	0.925926	0.938143	0.815789	1
1.49298	0.925926	0.938143	0.815789	1
1.49377	0.925926	0.938143	0.815789	1
1.49457	0.925926	0.938143	0.815789	1
1.49536	0.925926	0.938143	0.815789	1
1.49616	0.925926	0.938143	0.815789	1
1.49695	0.925926	0.938143	0.815789	1
1.49774	0.925926	0.938143	0.815789	1
1.49854	0.925926	0.938143	0.815789	1
1.49933	0.925926	0.938143	0.815789	1
1.50013	0.925926	0.938886	0.815789	1
1.50092	0.925926	0.938886	0.815789	1
1.50171	0.925926	0.938886	0.815789	1
1.50251	0.925926	0.938886	0.815789	1
1.5033	0.925926	0.938886	0.815789	1
1.50409	0.925926	0.938886	0.815789	1
1.50489	0.925926	0.938886	0.815789	1
1.50568	0.925926	0.938886	0.815789	1
1.50648	0.925926	0.938886	0.815789	1
1.50727	0.925926	0.938886	0.815789	1
1.50806	0.925926	0.938886	0.815789	1
1.50886	0.925926	0.938886	0.815789	1
1.50965	0.925926	0.938886	0.815789	1
1.51044	0.925926	0.939242	0.818182	1
1.51124	0.925926	0.939242	0.818182	1
1.51203	0.925926	0.939242	0.818182	1
1.51283	0.925926	0.939242	0.818182	1
1.51362	0.925926	0.939242	0.818182	1
1.51441	0.925926	0.939242	0.818182	1
1.51521	0.925926	0.939242	0.818182	1
1.516	0.925926	0.939242	0.818182	1
1.5168	0.925926	0.939242	0.818182	1
1.51759	0.925926	0.939242	0.818182	1
1.51838	0.925926	0.939242	0.818182	1
1.51918	0.925926	0.939242	0.818182	1
1.51997	0.925926	0.939242	0.818182	1
1.52076	0.925926	0.939718	0.818182	1
1.52156	0.925926	0.939718	0.818182	1
1.52235	0.925926	0.939718	0.818182	1
1.52315	0.925926	0.939718	0.818182	1
1.52394	0.925926	0.939718	0.818182	1
1.52473	0.925926	0.939718	0.818182	1
1.52553	0.925926	0.939718	0.818182	1
1.52632	0.925926	0.939718	0.818182	1
1.52712	0.925926	0.939718	0.818182	1
1.52791	0.925926	0.939718	0.818182	1
1.5287	0.925926	0.939718	0.818182	1
1.5295	0.925926	0.939718	0.818182	1
1.53029	0.925926	0.940382	0.818182	1
1.53108	0.925926	0.940382	0.818182	1
1.53188	0.925926	0.940382	0.818182	1
1.53267	0.925926	0.940382	0.818182	1
1.53347	0.925926	0.940382	0.818182	1
1.53426	0.925926	0.940382	0.818182	1
1.53505	0.925926	0.940382	0.818182	1
1.53585	0.925926	0.940382	0.818182	1
1.53664	0.925926	0.940382	0.818182	1
1.53743	0.925926	0.940382	0.818182	1
1.53823	0.925926	0.940382	0.818182	1
1.53902	0.925926	0.940382	0.818182	1
1.53982	0.925926	0.940382	0.818182	1
1.54061	0.925926	0.94107	0.818182	1
1.5414	0.925926	0.94107	0.818182	1
1.5422	0.925926	0.94107	0.818182	1
1.54299	0.925926	0.94107	0.818182	1
1.54379	0.925926	0.94107	0.818182	1
1.54458	0.925926	0.94107	0.818182	1
1.54537	0.925926	0.94107	0.818182	1
1.54617	0.925926	0.94107	0.818182	1
1.54696	0.925926	0.94107	0.818182	1
1.54775	0.925926	0.94107	0.818182	1
1.54855	0.925926	0.94107	0.818182	1
1.54934	0.925926	0.94107	0.818182	1
1.55014	0.925926	0.941435	0.818182	1
1.55093	0.925926	0.941435	0.818182	1
1.55172	0.925926	0.941435	0.818182	1
1.55252	0.925926	0.941435	0.818182	1
1.55331	0.925926	0.941435	0.818182	1
1.55411	0.925926	0.941435	0.818182	1
1.5549	0.925926	0.941435	0.818182	1
1.55569	0.925926	0.941435	0.818182	1
1.55649	0.925926	0.941435	0.818182	1
1.55728	0.925926	0.941435	0.818182	1
1.55807	0.925926	0.941435	0.818182	1
1.55887	0.925926	0.941435	0.818182	1
1.55966	0.925926	0.941435	0.818182	1
1.56046	0.925926	0.941711	0.818182	1
1.56125	0.925926	0.941711	0.818182	1
1.56204	0.925926	0.941711	0.818182	1
1.56284	0.925926	0.941711	0.818182	1
1.56363	0.925926	0.941711	0.818182	1
1.56443	0.925926	0.941711	0.818182	1
1.56522	0.925926	0.941711	0.818182	1
1.56601	0.925926	0.941711	0.818182	1
1.56681	0.925926	0.941711	0.818182	1
1.5676	0.925926	0.941711	0.818182	1
1.56839	0.925926	0.941711	0.818182	1
1.56919	0.925926	0.941711	0.818182	1
1.56998	0.925926	0.941711	0.818182	1
1.57078	0.925926	0.942344	0.821429	1
1.57157	0.925926	0.942344	0.821429	1
1.57236	0.925926	0.942344	0.821429	1
1.57316	0.925926	0.942344	0.821429	1
1.57395	0.925926	0.942344	0.821429	1
1.57474	0.925926	0.942344	0.821429	1
1.57554	0.925926	0.942344	0.821429	1
1.57633	0.925926	0.942344	0.821429	1
1.57713	0.925926	0.942344	0.821429	1
1.57792	0.925926	0.942344	0.821429	1
1.57871	0.925926	0.942344	0.821429	1
1.57951	0.925926	0.942344	0.821429	1
1.5803	0.925926	0.942804	0.823529	1
1.5811	0.925926	0.942804	0.823529	1
1.58189	0.925926	0.942804	0.823529	1
1.58268	0.925926	0.942804	0.823529	1
1.58348	0.925926	0.942804	0.823529	1
1.58427	0.925926	0.942804	0.823529	1
1.58506	0.925926	0.942804	0.823529	1
1.58586	0.925926	0.942804	0.823529	1
1.58665	0.925926	0.942804	0.823529	1
1.58745	0.925926	0.942804	0.823529	1
1.58824	0.925926	0.942804	0.823529	1
1.58903	0.925926	0.942804	0.823529	1
1.58983	0.925926	0.942804	0.823529	1
1.59062	0.925926	0.943143	0.823529	1
1.59142	0.925926	0.943143	0.823529	1
1.59221	0.925926	0.943143	0.823529	1
1.593	0.925926	0.943143	0.823529	1
1.5938	0.925926	0.943143	0.823529	1
1.59459	0.925926	0.943143	0.823529	1
1.59538	0.925926	0.943143	0.823529	1
1.59618	0.925926	0.943143	0.823529	1
1.59697	0.925926	0.943143	0.823529	1
1.59777	0.925926	0.943143	0.823529	1
1.59856	0.925926	0.943143	0.823529	1
1.59935	0.925926	0.943143	0.823529	1
1.60015	0.925926	0.943693	0.826087	1
1.60094	0.925926	0.943693	0.826087	1
1.60174	0.925926	0.943693	0.826087	1
1.60253	0.925926	0.943693	0.826087	1
1.60332	0.925926	0.943693	0.826087	1
1.60412	0.925926	0.943693	0.826087	1
1.60491	0.925926	0.943693	0.826087	1
1.6057	0.925926	0.943693	0.826087	1
1.6065	0.925926	0.943693	0.826087	1
1.60729	0.925926	0.943693	0.826087	1
1.60809	0.925926	0.943693	0.826087	1
1.60888	0.925926	0.943693	0.826087	1
1.60967	0.925926	0.943693	0.826087	1
1.61047	0.925926	0.944191	0.826087	1
1.61126	0.925926	0.944191	0.826087	1
1.61205	0.925926	0.944191	0.826087	1
1.61285	0.925926	0.944191	0.826087	1
1.61364	0.925926	0.944191	0.826087	1
1.61444	0.925926	0.944191	0.826087	1
1.61523	0.925926	0.944191	0.826087	1
1.61602	0.925926	0.944191	0.826087	1
1.61682	0.925926	0.944191	0.826087	1
1.61761	0.925926	0.944191	0.826087	1
1.61841	0.925926	0.944191	0.826087	1
1.6192	0.925926	0.944191	0.826087	1
1.61999	0.925926	0.944191	0.826087	1
1.62079	0.925926	0.944513	0.827586	1
1.62158	0.925926	0.944513	0.827586	1
1.62237	0.925926	0.944513	0.827586	1
1.62317	0.925926	0.944513	0.827586	1
1.62396	0.925926	0.944513	0.827586	1
1.62476	0.925926	0.944513	0.827586	1
1.62555	0.925926	0.944513	0.827586	1
1.62634	0.925926	0.944513	0.827586	1
1.62714	0.925926	0.944513	0.827586	1
1.62793	0.925926	0.944513	0.827586	1
1.62873	0.925926	0.944513	0.827586	1
1.62952	0.925926	0.944513	0.827586	1
1.63031	0.925926	0.945067	0.833333	1
1.63111	0.925926	0.945067	0.833333	1
1.6319	0.925926	0.945067	0.833333	1
1.63269	0.925926	0.945067	0.833333	1
1.63349	0.925926	0.945067	0.833333	1
1.63428	0.925926	0.945067	0.833333	1
1.63508	0.925926	0.945067	0.833333	1
1.63587	0.925926	0.945067	0.833333	1
1.63666	0.925926	0.945067	0.833333	1
1.63746	0.925926	0.945067	0.833333	1
1.63825	0.925926	0.945067	0.833333	1
1.63905	0.925926	0.945067	0.833333	1
1.63984	0.925926	0.945067	0.833333	1
1.64063	0.925926	0.945555	0.833333	1
1.64143	0.925926	0.945555	0.833333	1
1.64222	0.925926	0.945555	0.833333	1
1.64301	0.925926	0.945555	0.833333	1
1.64381	0.925926	0.945555	0.833333	1
1.6446	0.925926	0.945555	0.833333	1
1.6454	0.925926	0.945555	0.833333	1
1.64619	0.925926	0.945555	0.833333	1
1.64698	0.925926	0.945555	0.833333	1
1.64778	0.925926	0.945555	0.833333	1
1.64857	0.925926	0.945555	0.833333	1
[truncated: 8,001 more rows]

## Sheet: A_metastases
FPrate	Sensitivity	Sensitivity[Mean]	Sensitivity[Lower bound]	Sensitivity[Upper bound]
0.0625	0.472727	0.471788	0.293194	0.666667
0.0632938	0.472727	0.471788	0.293194	0.666667
0.0640877	0.472727	0.471788	0.293194	0.666667
0.0648815	0.472727	0.471788	0.293194	0.666667
0.0656753	0.472727	0.471788	0.293194	0.666667
0.0664691	0.472727	0.471788	0.293194	0.666667
0.067263	0.472727	0.471788	0.293194	0.666667
0.0680568	0.472727	0.471788	0.293194	0.666667
0.0688506	0.472727	0.471788	0.293194	0.666667
0.0696445	0.472727	0.471788	0.293194	0.666667
0.0704383	0.478788	0.497485	0.328571	0.680328
0.0712321	0.478788	0.497485	0.328571	0.680328
0.072026	0.478788	0.497485	0.328571	0.680328
0.0728198	0.478788	0.497485	0.328571	0.680328
0.0736136	0.478788	0.497485	0.328571	0.680328
0.0744074	0.478788	0.497485	0.328571	0.680328
0.0752013	0.478788	0.497485	0.328571	0.680328
0.0759951	0.478788	0.497485	0.328571	0.680328
0.0767889	0.478788	0.497485	0.328571	0.680328
0.0775828	0.478788	0.497485	0.328571	0.680328
0.0783766	0.478788	0.497485	0.328571	0.680328
0.0791704	0.478788	0.497485	0.328571	0.680328
0.0799642	0.478788	0.497485	0.328571	0.680328
0.0807581	0.50303	0.51967	0.360294	0.698276
0.0815519	0.50303	0.51967	0.360294	0.698276
0.0823457	0.50303	0.51967	0.360294	0.698276
0.0831396	0.50303	0.51967	0.360294	0.698276
0.0839334	0.50303	0.51967	0.360294	0.698276
0.0847272	0.50303	0.51967	0.360294	0.698276
0.0855211	0.50303	0.51967	0.360294	0.698276
0.0863149	0.50303	0.51967	0.360294	0.698276
0.0871087	0.50303	0.51967	0.360294	0.698276
0.0879025	0.50303	0.51967	0.360294	0.698276
0.0886964	0.50303	0.51967	0.360294	0.698276
0.0894902	0.50303	0.51967	0.360294	0.698276
0.090284	0.527273	0.539424	0.374408	0.714286
0.0910779	0.527273	0.539424	0.374408	0.714286
0.0918717	0.527273	0.539424	0.374408	0.714286
0.0926655	0.527273	0.539424	0.374408	0.714286
0.0934593	0.527273	0.539424	0.374408	0.714286
0.0942532	0.527273	0.539424	0.374408	0.714286
0.095047	0.527273	0.539424	0.374408	0.714286
0.0958408	0.527273	0.539424	0.374408	0.714286
0.0966347	0.527273	0.539424	0.374408	0.714286
0.0974285	0.527273	0.539424	0.374408	0.714286
0.0982223	0.527273	0.539424	0.374408	0.714286
0.0990162	0.527273	0.539424	0.374408	0.714286
0.09981	0.527273	0.539424	0.374408	0.714286
0.100604	0.527273	0.557085	0.403061	0.724359
0.101398	0.527273	0.557085	0.403061	0.724359
0.102191	0.527273	0.557085	0.403061	0.724359
0.102985	0.527273	0.557085	0.403061	0.724359
0.103779	0.527273	0.557085	0.403061	0.724359
0.104573	0.527273	0.557085	0.403061	0.724359
0.105367	0.527273	0.557085	0.403061	0.724359
0.106161	0.527273	0.557085	0.403061	0.724359
0.106954	0.527273	0.557085	0.403061	0.724359
0.107748	0.527273	0.557085	0.403061	0.724359
0.108542	0.527273	0.557085	0.403061	0.724359
0.109336	0.527273	0.557085	0.403061	0.724359
0.11013	0.6	0.573278	0.410256	0.727273
0.110924	0.6	0.573278	0.410256	0.727273
0.111717	0.6	0.573278	0.410256	0.727273
0.112511	0.6	0.573278	0.410256	0.727273
0.113305	0.6	0.573278	0.410256	0.727273
0.114099	0.6	0.573278	0.410256	0.727273
0.114893	0.6	0.573278	0.410256	0.727273
0.115687	0.6	0.573278	0.410256	0.727273
0.11648	0.6	0.573278	0.410256	0.727273
0.117274	0.6	0.573278	0.410256	0.727273
0.118068	0.6	0.573278	0.410256	0.727273
0.118862	0.6	0.573278	0.410256	0.727273
0.119656	0.6	0.573278	0.410256	0.727273
0.12045	0.6	0.587725	0.434109	0.733766
0.121243	0.6	0.587725	0.434109	0.733766
0.122037	0.6	0.587725	0.434109	0.733766
0.122831	0.6	0.587725	0.434109	0.733766
0.123625	0.6	0.587725	0.434109	0.733766
0.124419	0.6	0.587725	0.434109	0.733766
0.125213	0.6	0.587725	0.434109	0.733766
0.126006	0.6	0.587725	0.434109	0.733766
0.1268	0.6	0.587725	0.434109	0.733766
0.127594	0.6	0.587725	0.434109	0.733766
0.128388	0.6	0.587725	0.434109	0.733766
0.129182	0.6	0.587725	0.434109	0.733766
0.129975	0.6	0.587725	0.434109	0.733766
0.130769	0.612121	0.601504	0.441489	0.741294
0.131563	0.612121	0.601504	0.441489	0.741294
0.132357	0.612121	0.601504	0.441489	0.741294
0.133151	0.612121	0.601504	0.441489	0.741294
0.133945	0.612121	0.601504	0.441489	0.741294
0.134738	0.612121	0.601504	0.441489	0.741294
0.135532	0.612121	0.601504	0.441489	0.741294
0.136326	0.612121	0.601504	0.441489	0.741294
0.13712	0.612121	0.601504	0.441489	0.741294
0.137914	0.612121	0.601504	0.441489	0.741294
0.138708	0.612121	0.601504	0.441489	0.741294
0.139501	0.612121	0.601504	0.441489	0.741294
0.140295	0.612121	0.613451	0.456349	0.744898
0.141089	0.612121	0.613451	0.456349	0.744898
0.141883	0.612121	0.613451	0.456349	0.744898
0.142677	0.612121	0.613451	0.456349	0.744898
0.143471	0.612121	0.613451	0.456349	0.744898
0.144264	0.612121	0.613451	0.456349	0.744898
0.145058	0.612121	0.613451	0.456349	0.744898
0.145852	0.612121	0.613451	0.456349	0.744898
0.146646	0.612121	0.613451	0.456349	0.744898
0.14744	0.612121	0.613451	0.456349	0.744898
0.148234	0.612121	0.613451	0.456349	0.744898
0.149027	0.612121	0.613451	0.456349	0.744898
0.149821	0.612121	0.613451	0.456349	0.744898
0.150615	0.618182	0.62403	0.471015	0.748428
0.151409	0.618182	0.62403	0.471015	0.748428
0.152203	0.618182	0.62403	0.471015	0.748428
0.152997	0.618182	0.62403	0.471015	0.748428
0.15379	0.618182	0.62403	0.471015	0.748428
0.154584	0.618182	0.62403	0.471015	0.748428
0.155378	0.618182	0.62403	0.471015	0.748428
0.156172	0.618182	0.62403	0.471015	0.748428
0.156966	0.618182	0.62403	0.471015	0.748428
0.15776	0.618182	0.62403	0.471015	0.748428
0.158553	0.618182	0.62403	0.471015	0.748428
0.159347	0.618182	0.62403	0.471015	0.748428
0.160141	0.636364	0.634465	0.496	0.754386
0.160935	0.636364	0.634465	0.496	0.754386
0.161729	0.636364	0.634465	0.496	0.754386
0.162523	0.636364	0.634465	0.496	0.754386
0.163316	0.636364	0.634465	0.496	0.754386
0.16411	0.636364	0.634465	0.496	0.754386
0.164904	0.636364	0.634465	0.496	0.754386
0.165698	0.636364	0.634465	0.496	0.754386
0.166492	0.636364	0.634465	0.496	0.754386
0.167285	0.636364	0.634465	0.496	0.754386
0.168079	0.636364	0.634465	0.496	0.754386
0.168873	0.636364	0.634465	0.496	0.754386
0.169667	0.636364	0.634465	0.496	0.754386
0.170461	0.654545	0.643714	0.511628	0.757764
0.171255	0.654545	0.643714	0.511628	0.757764
0.172048	0.654545	0.643714	0.511628	0.757764
0.172842	0.654545	0.643714	0.511628	0.757764
0.173636	0.654545	0.643714	0.511628	0.757764
0.17443	0.654545	0.643714	0.511628	0.757764
0.175224	0.654545	0.643714	0.511628	0.757764
0.176018	0.654545	0.643714	0.511628	0.757764
0.176811	0.654545	0.643714	0.511628	0.757764
0.177605	0.654545	0.643714	0.511628	0.757764
0.178399	0.654545	0.643714	0.511628	0.757764
0.179193	0.654545	0.643714	0.511628	0.757764
0.179987	0.654545	0.643714	0.511628	0.757764
0.180781	0.654545	0.651598	0.524038	0.765957
0.181574	0.654545	0.651598	0.524038	0.765957
0.182368	0.654545	0.651598	0.524038	0.765957
0.183162	0.654545	0.651598	0.524038	0.765957
0.183956	0.654545	0.651598	0.524038	0.765957
0.18475	0.654545	0.651598	0.524038	0.765957
0.185544	0.654545	0.651598	0.524038	0.765957
0.186337	0.654545	0.651598	0.524038	0.765957
0.187131	0.654545	0.651598	0.524038	0.765957
0.187925	0.654545	0.651598	0.524038	0.765957
0.188719	0.654545	0.651598	0.524038	0.765957
0.189513	0.654545	0.651598	0.524038	0.765957
0.190307	0.654545	0.659175	0.543651	0.768657
0.1911	0.654545	0.659175	0.543651	0.768657
0.191894	0.654545	0.659175	0.543651	0.768657
0.192688	0.654545	0.659175	0.543651	0.768657
0.193482	0.654545	0.659175	0.543651	0.768657
0.194276	0.654545	0.659175	0.543651	0.768657
0.19507	0.654545	0.659175	0.543651	0.768657
0.195863	0.654545	0.659175	0.543651	0.768657
0.196657	0.654545	0.659175	0.543651	0.768657
0.197451	0.654545	0.659175	0.543651	0.768657
0.198245	0.654545	0.659175	0.543651	0.768657
0.199039	0.654545	0.659175	0.543651	0.768657
0.199832	0.654545	0.659175	0.543651	0.768657
0.200626	0.666667	0.665469	0.55615	0.772727
0.20142	0.666667	0.665469	0.55615	0.772727
0.202214	0.666667	0.665469	0.55615	0.772727
0.203008	0.666667	0.665469	0.55615	0.772727
0.203802	0.666667	0.665469	0.55615	0.772727
0.204595	0.666667	0.665469	0.55615	0.772727
0.205389	0.666667	0.665469	0.55615	0.772727
0.206183	0.666667	0.665469	0.55615	0.772727
0.206977	0.666667	0.665469	0.55615	0.772727
0.207771	0.666667	0.665469	0.55615	0.772727
0.208565	0.666667	0.665469	0.55615	0.772727
0.209358	0.666667	0.665469	0.55615	0.772727
0.210152	0.666667	0.670772	0.566176	0.77512
0.210946	0.666667	0.670772	0.566176	0.77512
0.21174	0.666667	0.670772	0.566176	0.77512
0.212534	0.666667	0.670772	0.566176	0.77512
0.213328	0.666667	0.670772	0.566176	0.77512
0.214121	0.666667	0.670772	0.566176	0.77512
0.214915	0.666667	0.670772	0.566176	0.77512
0.215709	0.666667	0.670772	0.566176	0.77512
0.216503	0.666667	0.670772	0.566176	0.77512
0.217297	0.666667	0.670772	0.566176	0.77512
0.218091	0.666667	0.670772	0.566176	0.77512
0.218884	0.666667	0.670772	0.566176	0.77512
0.219678	0.666667	0.670772	0.566176	0.77512
0.220472	0.672727	0.676219	0.574468	0.779661
0.221266	0.672727	0.676219	0.574468	0.779661
0.22206	0.672727	0.676219	0.574468	0.779661
0.222854	0.672727	0.676219	0.574468	0.779661
0.223647	0.672727	0.676219	0.574468	0.779661
0.224441	0.672727	0.676219	0.574468	0.779661
0.225235	0.672727	0.676219	0.574468	0.779661
0.226029	0.672727	0.676219	0.574468	0.779661
0.226823	0.672727	0.676219	0.574468	0.779661
0.227617	0.672727	0.676219	0.574468	0.779661
0.22841	0.672727	0.676219	0.574468	0.779661
0.229204	0.672727	0.676219	0.574468	0.779661
0.229998	0.672727	0.676219	0.574468	0.779661
0.230792	0.672727	0.680848	0.58156	0.789116
0.231586	0.672727	0.680848	0.58156	0.789116
0.232379	0.672727	0.680848	0.58156	0.789116
0.233173	0.672727	0.680848	0.58156	0.789116
0.233967	0.672727	0.680848	0.58156	0.789116
0.234761	0.672727	0.680848	0.58156	0.789116
0.235555	0.672727	0.680848	0.58156	0.789116
0.236349	0.672727	0.680848	0.58156	0.789116
0.237142	0.672727	0.680848	0.58156	0.789116
0.237936	0.672727	0.680848	0.58156	0.789116
0.23873	0.672727	0.680848	0.58156	0.789116
0.239524	0.672727	0.680848	0.58156	0.789116
0.240318	0.684848	0.685898	0.587302	0.791045
0.241112	0.684848	0.685898	0.587302	0.791045
0.241905	0.684848	0.685898	0.587302	0.791045
0.242699	0.684848	0.685898	0.587302	0.791045
0.243493	0.684848	0.685898	0.587302	0.791045
0.244287	0.684848	0.685898	0.587302	0.791045
0.245081	0.684848	0.685898	0.587302	0.791045
0.245875	0.684848	0.685898	0.587302	0.791045
0.246668	0.684848	0.685898	0.587302	0.791045
0.247462	0.684848	0.685898	0.587302	0.791045
0.248256	0.684848	0.685898	0.587302	0.791045
0.24905	0.684848	0.685898	0.587302	0.791045
0.249844	0.684848	0.685898	0.587302	0.791045
0.250638	0.684848	0.690717	0.588235	0.8
0.251431	0.684848	0.690717	0.588235	0.8
0.252225	0.684848	0.690717	0.588235	0.8
0.253019	0.684848	0.690717	0.588235	0.8
0.253813	0.684848	0.690717	0.588235	0.8
0.254607	0.684848	0.690717	0.588235	0.8
0.255401	0.684848	0.690717	0.588235	0.8
0.256194	0.684848	0.690717	0.588235	0.8
0.256988	0.684848	0.690717	0.588235	0.8
0.257782	0.684848	0.690717	0.588235	0.8
0.258576	0.684848	0.690717	0.588235	0.8
0.25937	0.684848	0.690717	0.588235	0.8
0.260164	0.684848	0.696331	0.594595	0.801471
0.260957	0.684848	0.696331	0.594595	0.801471
0.261751	0.684848	0.696331	0.594595	0.801471
0.262545	0.684848	0.696331	0.594595	0.801471
0.263339	0.684848	0.696331	0.594595	0.801471
0.264133	0.684848	0.696331	0.594595	0.801471
0.264926	0.684848	0.696331	0.594595	0.801471
0.26572	0.684848	0.696331	0.594595	0.801471
0.266514	0.684848	0.696331	0.594595	0.801471
0.267308	0.684848	0.696331	0.594595	0.801471
0.268102	0.684848	0.696331	0.594595	0.801471
0.268896	0.684848	0.696331	0.594595	0.801471
0.269689	0.684848	0.696331	0.594595	0.801471
0.270483	0.684848	0.701053	0.60177	0.804598
0.271277	0.684848	0.701053	0.60177	0.804598
0.272071	0.684848	0.701053	0.60177	0.804598
0.272865	0.684848	0.701053	0.60177	0.804598
0.273659	0.684848	0.701053	0.60177	0.804598
0.274452	0.684848	0.701053	0.60177	0.804598
0.275246	0.684848	0.701053	0.60177	0.804598
0.27604	0.684848	0.701053	0.60177	0.804598
0.276834	0.684848	0.701053	0.60177	0.804598
0.277628	0.684848	0.701053	0.60177	0.804598
0.278422	0.684848	0.701053	0.60177	0.804598
0.279215	0.684848	0.701053	0.60177	0.804598
0.280009	0.684848	0.705478	0.61086	0.810811
0.280803	0.690909	0.705478	0.61086	0.810811
0.281597	0.690909	0.705478	0.61086	0.810811
0.282391	0.690909	0.705478	0.61086	0.810811
0.283185	0.690909	0.705478	0.61086	0.810811
0.283978	0.690909	0.705478	0.61086	0.810811
0.284772	0.690909	0.705478	0.61086	0.810811
0.285566	0.690909	0.705478	0.61086	0.810811
0.28636	0.690909	0.705478	0.61086	0.810811
0.287154	0.690909	0.705478	0.61086	0.810811
0.287948	0.690909	0.705478	0.61086	0.810811
0.288741	0.690909	0.705478	0.61086	0.810811
0.289535	0.690909	0.705478	0.61086	0.810811
0.290329	0.709091	0.710226	0.613208	0.811765
0.291123	0.709091	0.710226	0.613208	0.811765
0.291917	0.709091	0.710226	0.613208	0.811765
0.292711	0.709091	0.710226	0.613208	0.811765
0.293504	0.709091	0.710226	0.613208	0.811765
0.294298	0.709091	0.710226	0.613208	0.811765
0.295092	0.709091	0.710226	0.613208	0.811765
0.295886	0.709091	0.710226	0.613208	0.811765
0.29668	0.709091	0.710226	0.613208	0.811765
0.297473	0.709091	0.710226	0.613208	0.811765
0.298267	0.709091	0.710226	0.613208	0.811765
0.299061	0.709091	0.710226	0.613208	0.811765
0.299855	0.709091	0.710226	0.613208	0.811765
0.300649	0.709091	0.714428	0.616949	0.818182
0.301443	0.709091	0.714428	0.616949	0.818182
0.302236	0.709091	0.714428	0.616949	0.818182
0.30303	0.709091	0.714428	0.616949	0.818182
0.303824	0.709091	0.714428	0.616949	0.818182
0.304618	0.709091	0.714428	0.616949	0.818182
0.305412	0.709091	0.714428	0.616949	0.818182
0.306206	0.709091	0.714428	0.616949	0.818182
0.306999	0.709091	0.714428	0.616949	0.818182
0.307793	0.709091	0.714428	0.616949	0.818182
0.308587	0.709091	0.714428	0.616949	0.818182
0.309381	0.709091	0.714428	0.616949	0.818182
0.310175	0.715152	0.719071	0.619883	0.824
0.310969	0.715152	0.719071	0.619883	0.824
0.311762	0.715152	0.719071	0.619883	0.824
0.312556	0.715152	0.719071	0.619883	0.824
0.31335	0.715152	0.719071	0.619883	0.824
0.314144	0.715152	0.719071	0.619883	0.824
0.314938	0.715152	0.719071	0.619883	0.824
0.315732	0.715152	0.719071	0.619883	0.824
0.316525	0.715152	0.719071	0.619883	0.824
0.317319	0.715152	0.719071	0.619883	0.824
0.318113	0.715152	0.719071	0.619883	0.824
0.318907	0.715152	0.719071	0.619883	0.824
0.319701	0.715152	0.719071	0.619883	0.824
0.320495	0.715152	0.723428	0.625592	0.826667
0.321288	0.715152	0.723428	0.625592	0.826667
0.322082	0.715152	0.723428	0.625592	0.826667
0.322876	0.715152	0.723428	0.625592	0.826667
0.32367	0.715152	0.723428	0.625592	0.826667
0.324464	0.715152	0.723428	0.625592	0.826667
0.325258	0.715152	0.723428	0.625592	0.826667
0.326051	0.715152	0.723428	0.625592	0.826667
0.326845	0.715152	0.723428	0.625592	0.826667
0.327639	0.715152	0.723428	0.625592	0.826667
0.328433	0.715152	0.723428	0.625592	0.826667
0.329227	0.715152	0.723428	0.625592	0.826667
0.330021	0.715152	0.727816	0.630769	0.828358
0.330814	0.715152	0.727816	0.630769	0.828358
0.331608	0.715152	0.727816	0.630769	0.828358
0.332402	0.715152	0.727816	0.630769	0.828358
0.333196	0.715152	0.727816	0.630769	0.828358
0.33399	0.715152	0.727816	0.630769	0.828358
0.334783	0.715152	0.727816	0.630769	0.828358
0.335577	0.715152	0.727816	0.630769	0.828358
0.336371	0.715152	0.727816	0.630769	0.828358
0.337165	0.715152	0.727816	0.630769	0.828358
0.337959	0.715152	0.727816	0.630769	0.828358
0.338753	0.715152	0.727816	0.630769	0.828358
0.339546	0.715152	0.727816	0.630769	0.828358
0.34034	0.721212	0.731627	0.635659	0.830189
0.341134	0.721212	0.731627	0.635659	0.830189
0.341928	0.721212	0.731627	0.635659	0.830189
0.342722	0.721212	0.731627	0.635659	0.830189
0.343516	0.721212	0.731627	0.635659	0.830189
0.344309	0.721212	0.731627	0.635659	0.830189
0.345103	0.721212	0.731627	0.635659	0.830189
0.345897	0.721212	0.731627	0.635659	0.830189
0.346691	0.721212	0.731627	0.635659	0.830189
0.347485	0.721212	0.731627	0.635659	0.830189
0.348279	0.721212	0.731627	0.635659	0.830189
0.349072	0.721212	0.731627	0.635659	0.830189
0.349866	0.721212	0.731627	0.635659	0.830189
0.35066	0.733333	0.735871	0.638298	0.833333
0.351454	0.733333	0.735871	0.638298	0.833333
0.352248	0.733333	0.735871	0.638298	0.833333
0.353042	0.733333	0.735871	0.638298	0.833333
0.353835	0.733333	0.735871	0.638298	0.833333
0.354629	0.733333	0.735871	0.638298	0.833333
0.355423	0.733333	0.735871	0.638298	0.833333
0.356217	0.733333	0.735871	0.638298	0.833333
0.357011	0.733333	0.735871	0.638298	0.833333
0.357805	0.733333	0.735871	0.638298	0.833333
0.358598	0.733333	0.735871	0.638298	0.833333
0.359392	0.733333	0.735871	0.638298	0.833333
0.360186	0.739394	0.739993	0.641414	0.836478
0.36098	0.739394	0.739993	0.641414	0.836478
0.361774	0.739394	0.739993	0.641414	0.836478
0.362568	0.739394	0.739993	0.641414	0.836478
0.363361	0.739394	0.739993	0.641414	0.836478
0.364155	0.739394	0.739993	0.641414	0.836478
0.364949	0.739394	0.739993	0.641414	0.836478
0.365743	0.739394	0.739993	0.641414	0.836478
0.366537	0.739394	0.739993	0.641414	0.836478
0.36733	0.739394	0.739993	0.641414	0.836478
0.368124	0.739394	0.739993	0.641414	0.836478
0.368918	0.739394	0.739993	0.641414	0.836478
0.369712	0.739394	0.739993	0.641414	0.836478
0.370506	0.745455	0.743978	0.643678	0.84
0.3713	0.745455	0.743978	0.643678	0.84
0.372093	0.745455	0.743978	0.643678	0.84
0.372887	0.745455	0.743978	0.643678	0.84
0.373681	0.745455	0.743978	0.643678	0.84
0.374475	0.745455	0.743978	0.643678	0.84
0.375269	0.745455	0.743978	0.643678	0.84
0.376063	0.745455	0.743978	0.643678	0.84
0.376856	0.745455	0.743978	0.643678	0.84
0.37765	0.745455	0.743978	0.643678	0.84
0.378444	0.745455	0.743978	0.643678	0.84
0.379238	0.745455	0.743978	0.643678	0.84
0.380032	0.751515	0.748069	0.650794	0.842105
0.380826	0.751515	0.748069	0.650794	0.842105
0.381619	0.751515	0.748069	0.650794	0.842105
0.382413	0.751515	0.748069	0.650794	0.842105
0.383207	0.751515	0.748069	0.650794	0.842105
0.384001	0.751515	0.748069	0.650794	0.842105
0.384795	0.751515	0.748069	0.650794	0.842105
0.385589	0.751515	0.748069	0.650794	0.842105
0.386382	0.751515	0.748069	0.650794	0.842105
0.387176	0.751515	0.748069	0.650794	0.842105
0.38797	0.751515	0.748069	0.650794	0.842105
0.388764	0.751515	0.748069	0.650794	0.842105
0.389558	0.751515	0.748069	0.650794	0.842105
0.390352	0.751515	0.751538	0.654762	0.843373
0.391145	0.751515	0.751538	0.654762	0.843373
0.391939	0.751515	0.751538	0.654762	0.843373
0.392733	0.751515	0.751538	0.654762	0.843373
0.393527	0.751515	0.751538	0.654762	0.843373
0.394321	0.751515	0.751538	0.654762	0.843373
0.395115	0.751515	0.751538	0.654762	0.843373
0.395908	0.751515	0.751538	0.654762	0.843373
0.396702	0.751515	0.751538	0.654762	0.843373
0.397496	0.751515	0.751538	0.654762	0.843373
0.39829	0.751515	0.751538	0.654762	0.843373
0.399084	0.751515	0.751538	0.654762	0.843373
0.399877	0.751515	0.751538	0.654762	0.843373
0.400671	0.751515	0.754757	0.660944	0.843972
0.401465	0.751515	0.754757	0.660944	0.843972
0.402259	0.751515	0.754757	0.660944	0.843972
0.403053	0.751515	0.754757	0.660944	0.843972
0.403847	0.751515	0.754757	0.660944	0.843972
0.40464	0.751515	0.754757	0.660944	0.843972
0.405434	0.751515	0.754757	0.660944	0.843972
0.406228	0.751515	0.754757	0.660944	0.843972
0.407022	0.751515	0.754757	0.660944	0.843972
0.407816	0.751515	0.754757	0.660944	0.843972
0.40861	0.751515	0.754757	0.660944	0.843972
0.409403	0.751515	0.754757	0.660944	0.843972
0.410197	0.757576	0.757942	0.666667	0.846154
0.410991	0.757576	0.757942	0.666667	0.846154
0.411785	0.757576	0.757942	0.666667	0.846154
0.412579	0.757576	0.757942	0.666667	0.846154
0.413373	0.757576	0.757942	0.666667	0.846154
0.414166	0.757576	0.757942	0.666667	0.846154
0.41496	0.757576	0.757942	0.666667	0.846154
0.415754	0.757576	0.757942	0.666667	0.846154
0.416548	0.757576	0.757942	0.666667	0.846154
0.417342	0.757576	0.757942	0.666667	0.846154
0.418136	0.757576	0.757942	0.666667	0.846154
0.418929	0.757576	0.757942	0.666667	0.846154
0.419723	0.757576	0.757942	0.666667	0.846154
0.420517	0.757576	0.761016	0.666667	0.85
0.421311	0.757576	0.761016	0.666667	0.85
0.422105	0.757576	0.761016	0.666667	0.85
0.422899	0.757576	0.761016	0.666667	0.85
0.423692	0.757576	0.761016	0.666667	0.85
0.424486	0.757576	0.761016	0.666667	0.85
0.42528	0.757576	0.761016	0.666667	0.85
0.426074	0.757576	0.761016	0.666667	0.85
0.426868	0.757576	0.761016	0.666667	0.85
0.427662	0.757576	0.761016	0.666667	0.85
0.428455	0.757576	0.761016	0.666667	0.85
0.429249	0.757576	0.761016	0.666667	0.85
0.430043	0.763636	0.76396	0.67052	0.851675
0.430837	0.763636	0.76396	0.67052	0.851675
0.431631	0.763636	0.76396	0.67052	0.851675
0.432424	0.763636	0.76396	0.67052	0.851675
0.433218	0.763636	0.76396	0.67052	0.851675
0.434012	0.763636	0.76396	0.67052	0.851675
0.434806	0.763636	0.76396	0.67052	0.851675
0.4356	0.763636	0.76396	0.67052	0.851675
0.436394	0.763636	0.76396	0.67052	0.851675
0.437187	0.763636	0.76396	0.67052	0.851675
0.437981	0.763636	0.76396	0.67052	0.851675
0.438775	0.763636	0.76396	0.67052	0.851675
0.439569	0.763636	0.76396	0.67052	0.851675
0.440363	0.763636	0.766605	0.672566	0.851675
0.441157	0.763636	0.766605	0.672566	0.851675
0.44195	0.763636	0.766605	0.672566	0.851675
0.442744	0.763636	0.766605	0.672566	0.851675
0.443538	0.763636	0.766605	0.672566	0.851675
0.444332	0.763636	0.766605	0.672566	0.851675
0.445126	0.763636	0.766605	0.672566	0.851675
0.44592	0.763636	0.766605	0.672566	0.851675
0.446713	0.763636	0.766605	0.672566	0.851675
0.447507	0.763636	0.766605	0.672566	0.851675
0.448301	0.763636	0.766605	0.672566	0.851675
0.449095	0.763636	0.766605	0.672566	0.851675
0.449889	0.763636	0.766605	0.672566	0.851675
0.450683	0.769697	0.769097	0.678756	0.851675
0.451476	0.769697	0.769097	0.678756	0.851675
0.45227	0.769697	0.769097	0.678756	0.851675
0.453064	0.769697	0.769097	0.678756	0.851675
0.453858	0.769697	0.769097	0.678756	0.851675
0.454652	0.769697	0.769097	0.678756	0.851675
0.455446	0.769697	0.769097	0.678756	0.851675
0.456239	0.769697	0.769097	0.678756	0.851675
0.457033	0.769697	0.769097	0.678756	0.851675
0.457827	0.769697	0.769097	0.678756	0.851675
0.458621	0.769697	0.769097	0.678756	0.851675
0.459415	0.769697	0.769097	0.678756	0.851675
0.460209	0.775758	0.771631	0.686567	0.85567
0.461002	0.775758	0.771631	0.686567	0.85567
0.461796	0.775758	0.771631	0.686567	0.85567
0.46259	0.775758	0.771631	0.686567	0.85567
0.463384	0.775758	0.771631	0.686567	0.85567
0.464178	0.775758	0.771631	0.686567	0.85567
0.464971	0.775758	0.771631	0.686567	0.85567
0.465765	0.775758	0.771631	0.686567	0.85567
0.466559	0.775758	0.771631	0.686567	0.85567
0.467353	0.775758	0.771631	0.686567	0.85567
0.468147	0.775758	0.771631	0.686567	0.85567
0.468941	0.775758	0.771631	0.686567	0.85567
0.469734	0.775758	0.771631	0.686567	0.85567
0.470528	0.775758	0.773894	0.690217	0.857143
0.471322	0.775758	0.773894	0.690217	0.857143
0.472116	0.775758	0.773894	0.690217	0.857143
0.47291	0.775758	0.773894	0.690217	0.857143
0.473704	0.775758	0.773894	0.690217	0.857143
0.474497	0.775758	0.773894	0.690217	0.857143
0.475291	0.775758	0.773894	0.690217	0.857143
0.476085	0.775758	0.773894	0.690217	0.857143
0.476879	0.775758	0.773894	0.690217	0.857143
0.477673	0.775758	0.773894	0.690217	0.857143
0.478467	0.775758	0.773894	0.690217	0.857143
0.47926	0.775758	0.773894	0.690217	0.857143
0.480054	0.781818	0.776424	0.695652	0.858209
0.480848	0.781818	0.776424	0.695652	0.858209
0.481642	0.781818	0.776424	0.695652	0.858209
0.482436	0.781818	0.776424	0.695652	0.858209
0.48323	0.781818	0.776424	0.695652	0.858209
0.484023	0.781818	0.776424	0.695652	0.858209
0.484817	0.781818	0.776424	0.695652	0.858209
0.485611	0.781818	0.776424	0.695652	0.858209
0.486405	0.781818	0.776424	0.695652	0.858209
0.487199	0.781818	0.776424	0.695652	0.858209
0.487993	0.781818	0.776424	0.695652	0.858209
0.488786	0.781818	0.776424	0.695652	0.858209
0.48958	0.781818	0.776424	0.695652	0.858209
0.490374	0.781818	0.778575	0.69697	0.858696
0.491168	0.781818	0.778575	0.69697	0.858696
0.491962	0.781818	0.778575	0.69697	0.858696
0.492756	0.781818	0.778575	0.69697	0.858696
0.493549	0.781818	0.778575	0.69697	0.858696
0.494343	0.781818	0.778575	0.69697	0.858696
0.495137	0.781818	0.778575	0.69697	0.858696
0.495931	0.781818	0.778575	0.69697	0.858696
0.496725	0.781818	0.778575	0.69697	0.858696
0.497519	0.781818	0.778575	0.69697	0.858696
0.498312	0.781818	0.778575	0.69697	0.858696
0.499106	0.781818	0.778575	0.69697	0.858696
0.4999	0.781818	0.778575	0.69697	0.858696
0.500694	0.781818	0.78071	0.701754	0.86413
0.501488	0.781818	0.78071	0.701754	0.86413
0.502281	0.781818	0.78071	0.701754	0.86413
0.503075	0.781818	0.78071	0.701754	0.86413
0.503869	0.781818	0.78071	0.701754	0.86413
0.504663	0.781818	0.78071	0.701754	0.86413
0.505457	0.781818	0.78071	0.701754	0.86413
0.506251	0.781818	0.78071	0.701754	0.86413
0.507044	0.781818	0.78071	0.701754	0.86413
0.507838	0.781818	0.78071	0.701754	0.86413
0.508632	0.781818	0.78071	0.701754	0.86413
0.509426	0.781818	0.78071	0.701754	0.86413
0.51022	0.781818	0.782543	0.705479	0.86413
0.511014	0.781818	0.782543	0.705479	0.86413
0.511807	0.781818	0.782543	0.705479	0.86413
0.512601	0.781818	0.782543	0.705479	0.86413
0.513395	0.781818	0.782543	0.705479	0.86413
0.514189	0.781818	0.782543	0.705479	0.86413
0.514983	0.781818	0.782543	0.705479	0.86413
0.515777	0.781818	0.782543	0.705479	0.86413
0.51657	0.781818	0.782543	0.705479	0.86413
0.517364	0.781818	0.782543	0.705479	0.86413
0.518158	0.781818	0.782543	0.705479	0.86413
0.518952	0.781818	0.782543	0.705479	0.86413
0.519746	0.781818	0.782543	0.705479	0.86413
0.52054	0.781818	0.78459	0.706522	0.87037
0.521333	0.781818	0.78459	0.706522	0.87037
0.522127	0.781818	0.78459	0.706522	0.87037
0.522921	0.781818	0.78459	0.706522	0.87037
0.523715	0.781818	0.78459	0.706522	0.87037
0.524509	0.781818	0.78459	0.706522	0.87037
0.525303	0.781818	0.78459	0.706522	0.87037
0.526096	0.781818	0.78459	0.706522	0.87037
0.52689	0.781818	0.78459	0.706522	0.87037
0.527684	0.781818	0.78459	0.706522	0.87037
0.528478	0.781818	0.78459	0.706522	0.87037
0.529272	0.781818	0.78459	0.706522	0.87037
0.530066	0.781818	0.786423	0.708738	0.871622
0.530859	0.781818	0.786423	0.708738	0.871622
0.531653	0.781818	0.786423	0.708738	0.871622
0.532447	0.781818	0.786423	0.708738	0.871622
0.533241	0.781818	0.786423	0.708738	0.871622
0.534035	0.781818	0.786423	0.708738	0.871622
0.534828	0.781818	0.786423	0.708738	0.871622
0.535622	0.781818	0.786423	0.708738	0.871622
0.536416	0.781818	0.786423	0.708738	0.871622
0.53721	0.781818	0.786423	0.708738	0.871622
0.538004	0.781818	0.786423	0.708738	0.871622
0.538798	0.781818	0.786423	0.708738	0.871622
0.539591	0.781818	0.786423	0.708738	0.871622
0.540385	0.787879	0.788175	0.71345	0.87218
0.541179	0.787879	0.788175	0.71345	0.87218
0.541973	0.787879	0.788175	0.71345	0.87218
0.542767	0.787879	0.788175	0.71345	0.87218
0.543561	0.787879	0.788175	0.71345	0.87218
0.544354	0.787879	0.788175	0.71345	0.87218
0.545148	0.787879	0.788175	0.71345	0.87218
0.545942	0.787879	0.788175	0.71345	0.87218
0.546736	0.787879	0.788175	0.71345	0.87218
0.54753	0.787879	0.788175	0.71345	0.87218
0.548324	0.787879	0.788175	0.71345	0.87218
0.549117	0.787879	0.788175	0.71345	0.87218
0.549911	0.787879	0.788175	0.71345	0.87218
0.550705	0.787879	0.789838	0.716418	0.875
0.551499	0.787879	0.789838	0.716418	0.875
0.552293	0.787879	0.789838	0.716418	0.875
0.553087	0.787879	0.789838	0.716418	0.875
0.55388	0.787879	0.789838	0.716418	0.875
0.554674	0.787879	0.789838	0.716418	0.875
0.555468	0.787879	0.789838	0.716418	0.875
0.556262	0.787879	0.789838	0.716418	0.875
0.557056	0.787879	0.789838	0.716418	0.875
0.55785	0.787879	0.789838	0.716418	0.875
0.558643	0.787879	0.789838	0.716418	0.875
0.559437	0.787879	0.789838	0.716418	0.875
0.560231	0.787879	0.791612	0.717949	0.875622
0.561025	0.787879	0.791612	0.717949	0.875622
0.561819	0.787879	0.791612	0.717949	0.875622
0.562613	0.787879	0.791612	0.717949	0.875622
0.563406	0.787879	0.791612	0.717949	0.875622
0.5642	0.787879	0.791612	0.717949	0.875622
0.564994	0.787879	0.791612	0.717949	0.875622
0.565788	0.787879	0.791612	0.717949	0.875622
0.566582	0.787879	0.791612	0.717949	0.875622
0.567375	0.787879	0.791612	0.717949	0.875622
0.568169	0.787879	0.791612	0.717949	0.875622
0.568963	0.787879	0.791612	0.717949	0.875622
0.569757	0.787879	0.791612	0.717949	0.875622
0.570551	0.787879	0.793272	0.720588	0.879433
0.571345	0.787879	0.793272	0.720588	0.879433
0.572138	0.787879	0.793272	0.720588	0.879433
0.572932	0.787879	0.793272	0.720588	0.879433
0.573726	0.787879	0.793272	0.720588	0.879433
0.57452	0.787879	0.793272	0.720588	0.879433
0.575314	0.787879	0.793272	0.720588	0.879433
0.576108	0.787879	0.793272	0.720588	0.879433
0.576901	0.787879	0.793272	0.720588	0.879433
0.577695	0.787879	0.793272	0.720588	0.879433
0.578489	0.787879	0.793272	0.720588	0.879433
0.579283	0.787879	0.793272	0.720588	0.879433
0.580077	0.787879	0.79485	0.722826	0.884211
0.580871	0.787879	0.79485	0.722826	0.884211
0.581664	0.787879	0.79485	0.722826	0.884211
0.582458	0.787879	0.79485	0.722826	0.884211
0.583252	0.787879	0.79485	0.722826	0.884211
0.584046	0.787879	0.79485	0.722826	0.884211
0.58484	0.787879	0.79485	0.722826	0.884211
0.585634	0.787879	0.79485	0.722826	0.884211
0.586427	0.787879	0.79485	0.722826	0.884211
0.587221	0.787879	0.79485	0.722826	0.884211
0.588015	0.787879	0.79485	0.722826	0.884211
0.588809	0.787879	0.79485	0.722826	0.884211
0.589603	0.787879	0.79485	0.722826	0.884211
0.590397	0.793939	0.796713	0.724551	0.887324
0.59119	0.793939	0.796713	0.724551	0.887324
0.591984	0.793939	0.796713	0.724551	0.887324
0.592778	0.793939	0.796713	0.724551	0.887324
0.593572	0.793939	0.796713	0.724551	0.887324
0.594366	0.793939	0.796713	0.724551	0.887324
0.59516	0.793939	0.796713	0.724551	0.887324
0.595953	0.793939	0.796713	0.724551	0.887324
0.596747	0.793939	0.796713	0.724551	0.887324
0.597541	0.793939	0.796713	0.724551	0.887324
0.598335	0.793939	0.796713	0.724551	0.887324
0.599129	0.793939	0.796713	0.724551	0.887324
0.599922	0.793939	0.796713	0.724551	0.887324
0.600716	0.793939	0.798938	0.726368	0.888889
0.60151	0.793939	0.798938	0.726368	0.888889
0.602304	0.793939	0.798938	0.726368	0.888889
0.603098	0.793939	0.798938	0.726368	0.888889
0.603892	0.793939	0.798938	0.726368	0.888889
0.604685	0.793939	0.798938	0.726368	0.888889
0.605479	0.793939	0.798938	0.726368	0.888889
0.606273	0.793939	0.798938	0.726368	0.888889
0.607067	0.793939	0.798938	0.726368	0.888889
0.607861	0.793939	0.798938	0.726368	0.888889
0.608655	0.793939	0.798938	0.726368	0.888889
0.609448	0.793939	0.798938	0.726368	0.888889
0.610242	0.793939	0.80069	0.728111	0.892857
0.611036	0.793939	0.80069	0.728111	0.892857
0.61183	0.793939	0.80069	0.728111	0.892857
0.612624	0.793939	0.80069	0.728111	0.892857
0.613418	0.793939	0.80069	0.728111	0.892857
0.614211	0.793939	0.80069	0.728111	0.892857
0.615005	0.793939	0.80069	0.728111	0.892857
0.615799	0.793939	0.80069	0.728111	0.892857
0.616593	0.793939	0.80069	0.728111	0.892857
0.617387	0.793939	0.80069	0.728111	0.892857
0.618181	0.793939	0.80069	0.728111	0.892857
0.618974	0.793939	0.80069	0.728111	0.892857
0.619768	0.793939	0.80069	0.728111	0.892857
0.620562	0.793939	0.802448	0.728324	0.901961
0.621356	0.793939	0.802448	0.728324	0.901961
0.62215	0.793939	0.802448	0.728324	0.901961
0.622944	0.793939	0.802448	0.728324	0.901961
0.623737	0.793939	0.802448	0.728324	0.901961
0.624531	0.793939	0.802448	0.728324	0.901961
0.625325	0.793939	0.802448	0.728324	0.901961
0.626119	0.793939	0.802448	0.728324	0.901961
0.626913	0.793939	0.802448	0.728324	0.901961
0.627707	0.793939	0.802448	0.728324	0.901961
0.6285	0.793939	0.802448	0.728324	0.901961
0.629294	0.793939	0.802448	0.728324	0.901961
0.630088	0.793939	0.804601	0.729858	0.906433
0.630882	0.793939	0.804601	0.729858	0.906433
0.631676	0.793939	0.804601	0.729858	0.906433
0.632469	0.793939	0.804601	0.729858	0.906433
0.633263	0.793939	0.804601	0.729858	0.906433
0.634057	0.793939	0.804601	0.729858	0.906433
0.634851	0.793939	0.804601	0.729858	0.906433
0.635645	0.793939	0.804601	0.729858	0.906433
0.636439	0.793939	0.804601	0.729858	0.906433
0.637232	0.793939	0.804601	0.729858	0.906433
0.638026	0.793939	0.804601	0.729858	0.906433
0.63882	0.793939	0.804601	0.729858	0.906433
0.639614	0.793939	0.804601	0.729858	0.906433
0.640408	0.793939	0.806504	0.732143	0.906977
0.641202	0.793939	0.806504	0.732143	0.906977
0.641995	0.793939	0.806504	0.732143	0.906977
0.642789	0.793939	0.806504	0.732143	0.906977
0.643583	0.793939	0.806504	0.732143	0.906977
0.644377	0.793939	0.806504	0.732143	0.906977
0.645171	0.793939	0.806504	0.732143	0.906977
0.645965	0.793939	0.806504	0.732143	0.906977
0.646758	0.793939	0.806504	0.732143	0.906977
0.647552	0.793939	0.806504	0.732143	0.906977
0.648346	0.793939	0.806504	0.732143	0.906977
0.64914	0.793939	0.806504	0.732143	0.906977
0.649934	0.793939	0.806504	0.732143	0.906977
0.650728	0.793939	0.808503	0.732759	0.910714
0.651521	0.793939	0.808503	0.732759	0.910714
0.652315	0.793939	0.808503	0.732759	0.910714
0.653109	0.793939	0.808503	0.732759	0.910714
0.653903	0.793939	0.808503	0.732759	0.910714
0.654697	0.793939	0.808503	0.732759	0.910714
0.655491	0.793939	0.808503	0.732759	0.910714
0.656284	0.793939	0.808503	0.732759	0.910714
0.657078	0.793939	0.808503	0.732759	0.910714
0.657872	0.793939	0.808503	0.732759	0.910714
0.658666	0.793939	0.808503	0.732759	0.910714
0.65946	0.793939	0.808503	0.732759	0.910714
0.660254	0.793939	0.810374	0.734597	0.910959
0.661047	0.793939	0.810374	0.734597	0.910959
0.661841	0.793939	0.810374	0.734597	0.910959
0.662635	0.793939	0.810374	0.734597	0.910959
0.663429	0.793939	0.810374	0.734597	0.910959
0.664223	0.793939	0.810374	0.734597	0.910959
0.665017	0.793939	0.810374	0.734597	0.910959
0.66581	0.793939	0.810374	0.734597	0.910959
0.666604	0.793939	0.810374	0.734597	0.910959
0.667398	0.793939	0.810374	0.734597	0.910959
0.668192	0.793939	0.810374	0.734597	0.910959
0.668986	0.793939	0.810374	0.734597	0.910959
0.669779	0.793939	0.810374	0.734597	0.910959
0.670573	0.793939	0.812332	0.736318	0.913043
0.671367	0.793939	0.812332	0.736318	0.913043
0.672161	0.793939	0.812332	0.736318	0.913043
0.672955	0.793939	0.812332	0.736318	0.913043
0.673749	0.793939	0.812332	0.736318	0.913043
0.674542	0.793939	0.812332	0.736318	0.913043
0.675336	0.793939	0.812332	0.736318	0.913043
0.67613	0.793939	0.812332	0.736318	0.913043
0.676924	0.793939	0.812332	0.736318	0.913043
0.677718	0.793939	0.812332	0.736318	0.913043
0.678512	0.793939	0.812332	0.736318	0.913043
0.679305	0.793939	0.812332	0.736318	0.913043
0.680099	0.8	0.81455	0.736364	0.914773
0.680893	0.8	0.81455	0.736364	0.914773
0.681687	0.8	0.81455	0.736364	0.914773
0.682481	0.8	0.81455	0.736364	0.914773
0.683275	0.8	0.81455	0.736364	0.914773
0.684068	0.8	0.81455	0.736364	0.914773
0.684862	0.8	0.81455	0.736364	0.914773
0.685656	0.8	0.81455	0.736364	0.914773
0.68645	0.8	0.81455	0.736364	0.914773
0.687244	0.8	0.81455	0.736364	0.914773
0.688038	0.8	0.81455	0.736364	0.914773
0.688831	0.8	0.81455	0.736364	0.914773
0.689625	0.8	0.81455	0.736364	0.914773
0.690419	0.8	0.816566	0.738197	0.917197
0.691213	0.8	0.816566	0.738197	0.917197
0.692007	0.8	0.816566	0.738197	0.917197
0.692801	0.8	0.816566	0.738197	0.917197
0.693594	0.8	0.816566	0.738197	0.917197
0.694388	0.8	0.816566	0.738197	0.917197
0.695182	0.8	0.816566	0.738197	0.917197
0.695976	0.8	0.816566	0.738197	0.917197
0.69677	0.8	0.816566	0.738197	0.917197
0.697564	0.8	0.816566	0.738197	0.917197
0.698357	0.8	0.816566	0.738197	0.917197
0.699151	0.8	0.816566	0.738197	0.917197
0.699945	0.8	0.816566	0.738197	0.917197
0.700739	0.8	0.81826	0.738197	0.920635
0.701533	0.8	0.81826	0.738197	0.920635
0.702326	0.8	0.81826	0.738197	0.920635
0.70312	0.8	0.81826	0.738197	0.920635
0.703914	0.8	0.81826	0.738197	0.920635
0.704708	0.8	0.81826	0.738197	0.920635
0.705502	0.8	0.81826	0.738197	0.920635
0.706296	0.8	0.81826	0.738197	0.920635
0.707089	0.8	0.81826	0.738197	0.920635
0.707883	0.8	0.81826	0.738197	0.920635
0.708677	0.8	0.81826	0.738197	0.920635
0.709471	0.8	0.81826	0.738197	0.920635
0.710265	0.8	0.820684	0.741935	0.921739
0.711059	0.8	0.820684	0.741935	0.921739
0.711852	0.8	0.820684	0.741935	0.921739
0.712646	0.8	0.820684	0.741935	0.921739
0.71344	0.8	0.820684	0.741935	0.921739
0.714234	0.8	0.820684	0.741935	0.921739
0.715028	0.8	0.820684	0.741935	0.921739
0.715822	0.8	0.820684	0.741935	0.921739
0.716615	0.8	0.820684	0.741935	0.921739
0.717409	0.8	0.820684	0.741935	0.921739
0.718203	0.8	0.820684	0.741935	0.921739
0.718997	0.8	0.820684	0.741935	0.921739
0.719791	0.8	0.820684	0.741935	0.921739
0.720585	0.812121	0.82299	0.742647	0.921739
0.721378	0.812121	0.82299	0.742647	0.921739
0.722172	0.812121	0.82299	0.742647	0.921739
0.722966	0.812121	0.82299	0.742647	0.921739
0.72376	0.812121	0.82299	0.742647	0.921739
0.724554	0.812121	0.82299	0.742647	0.921739
0.725348	0.812121	0.82299	0.742647	0.921739
0.726141	0.812121	0.82299	0.742647	0.921739
0.726935	0.812121	0.82299	0.742647	0.921739
0.727729	0.812121	0.82299	0.742647	0.921739
0.728523	0.812121	0.82299	0.742647	0.921739
0.729317	0.812121	0.82299	0.742647	0.921739
0.730111	0.812121	0.825524	0.743056	0.925926
0.730904	0.812121	0.825524	0.743056	0.925926
0.731698	0.812121	0.825524	0.743056	0.925926
0.732492	0.812121	0.825524	0.743056	0.925926
0.733286	0.812121	0.825524	0.743056	0.925926
0.73408	0.812121	0.825524	0.743056	0.925926
0.734873	0.812121	0.825524	0.743056	0.925926
0.735667	0.812121	0.825524	0.743056	0.925926
0.736461	0.812121	0.825524	0.743056	0.925926
0.737255	0.812121	0.825524	0.743056	0.925926
0.738049	0.812121	0.825524	0.743056	0.925926
0.738843	0.812121	0.825524	0.743056	0.925926
0.739636	0.812121	0.825524	0.743056	0.925926
0.74043	0.812121	0.828068	0.74359	0.926316
0.741224	0.812121	0.828068	0.74359	0.926316
0.742018	0.812121	0.828068	0.74359	0.926316
0.742812	0.812121	0.828068	0.74359	0.926316
0.743606	0.812121	0.828068	0.74359	0.926316
0.744399	0.812121	0.828068	0.74359	0.926316
0.745193	0.812121	0.828068	0.74359	0.926316
0.745987	0.812121	0.828068	0.74359	0.926316
0.746781	0.812121	0.828068	0.74359	0.926316
0.747575	0.812121	0.828068	0.74359	0.926316
0.748369	0.812121	0.828068	0.74359	0.926316
0.749162	0.812121	0.828068	0.74359	0.926316
0.749956	0.812121	0.828068	0.74359	0.926316
0.75075	0.812121	0.830265	0.745098	0.927778
0.751544	0.812121	0.830265	0.745098	0.927778
0.752338	0.812121	0.830265	0.745098	0.927778
0.753132	0.812121	0.830265	0.745098	0.927778
0.753925	0.812121	0.830265	0.745098	0.927778
0.754719	0.812121	0.830265	0.745098	0.927778
0.755513	0.812121	0.830265	0.745098	0.927778
0.756307	0.812121	0.830265	0.745098	0.927778
0.757101	0.812121	0.830265	0.745098	0.927778
0.757895	0.812121	0.830265	0.745098	0.927778
0.758688	0.812121	0.830265	0.745098	0.927778
0.759482	0.812121	0.830265	0.745098	0.927778
0.760276	0.818182	0.83271	0.746544	0.929078
0.76107	0.818182	0.83271	0.746544	0.929078
0.761864	0.818182	0.83271	0.746544	0.929078
0.762658	0.818182	0.83271	0.746544	0.929078
0.763451	0.818182	0.83271	0.746544	0.929078
0.764245	0.818182	0.83271	0.746544	0.929078
0.765039	0.818182	0.83271	0.746544	0.929078
0.765833	0.818182	0.83271	0.746544	0.929078
0.766627	0.818182	0.83271	0.746544	0.929078
0.76742	0.818182	0.83271	0.746544	0.929078
0.768214	0.818182	0.83271	0.746544	0.929078
0.769008	0.818182	0.83271	0.746544	0.929078
0.769802	0.818182	0.83271	0.746544	0.929078
0.770596	0.830303	0.835347	0.748603	0.929825
0.77139	0.830303	0.835347	0.748603	0.929825
0.772183	0.830303	0.835347	0.748603	0.929825
0.772977	0.830303	0.835347	0.748603	0.929825
0.773771	0.830303	0.835347	0.748603	0.929825
0.774565	0.830303	0.835347	0.748603	0.929825
0.775359	0.830303	0.835347	0.748603	0.929825
0.776153	0.830303	0.835347	0.748603	0.929825
0.776946	0.830303	0.835347	0.748603	0.929825
0.77774	0.830303	0.835347	0.748603	0.929825
0.778534	0.830303	0.835347	0.748603	0.929825
0.779328	0.830303	0.835347	0.748603	0.929825
0.780122	0.830303	0.837941	0.75	0.929825
0.780916	0.830303	0.837941	0.75	0.929825
0.781709	0.830303	0.837941	0.75	0.929825
0.782503	0.830303	0.837941	0.75	0.929825
0.783297	0.830303	0.837941	0.75	0.929825
0.784091	0.830303	0.837941	0.75	0.929825
0.784885	0.830303	0.837941	0.75	0.929825
0.785679	0.830303	0.837941	0.75	0.929825
0.786472	0.830303	0.837941	0.75	0.929825
0.787266	0.830303	0.837941	0.75	0.929825
0.78806	0.830303	0.837941	0.75	0.929825
0.788854	0.830303	0.837941	0.75	0.929825
0.789648	0.830303	0.837941	0.75	0.929825
0.790442	0.830303	0.840699	0.75122	0.930769
0.791235	0.830303	0.840699	0.75122	0.930769
0.792029	0.830303	0.840699	0.75122	0.930769
0.792823	0.830303	0.840699	0.75122	0.930769
0.793617	0.830303	0.840699	0.75122	0.930769
0.794411	0.830303	0.840699	0.75122	0.930769
0.795205	0.830303	0.840699	0.75122	0.930769
0.795998	0.830303	0.840699	0.75122	0.930769
0.796792	0.830303	0.840699	0.75122	0.930769
0.797586	0.830303	0.840699	0.75122	0.930769
0.79838	0.830303	0.840699	0.75122	0.930769
0.799174	0.830303	0.840699	0.75122	0.930769
0.799967	0.830303	0.840699	0.75122	0.930769
0.800761	0.830303	0.843132	0.751634	0.930769
0.801555	0.830303	0.843132	0.751634	0.930769
0.802349	0.830303	0.843132	0.751634	0.930769
0.803143	0.830303	0.843132	0.751634	0.930769
0.803937	0.830303	0.843132	0.751634	0.930769
0.80473	0.830303	0.843132	0.751634	0.930769
0.805524	0.830303	0.843132	0.751634	0.930769
0.806318	0.830303	0.843132	0.751634	0.930769
0.807112	0.830303	0.843132	0.751634	0.930769
0.807906	0.830303	0.843132	0.751634	0.930769
0.8087	0.830303	0.843132	0.751634	0.930769
0.809493	0.830303	0.843132	0.751634	0.930769
0.810287	0.830303	0.845685	0.757225	0.934783
0.811081	0.830303	0.845685	0.757225	0.934783
0.811875	0.830303	0.845685	0.757225	0.934783
0.812669	0.830303	0.845685	0.757225	0.934783
0.813463	0.830303	0.845685	0.757225	0.934783
0.814256	0.830303	0.845685	0.757225	0.934783
0.81505	0.830303	0.845685	0.757225	0.934783
0.815844	0.830303	0.845685	0.757225	0.934783
0.816638	0.830303	0.845685	0.757225	0.934783
0.817432	0.830303	0.845685	0.757225	0.934783
0.818226	0.830303	0.845685	0.757225	0.934783
0.819019	0.830303	0.845685	0.757225	0.934783
0.819813	0.830303	0.845685	0.757225	0.934783
0.820607	0.836364	0.847893	0.757225	0.935897
0.821401	0.836364	0.847893	0.757225	0.935897
0.822195	0.836364	0.847893	0.757225	0.935897
0.822989	0.836364	0.847893	0.757225	0.935897
0.823782	0.836364	0.847893	0.757225	0.935897
0.824576	0.836364	0.847893	0.757225	0.935897
0.82537	0.836364	0.847893	0.757225	0.935897
0.826164	0.836364	0.847893	0.757225	0.935897
0.826958	0.836364	0.847893	0.757225	0.935897
0.827752	0.836364	0.847893	0.757225	0.935897
0.828545	0.836364	0.847893	0.757225	0.935897
0.829339	0.836364	0.847893	0.757225	0.935897
0.830133	0.836364	0.850376	0.757282	0.9375
0.830927	0.836364	0.850376	0.757282	0.9375
0.831721	0.836364	0.850376	0.757282	0.9375
0.832515	0.836364	0.850376	0.757282	0.9375
0.833308	0.836364	0.850376	0.757282	0.9375
0.834102	0.836364	0.850376	0.757282	0.9375
0.834896	0.836364	0.850376	0.757282	0.9375
0.83569	0.836364	0.850376	0.757282	0.9375
0.836484	0.836364	0.850376	0.757282	0.9375
0.837277	0.836364	0.850376	0.757282	0.9375
0.838071	0.836364	0.850376	0.757282	0.9375
0.838865	0.836364	0.850376	0.757282	0.9375
0.839659	0.836364	0.850376	0.757282	0.9375
0.840453	0.836364	0.852877	0.76087	0.939394
0.841247	0.836364	0.852877	0.76087	0.939394
0.84204	0.836364	0.852877	0.76087	0.939394
0.842834	0.836364	0.852877	0.76087	0.939394
0.843628	0.836364	0.852877	0.76087	0.939394
0.844422	0.836364	0.852877	0.76087	0.939394
0.845216	0.836364	0.852877	0.76087	0.939394
0.84601	0.836364	0.852877	0.76087	0.939394
0.846803	0.836364	0.852877	0.76087	0.939394
0.847597	0.836364	0.852877	0.76087	0.939394
0.848391	0.836364	0.852877	0.76087	0.939394
0.849185	0.836364	0.852877	0.76087	0.939394
0.849979	0.836364	0.852877	0.76087	0.939394
0.850773	0.842424	0.855134	0.761062	0.94152
0.851566	0.842424	0.855134	0.761062	0.94152
0.85236	0.842424	0.855134	0.761062	0.94152
0.853154	0.842424	0.855134	0.761062	0.94152
0.853948	0.842424	0.855134	0.761062	0.94152
0.854742	0.842424	0.855134	0.761062	0.94152
0.855536	0.842424	0.855134	0.761062	0.94152
0.856329	0.842424	0.855134	0.761062	0.94152
0.857123	0.842424	0.855134	0.761062	0.94152
0.857917	0.842424	0.855134	0.761062	0.94152
0.858711	0.842424	0.855134	0.761062	0.94152
0.859505	0.842424	0.855134	0.761062	0.94152
0.860299	0.842424	0.85755	0.761905	0.94152
0.861092	0.842424	0.85755	0.761905	0.94152
0.861886	0.842424	0.85755	0.761905	0.94152
0.86268	0.842424	0.85755	0.761905	0.94152
0.863474	0.842424	0.85755	0.761905	0.94152
0.864268	0.842424	0.85755	0.761905	0.94152
0.865062	0.842424	0.85755	0.761905	0.94152
0.865855	0.842424	0.85755	0.761905	0.94152
0.866649	0.842424	0.85755	0.761905	0.94152
0.867443	0.842424	0.85755	0.761905	0.94152
0.868237	0.842424	0.85755	0.761905	0.94152
0.869031	0.842424	0.85755	0.761905	0.94152
0.869824	0.842424	0.85755	0.761905	0.94152
0.870618	0.842424	0.859865	0.763949	0.943038
0.871412	0.842424	0.859865	0.763949	0.943038
0.872206	0.842424	0.859865	0.763949	0.943038
0.873	0.842424	0.859865	0.763949	0.943038
0.873794	0.842424	0.859865	0.763949	0.943038
0.874587	0.842424	0.859865	0.763949	0.943038
0.875381	0.842424	0.859865	0.763949	0.943038
0.876175	0.842424	0.859865	0.763949	0.943038
0.876969	0.842424	0.859865	0.763949	0.943038
0.877763	0.842424	0.859865	0.763949	0.943038
0.878557	0.842424	0.859865	0.763949	0.943038
0.87935	0.842424	0.859865	0.763949	0.943038
0.880144	0.842424	0.862333	0.763949	0.943478
0.880938	0.842424	0.862333	0.763949	0.943478
0.881732	0.842424	0.862333	0.763949	0.943478
0.882526	0.842424	0.862333	0.763949	0.943478
0.88332	0.842424	0.862333	0.763949	0.943478
0.884113	0.842424	0.862333	0.763949	0.943478
0.884907	0.842424	0.862333	0.763949	0.943478
0.885701	0.842424	0.862333	0.763949	0.943478
0.886495	0.842424	0.862333	0.763949	0.943478
0.887289	0.842424	0.862333	0.763949	0.943478
0.888083	0.842424	0.862333	0.763949	0.943478
0.888876	0.842424	0.862333	0.763949	0.943478
0.88967	0.842424	0.862333	0.763949	0.943478
0.890464	0.860606	0.864592	0.766423	0.943662
0.891258	0.860606	0.864592	0.766423	0.943662
0.892052	0.860606	0.864592	0.766423	0.943662
0.892846	0.860606	0.864592	0.766423	0.943662
0.893639	0.860606	0.864592	0.766423	0.943662
0.894433	0.860606	0.864592	0.766423	0.943662
0.895227	0.860606	0.864592	0.766423	0.943662
0.896021	0.860606	0.864592	0.766423	0.943662
0.896815	0.860606	0.864592	0.766423	0.943662
0.897609	0.860606	0.864592	0.766423	0.943662
0.898402	0.860606	0.864592	0.766423	0.943662
0.899196	0.860606	0.864592	0.766423	0.943662
0.89999	0.860606	0.864592	0.766423	0.943662
0.900784	0.860606	0.866562	0.76699	0.944444
0.901578	0.860606	0.866562	0.76699	0.944444
0.902371	0.860606	0.866562	0.76699	0.944444
0.903165	0.860606	0.866562	0.76699	0.944444
0.903959	0.860606	0.866562	0.76699	0.944444
0.904753	0.860606	0.866562	0.76699	0.944444
0.905547	0.860606	0.866562	0.76699	0.944444
0.906341	0.860606	0.866562	0.76699	0.944444
0.907134	0.860606	0.866562	0.76699	0.944444
0.907928	0.860606	0.866562	0.76699	0.944444
0.908722	0.860606	0.866562	0.76699	0.944444
0.909516	0.860606	0.866562	0.76699	0.944444
0.91031	0.860606	0.868945	0.769697	0.946154
0.911104	0.860606	0.868945	0.769697	0.946154
0.911897	0.860606	0.868945	0.769697	0.946154
0.912691	0.860606	0.868945	0.769697	0.946154
0.913485	0.860606	0.868945	0.769697	0.946154
0.914279	0.860606	0.868945	0.769697	0.946154
0.915073	0.860606	0.868945	0.769697	0.946154
0.915867	0.860606	0.868945	0.769697	0.946154
0.91666	0.860606	0.868945	0.769697	0.946154
0.917454	0.860606	0.868945	0.769697	0.946154
0.918248	0.860606	0.868945	0.769697	0.946154
0.919042	0.860606	0.868945	0.769697	0.946154
0.919836	0.860606	0.868945	0.769697	0.946154
0.92063	0.878788	0.871061	0.774194	0.946746
0.921423	0.878788	0.871061	0.774194	0.946746
0.922217	0.878788	0.871061	0.774194	0.946746
0.923011	0.878788	0.871061	0.774194	0.946746
0.923805	0.878788	0.871061	0.774194	0.946746
0.924599	0.878788	0.871061	0.774194	0.946746
0.925393	0.878788	0.871061	0.774194	0.946746
0.926186	0.878788	0.871061	0.774194	0.946746
0.92698	0.878788	0.871061	0.774194	0.946746
0.927774	0.878788	0.871061	0.774194	0.946746
0.928568	0.878788	0.871061	0.774194	0.946746
0.929362	0.878788	0.871061	0.774194	0.946746
0.930156	0.884848	0.873275	0.775	0.946903
0.930949	0.884848	0.873275	0.775	0.946903
0.931743	0.884848	0.873275	0.775	0.946903
0.932537	0.884848	0.873275	0.775	0.946903
0.933331	0.884848	0.873275	0.775	0.946903
0.934125	0.884848	0.873275	0.775	0.946903
0.934918	0.884848	0.873275	0.775	0.946903
0.935712	0.884848	0.873275	0.775	0.946903
0.936506	0.884848	0.873275	0.775	0.946903
0.9373	0.884848	0.873275	0.775	0.946903
0.938094	0.884848	0.873275	0.775	0.946903
0.938888	0.884848	0.873275	0.775	0.946903
0.939681	0.884848	0.873275	0.775	0.946903
0.940475	0.884848	0.875359	0.776699	0.949275
0.941269	0.884848	0.875359	0.776699	0.949275
0.942063	0.884848	0.875359	0.776699	0.949275
0.942857	0.884848	0.875359	0.776699	0.949275
0.943651	0.884848	0.875359	0.776699	0.949275
0.944444	0.884848	0.875359	0.776699	0.949275
0.945238	0.884848	0.875359	0.776699	0.949275
0.946032	0.884848	0.875359	0.776699	0.949275
0.946826	0.884848	0.875359	0.776699	0.949275
0.94762	0.884848	0.875359	0.776699	0.949275
0.948414	0.884848	0.875359	0.776699	0.949275
0.949207	0.884848	0.875359	0.776699	0.949275
0.950001	0.884848	0.877513	0.780488	0.949275
0.950795	0.884848	0.877513	0.780488	0.949275
0.951589	0.884848	0.877513	0.780488	0.949275
0.952383	0.884848	0.877513	0.780488	0.949275
0.953177	0.884848	0.877513	0.780488	0.949275
0.95397	0.884848	0.877513	0.780488	0.949275
0.954764	0.884848	0.877513	0.780488	0.949275
0.955558	0.884848	0.877513	0.780488	0.949275
0.956352	0.884848	0.877513	0.780488	0.949275
0.957146	0.884848	0.877513	0.780488	0.949275
0.95794	0.884848	0.877513	0.780488	0.949275
0.958733	0.884848	0.877513	0.780488	0.949275
0.959527	0.884848	0.877513	0.780488	0.949275
0.960321	0.890909	0.879623	0.784431	0.95
0.961115	0.890909	0.879623	0.784431	0.95
0.961909	0.890909	0.879623	0.784431	0.95
0.962703	0.890909	0.879623	0.784431	0.95
0.963496	0.890909	0.879623	0.784431	0.95
0.96429	0.890909	0.879623	0.784431	0.95
0.965084	0.890909	0.879623	0.784431	0.95
0.965878	0.890909	0.879623	0.784431	0.95
0.966672	0.890909	0.879623	0.784431	0.95
0.967465	0.890909	0.879623	0.784431	0.95
0.968259	0.890909	0.879623	0.784431	0.95
0.969053	0.890909	0.879623	0.784431	0.95
0.969847	0.890909	0.879623	0.784431	0.95
0.970641	0.890909	0.881592	0.78673	0.950249
0.971435	0.890909	0.881592	0.78673	0.950249
0.972228	0.890909	0.881592	0.78673	0.950249
0.973022	0.890909	0.881592	0.78673	0.950249
0.973816	0.890909	0.881592	0.78673	0.950249
0.97461	0.890909	0.881592	0.78673	0.950249
0.975404	0.890909	0.881592	0.78673	0.950249
0.976198	0.890909	0.881592	0.78673	0.950249
0.976991	0.890909	0.881592	0.78673	0.950249
0.977785	0.890909	0.881592	0.78673	0.950249
0.978579	0.890909	0.881592	0.78673	0.950249
0.979373	0.890909	0.881592	0.78673	0.950249
0.980167	0.890909	0.883566	0.787879	0.951807
0.980961	0.890909	0.883566	0.787879	0.951807
0.981754	0.890909	0.883566	0.787879	0.951807
0.982548	0.890909	0.883566	0.787879	0.951807
0.983342	0.890909	0.883566	0.787879	0.951807
0.984136	0.890909	0.883566	0.787879	0.951807
0.98493	0.890909	0.883566	0.787879	0.951807
0.985724	0.890909	0.883566	0.787879	0.951807
0.986517	0.890909	0.883566	0.787879	0.951807
0.987311	0.890909	0.883566	0.787879	0.951807
0.988105	0.890909	0.883566	0.787879	0.951807
0.988899	0.890909	0.883566	0.787879	0.951807
0.989693	0.890909	0.883566	0.787879	0.951807
0.990487	0.90303	0.8855	0.791411	0.953125
0.99128	0.90303	0.8855	0.791411	0.953125
0.992074	0.90303	0.8855	0.791411	0.953125
0.992868	0.90303	0.8855	0.791411	0.953125
0.993662	0.90303	0.8855	0.791411	0.953125
0.994456	0.90303	0.8855	0.791411	0.953125
0.99525	0.90303	0.8855	0.791411	0.953125
0.996043	0.90303	0.8855	0.791411	0.953125
0.996837	0.90303	0.8855	0.791411	0.953125
0.997631	0.90303	0.8855	0.791411	0.953125
0.998425	0.90303	0.8855	0.791411	0.953125
0.999219	0.90303	0.8855	0.791411	0.953125
1.00001	0.90303	0.887064	0.793651	0.953216
1.00081	0.90303	0.887064	0.793651	0.953216
1.0016	0.90303	0.887064	0.793651	0.953216
1.00239	0.90303	0.887064	0.793651	0.953216
1.00319	0.90303	0.887064	0.793651	0.953216
1.00398	0.90303	0.887064	0.793651	0.953216
1.00478	0.90303	0.887064	0.793651	0.953216
1.00557	0.90303	0.887064	0.793651	0.953216
1.00636	0.90303	0.887064	0.793651	0.953216
1.00716	0.90303	0.887064	0.793651	0.953216
1.00795	0.90303	0.887064	0.793651	0.953216
1.00874	0.90303	0.887064	0.793651	0.953216
1.00954	0.90303	0.887064	0.793651	0.953216
1.01033	0.90303	0.888985	0.794239	0.953704
1.01113	0.90303	0.888985	0.794239	0.953704
1.01192	0.90303	0.888985	0.794239	0.953704
1.01271	0.90303	0.888985	0.794239	0.953704
1.01351	0.90303	0.888985	0.794239	0.953704
1.0143	0.90303	0.888985	0.794239	0.953704
1.0151	0.90303	0.888985	0.794239	0.953704
1.01589	0.90303	0.888985	0.794239	0.953704
1.01668	0.90303	0.888985	0.794239	0.953704
1.01748	0.90303	0.888985	0.794239	0.953704
1.01827	0.90303	0.888985	0.794239	0.953704
1.01906	0.90303	0.888985	0.794239	0.953704
1.01986	0.90303	0.888985	0.794239	0.953704
1.02065	0.90303	0.890683	0.797468	0.953846
1.02145	0.90303	0.890683	0.797468	0.953846
1.02224	0.90303	0.890683	0.797468	0.953846
1.02303	0.90303	0.890683	0.797468	0.953846
1.02383	0.90303	0.890683	0.797468	0.953846
1.02462	0.90303	0.890683	0.797468	0.953846
1.02542	0.90303	0.890683	0.797468	0.953846
1.02621	0.90303	0.890683	0.797468	0.953846
1.027	0.90303	0.890683	0.797468	0.953846
1.0278	0.90303	0.890683	0.797468	0.953846
1.02859	0.90303	0.890683	0.797468	0.953846
1.02938	0.90303	0.890683	0.797468	0.953846
1.03018	0.90303	0.892161	0.801843	0.954802
1.03097	0.90303	0.892161	0.801843	0.954802
1.03177	0.90303	0.892161	0.801843	0.954802
1.03256	0.90303	0.892161	0.801843	0.954802
1.03335	0.90303	0.892161	0.801843	0.954802
1.03415	0.90303	0.892161	0.801843	0.954802
1.03494	0.90303	0.892161	0.801843	0.954802
1.03573	0.90303	0.892161	0.801843	0.954802
1.03653	0.90303	0.892161	0.801843	0.954802
1.03732	0.90303	0.892161	0.801843	0.954802
1.03812	0.90303	0.892161	0.801843	0.954802
1.03891	0.90303	0.892161	0.801843	0.954802
1.0397	0.90303	0.892161	0.801843	0.954802
1.0405	0.90303	0.893744	0.804469	0.954887
1.04129	0.90303	0.893744	0.804469	0.954887
1.04209	0.90303	0.893744	0.804469	0.954887
1.04288	0.90303	0.893744	0.804469	0.954887
1.04367	0.90303	0.893744	0.804469	0.954887
1.04447	0.90303	0.893744	0.804469	0.954887
1.04526	0.90303	0.893744	0.804469	0.954887
1.04605	0.90303	0.893744	0.804469	0.954887
1.04685	0.90303	0.893744	0.804469	0.954887
1.04764	0.90303	0.893744	0.804469	0.954887
1.04844	0.90303	0.893744	0.804469	0.954887
1.04923	0.90303	0.893744	0.804469	0.954887
1.05002	0.90303	0.895266	0.806897	0.954887
1.05082	0.90303	0.895266	0.806897	0.954887
1.05161	0.90303	0.895266	0.806897	0.954887
1.05241	0.90303	0.895266	0.806897	0.954887
1.0532	0.90303	0.895266	0.806897	0.954887
1.05399	0.90303	0.895266	0.806897	0.954887
1.05479	0.90303	0.895266	0.806897	0.954887
1.05558	0.90303	0.895266	0.806897	0.954887
1.05637	0.90303	0.895266	0.806897	0.954887
1.05717	0.90303	0.895266	0.806897	0.954887
1.05796	0.90303	0.895266	0.806897	0.954887
1.05876	0.90303	0.895266	0.806897	0.954887
1.05955	0.90303	0.895266	0.806897	0.954887
1.06034	0.90303	0.896823	0.808765	0.956522
1.06114	0.90303	0.896823	0.808765	0.956522
1.06193	0.90303	0.896823	0.808765	0.956522
1.06273	0.90303	0.896823	0.808765	0.956522
1.06352	0.90303	0.896823	0.808765	0.956522
1.06431	0.90303	0.896823	0.808765	0.956522
1.06511	0.90303	0.896823	0.808765	0.956522
1.0659	0.90303	0.896823	0.808765	0.956522
1.06669	0.90303	0.896823	0.808765	0.956522
1.06749	0.90303	0.896823	0.808765	0.956522
1.06828	0.90303	0.896823	0.808765	0.956522
1.06908	0.90303	0.896823	0.808765	0.956522
1.06987	0.90303	0.896823	0.808765	0.956522
1.07066	0.90303	0.897924	0.810427	0.957983
1.07146	0.90303	0.897924	0.810427	0.957983
1.07225	0.90303	0.897924	0.810427	0.957983
1.07304	0.90303	0.897924	0.810427	0.957983
1.07384	0.90303	0.897924	0.810427	0.957983
1.07463	0.90303	0.897924	0.810427	0.957983
1.07543	0.90303	0.897924	0.810427	0.957983
1.07622	0.90303	0.897924	0.810427	0.957983
1.07701	0.90303	0.897924	0.810427	0.957983
1.07781	0.90303	0.897924	0.810427	0.957983
1.0786	0.90303	0.897924	0.810427	0.957983
1.0794	0.90303	0.897924	0.810427	0.957983
1.08019	0.90303	0.899164	0.810651	0.957983
1.08098	0.90303	0.899164	0.810651	0.957983
1.08178	0.90303	0.899164	0.810651	0.957983
1.08257	0.90303	0.899164	0.810651	0.957983
1.08336	0.90303	0.899164	0.810651	0.957983
1.08416	0.90303	0.899164	0.810651	0.957983
1.08495	0.90303	0.899164	0.810651	0.957983
1.08575	0.90303	0.899164	0.810651	0.957983
1.08654	0.90303	0.899164	0.810651	0.957983
1.08733	0.90303	0.899164	0.810651	0.957983
1.08813	0.90303	0.899164	0.810651	0.957983
1.08892	0.90303	0.899164	0.810651	0.957983
1.08972	0.90303	0.899164	0.810651	0.957983
1.09051	0.90303	0.900283	0.810811	0.95858
1.0913	0.90303	0.900283	0.810811	0.95858
1.0921	0.90303	0.900283	0.810811	0.95858
1.09289	0.90303	0.900283	0.810811	0.95858
1.09368	0.90303	0.900283	0.810811	0.95858
1.09448	0.90303	0.900283	0.810811	0.95858
1.09527	0.90303	0.900283	0.810811	0.95858
1.09607	0.90303	0.900283	0.810811	0.95858
1.09686	0.90303	0.900283	0.810811	0.95858
1.09765	0.90303	0.900283	0.810811	0.95858
1.09845	0.90303	0.900283	0.810811	0.95858
1.09924	0.90303	0.900283	0.810811	0.95858
1.10004	0.90303	0.901492	0.81106	0.959799
1.10083	0.90303	0.901492	0.81106	0.959799
1.10162	0.90303	0.901492	0.81106	0.959799
1.10242	0.90303	0.901492	0.81106	0.959799
1.10321	0.90303	0.901492	0.81106	0.959799
1.104	0.90303	0.901492	0.81106	0.959799
1.1048	0.90303	0.901492	0.81106	0.959799
1.10559	0.90303	0.901492	0.81106	0.959799
1.10639	0.90303	0.901492	0.81106	0.959799
1.10718	0.90303	0.901492	0.81106	0.959799
1.10797	0.90303	0.901492	0.81106	0.959799
1.10877	0.90303	0.901492	0.81106	0.959799
1.10956	0.90303	0.901492	0.81106	0.959799
1.11035	0.90303	0.90282	0.812121	0.96
1.11115	0.90303	0.90282	0.812121	0.96
1.11194	0.90303	0.90282	0.812121	0.96
1.11274	0.90303	0.90282	0.812121	0.96
1.11353	0.90303	0.90282	0.812121	0.96
1.11432	0.90303	0.90282	0.812121	0.96
1.11512	0.90303	0.90282	0.812121	0.96
1.11591	0.90303	0.90282	0.812121	0.96
1.11671	0.90303	0.90282	0.812121	0.96
1.1175	0.90303	0.90282	0.812121	0.96
1.11829	0.90303	0.90282	0.812121	0.96
1.11909	0.90303	0.90282	0.812121	0.96
1.11988	0.90303	0.90282	0.812121	0.96
1.12067	0.90303	0.904086	0.812903	0.960265
1.12147	0.90303	0.904086	0.812903	0.960265
1.12226	0.90303	0.904086	0.812903	0.960265
1.12306	0.90303	0.904086	0.812903	0.960265
1.12385	0.90303	0.904086	0.812903	0.960265
1.12464	0.90303	0.904086	0.812903	0.960265
1.12544	0.90303	0.904086	0.812903	0.960265
1.12623	0.90303	0.904086	0.812903	0.960265
1.12703	0.90303	0.904086	0.812903	0.960265
1.12782	0.90303	0.904086	0.812903	0.960265
1.12861	0.90303	0.904086	0.812903	0.960265
1.12941	0.90303	0.904086	0.812903	0.960265
1.1302	0.909091	0.905195	0.818182	0.960265
1.13099	0.909091	0.905195	0.818182	0.960265
1.13179	0.909091	0.905195	0.818182	0.960265
1.13258	0.909091	0.905195	0.818182	0.960265
1.13338	0.909091	0.905195	0.818182	0.960265
1.13417	0.909091	0.905195	0.818182	0.960265
1.13496	0.909091	0.905195	0.818182	0.960265
1.13576	0.909091	0.905195	0.818182	0.960265
1.13655	0.909091	0.905195	0.818182	0.960265
1.13734	0.909091	0.905195	0.818182	0.960265
1.13814	0.909091	0.905195	0.818182	0.960265
1.13893	0.909091	0.905195	0.818182	0.960265
1.13973	0.909091	0.905195	0.818182	0.960265
1.14052	0.915152	0.905968	0.82069	0.960265
1.14131	0.915152	0.905968	0.82069	0.960265
1.14211	0.915152	0.905968	0.82069	0.960265
1.1429	0.915152	0.905968	0.82069	0.960265
1.1437	0.915152	0.905968	0.82069	0.960265
1.14449	0.915152	0.905968	0.82069	0.960265
1.14528	0.915152	0.905968	0.82069	0.960265
1.14608	0.915152	0.905968	0.82069	0.960265
1.14687	0.915152	0.905968	0.82069	0.960265
1.14766	0.915152	0.905968	0.82069	0.960265
1.14846	0.915152	0.905968	0.82069	0.960265
1.14925	0.915152	0.905968	0.82069	0.960265
1.15005	0.915152	0.906946	0.822086	0.960265
1.15084	0.915152	0.906946	0.822086	0.960265
1.15163	0.915152	0.906946	0.822086	0.960265
1.15243	0.915152	0.906946	0.822086	0.960265
1.15322	0.915152	0.906946	0.822086	0.960265
1.15402	0.915152	0.906946	0.822086	0.960265
1.15481	0.915152	0.906946	0.822086	0.960265
1.1556	0.915152	0.906946	0.822086	0.960265
1.1564	0.915152	0.906946	0.822086	0.960265
1.15719	0.915152	0.906946	0.822086	0.960265
1.15798	0.915152	0.906946	0.822086	0.960265
1.15878	0.915152	0.906946	0.822086	0.960265
1.15957	0.915152	0.906946	0.822086	0.960265
1.16037	0.915152	0.907942	0.823009	0.960452
1.16116	0.915152	0.907942	0.823009	0.960452
1.16195	0.915152	0.907942	0.823009	0.960452
1.16275	0.915152	0.907942	0.823009	0.960452
1.16354	0.915152	0.907942	0.823009	0.960452
1.16434	0.915152	0.907942	0.823009	0.960452
1.16513	0.915152	0.907942	0.823009	0.960452
1.16592	0.915152	0.907942	0.823009	0.960452
1.16672	0.915152	0.907942	0.823009	0.960452
1.16751	0.915152	0.907942	0.823009	0.960452
1.1683	0.915152	0.907942	0.823009	0.960452
1.1691	0.915152	0.907942	0.823009	0.960452
1.16989	0.915152	0.907942	0.823009	0.960452
1.17069	0.915152	0.908634	0.825243	0.960452
1.17148	0.915152	0.908634	0.825243	0.960452
1.17227	0.915152	0.908634	0.825243	0.960452
1.17307	0.915152	0.908634	0.825243	0.960452
1.17386	0.915152	0.908634	0.825243	0.960452
1.17465	0.915152	0.908634	0.825243	0.960452
1.17545	0.915152	0.908634	0.825243	0.960452
1.17624	0.915152	0.908634	0.825243	0.960452
1.17704	0.915152	0.908634	0.825243	0.960452
1.17783	0.915152	0.908634	0.825243	0.960452
1.17862	0.915152	0.908634	0.825243	0.960452
1.17942	0.915152	0.908634	0.825243	0.960452
1.18021	0.915152	0.90986	0.826816	0.960452
1.18101	0.915152	0.90986	0.826816	0.960452
1.1818	0.915152	0.90986	0.826816	0.960452
1.18259	0.915152	0.90986	0.826816	0.960452
1.18339	0.915152	0.90986	0.826816	0.960452
1.18418	0.915152	0.90986	0.826816	0.960452
1.18497	0.915152	0.90986	0.826816	0.960452
1.18577	0.915152	0.90986	0.826816	0.960452
1.18656	0.915152	0.90986	0.826816	0.960452
1.18736	0.915152	0.90986	0.826816	0.960452
1.18815	0.915152	0.90986	0.826816	0.960452
1.18894	0.915152	0.90986	0.826816	0.960452
1.18974	0.915152	0.90986	0.826816	0.960452
1.19053	0.915152	0.910669	0.827586	0.960784
1.19133	0.915152	0.910669	0.827586	0.960784
1.19212	0.915152	0.910669	0.827586	0.960784
1.19291	0.915152	0.910669	0.827586	0.960784
1.19371	0.915152	0.910669	0.827586	0.960784
1.1945	0.915152	0.910669	0.827586	0.960784
1.19529	0.915152	0.910669	0.827586	0.960784
1.19609	0.915152	0.910669	0.827586	0.960784
1.19688	0.915152	0.910669	0.827586	0.960784
1.19768	0.915152	0.910669	0.827586	0.960784
1.19847	0.915152	0.910669	0.827586	0.960784
1.19926	0.915152	0.910669	0.827586	0.960784
1.20006	0.915152	0.911604	0.830189	0.960784
1.20085	0.921212	0.911604	0.830189	0.960784
1.20165	0.921212	0.911604	0.830189	0.960784
1.20244	0.921212	0.911604	0.830189	0.960784
1.20323	0.921212	0.911604	0.830189	0.960784
1.20403	0.921212	0.911604	0.830189	0.960784
1.20482	0.921212	0.911604	0.830189	0.960784
1.20561	0.921212	0.911604	0.830189	0.960784
1.20641	0.921212	0.911604	0.830189	0.960784
1.2072	0.921212	0.911604	0.830189	0.960784
1.208	0.921212	0.911604	0.830189	0.960784
1.20879	0.921212	0.911604	0.830189	0.960784
1.20958	0.921212	0.911604	0.830189	0.960784
1.21038	0.921212	0.912377	0.831858	0.962733
1.21117	0.921212	0.912377	0.831858	0.962733
1.21196	0.921212	0.912377	0.831858	0.962733
1.21276	0.921212	0.912377	0.831858	0.962733
1.21355	0.921212	0.912377	0.831858	0.962733
1.21435	0.921212	0.912377	0.831858	0.962733
1.21514	0.921212	0.912377	0.831858	0.962733
1.21593	0.921212	0.912377	0.831858	0.962733
1.21673	0.921212	0.912377	0.831858	0.962733
1.21752	0.921212	0.912377	0.831858	0.962733
1.21832	0.921212	0.912377	0.831858	0.962733
1.21911	0.921212	0.912377	0.831858	0.962733
1.2199	0.921212	0.912377	0.831858	0.962733
1.2207	0.921212	0.91332	0.838095	0.962733
1.22149	0.921212	0.91332	0.838095	0.962733
1.22228	0.921212	0.91332	0.838095	0.962733
1.22308	0.921212	0.91332	0.838095	0.962733
1.22387	0.921212	0.91332	0.838095	0.962733
1.22467	0.921212	0.91332	0.838095	0.962733
1.22546	0.921212	0.91332	0.838095	0.962733
1.22625	0.921212	0.91332	0.838095	0.962733
1.22705	0.921212	0.91332	0.838095	0.962733
1.22784	0.921212	0.91332	0.838095	0.962733
1.22864	0.921212	0.91332	0.838095	0.962733
1.22943	0.921212	0.91332	0.838095	0.962733
1.23022	0.921212	0.914175	0.842391	0.962733
1.23102	0.921212	0.914175	0.842391	0.962733
1.23181	0.921212	0.914175	0.842391	0.962733
1.2326	0.921212	0.914175	0.842391	0.962733
1.2334	0.921212	0.914175	0.842391	0.962733
1.23419	0.921212	0.914175	0.842391	0.962733
1.23499	0.921212	0.914175	0.842391	0.962733
1.23578	0.921212	0.914175	0.842391	0.962733
1.23657	0.921212	0.914175	0.842391	0.962733
1.23737	0.921212	0.914175	0.842391	0.962733
1.23816	0.921212	0.914175	0.842391	0.962733
1.23896	0.921212	0.914175	0.842391	0.962733
1.23975	0.921212	0.914175	0.842391	0.962733
1.24054	0.921212	0.915008	0.847953	0.962733
1.24134	0.921212	0.915008	0.847953	0.962733
1.24213	0.921212	0.915008	0.847953	0.962733
1.24292	0.921212	0.915008	0.847953	0.962733
1.24372	0.921212	0.915008	0.847953	0.962733
1.24451	0.921212	0.915008	0.847953	0.962733
1.24531	0.921212	0.915008	0.847953	0.962733
1.2461	0.921212	0.915008	0.847953	0.962733
1.24689	0.921212	0.915008	0.847953	0.962733
1.24769	0.921212	0.915008	0.847953	0.962733
1.24848	0.921212	0.915008	0.847953	0.962733
1.24927	0.921212	0.915008	0.847953	0.962733
1.25007	0.921212	0.915854	0.848781	0.964539
1.25086	0.921212	0.915854	0.848781	0.964539
1.25166	0.921212	0.915854	0.848781	0.964539
1.25245	0.921212	0.915854	0.848781	0.964539
1.25324	0.921212	0.915854	0.848781	0.964539
1.25404	0.921212	0.915854	0.848781	0.964539
1.25483	0.921212	0.915854	0.848781	0.964539
1.25563	0.921212	0.915854	0.848781	0.964539
1.25642	0.921212	0.915854	0.848781	0.964539
1.25721	0.921212	0.915854	0.848781	0.964539
1.25801	0.921212	0.915854	0.848781	0.964539
1.2588	0.921212	0.915854	0.848781	0.964539
1.25959	0.921212	0.915854	0.848781	0.964539
1.26039	0.921212	0.916606	0.849741	0.964539
1.26118	0.921212	0.916606	0.849741	0.964539
1.26198	0.921212	0.916606	0.849741	0.964539
1.26277	0.921212	0.916606	0.849741	0.964539
1.26356	0.921212	0.916606	0.849741	0.964539
1.26436	0.921212	0.916606	0.849741	0.964539
1.26515	0.921212	0.916606	0.849741	0.964539
1.26595	0.921212	0.916606	0.849741	0.964539
1.26674	0.921212	0.916606	0.849741	0.964539
1.26753	0.921212	0.916606	0.849741	0.964539
1.26833	0.921212	0.916606	0.849741	0.964539
1.26912	0.921212	0.916606	0.849741	0.964539
1.26991	0.921212	0.916606	0.849741	0.964539
1.27071	0.921212	0.917402	0.854054	0.964539
1.2715	0.921212	0.917402	0.854054	0.964539
1.2723	0.921212	0.917402	0.854054	0.964539
1.27309	0.921212	0.917402	0.854054	0.964539
1.27388	0.921212	0.917402	0.854054	0.964539
1.27468	0.921212	0.917402	0.854054	0.964539
1.27547	0.921212	0.917402	0.854054	0.964539
1.27627	0.921212	0.917402	0.854054	0.964539
1.27706	0.921212	0.917402	0.854054	0.964539
1.27785	0.921212	0.917402	0.854054	0.964539
1.27865	0.921212	0.917402	0.854054	0.964539
1.27944	0.921212	0.917402	0.854054	0.964539
1.28023	0.921212	0.918124	0.854054	0.964602
1.28103	0.921212	0.918124	0.854054	0.964602
1.28182	0.921212	0.918124	0.854054	0.964602
1.28262	0.921212	0.918124	0.854054	0.964602
1.28341	0.921212	0.918124	0.854054	0.964602
1.2842	0.921212	0.918124	0.854054	0.964602
1.285	0.921212	0.918124	0.854054	0.964602
1.28579	0.921212	0.918124	0.854054	0.964602
1.28658	0.921212	0.918124	0.854054	0.964602
1.28738	0.921212	0.918124	0.854054	0.964602
1.28817	0.921212	0.918124	0.854054	0.964602
1.28897	0.921212	0.918124	0.854054	0.964602
1.28976	0.921212	0.918124	0.854054	0.964602
1.29055	0.921212	0.918687	0.854922	0.965174
1.29135	0.921212	0.918687	0.854922	0.965174
1.29214	0.921212	0.918687	0.854922	0.965174
1.29294	0.921212	0.918687	0.854922	0.965174
1.29373	0.921212	0.918687	0.854922	0.965174
1.29452	0.921212	0.918687	0.854922	0.965174
1.29532	0.921212	0.918687	0.854922	0.965174
1.29611	0.921212	0.918687	0.854922	0.965174
1.2969	0.921212	0.918687	0.854922	0.965174
1.2977	0.921212	0.918687	0.854922	0.965174
1.29849	0.921212	0.918687	0.854922	0.965174
1.29929	0.921212	0.918687	0.854922	0.965174
1.30008	0.921212	0.919508	0.858491	0.965986
1.30087	0.921212	0.919508	0.858491	0.965986
1.30167	0.921212	0.919508	0.858491	0.965986
1.30246	0.921212	0.919508	0.858491	0.965986
1.30326	0.921212	0.919508	0.858491	0.965986
1.30405	0.921212	0.919508	0.858491	0.965986
1.30484	0.921212	0.919508	0.858491	0.965986
1.30564	0.921212	0.919508	0.858491	0.965986
1.30643	0.921212	0.919508	0.858491	0.965986
1.30722	0.921212	0.919508	0.858491	0.965986
1.30802	0.921212	0.919508	0.858491	0.965986
1.30881	0.921212	0.919508	0.858491	0.965986
1.30961	0.921212	0.919508	0.858491	0.965986
1.3104	0.921212	0.920096	0.861386	0.966292
1.31119	0.921212	0.920096	0.861386	0.966292
1.31199	0.921212	0.920096	0.861386	0.966292
1.31278	0.921212	0.920096	0.861386	0.966292
1.31358	0.921212	0.920096	0.861386	0.966292
1.31437	0.921212	0.920096	0.861386	0.966292
1.31516	0.921212	0.920096	0.861386	0.966292
1.31596	0.921212	0.920096	0.861386	0.966292
1.31675	0.921212	0.920096	0.861386	0.966292
1.31754	0.921212	0.920096	0.861386	0.966292
1.31834	0.921212	0.920096	0.861386	0.966292
1.31913	0.921212	0.920096	0.861386	0.966292
1.31993	0.921212	0.920096	0.861386	0.966292
1.32072	0.921212	0.920657	0.863309	0.966667
1.32151	0.921212	0.920657	0.863309	0.966667
1.32231	0.921212	0.920657	0.863309	0.966667
1.3231	0.921212	0.920657	0.863309	0.966667
1.32389	0.921212	0.920657	0.863309	0.966667
1.32469	0.921212	0.920657	0.863309	0.966667
1.32548	0.921212	0.920657	0.863309	0.966667
1.32628	0.921212	0.920657	0.863309	0.966667
1.32707	0.921212	0.920657	0.863309	0.966667
1.32786	0.921212	0.920657	0.863309	0.966667
1.32866	0.921212	0.920657	0.863309	0.966667
1.32945	0.921212	0.920657	0.863309	0.966667
1.33025	0.921212	0.921238	0.86413	0.966667
1.33104	0.921212	0.921238	0.86413	0.966667
1.33183	0.921212	0.921238	0.86413	0.966667
1.33263	0.921212	0.921238	0.86413	0.966667
1.33342	0.921212	0.921238	0.86413	0.966667
1.33421	0.921212	0.921238	0.86413	0.966667
1.33501	0.921212	0.921238	0.86413	0.966667
1.3358	0.921212	0.921238	0.86413	0.966667
1.3366	0.921212	0.921238	0.86413	0.966667
1.33739	0.921212	0.921238	0.86413	0.966667
1.33818	0.921212	0.921238	0.86413	0.966667
1.33898	0.921212	0.921238	0.86413	0.966667
1.33977	0.921212	0.921238	0.86413	0.966667
1.34057	0.921212	0.921757	0.866667	0.96748
1.34136	0.921212	0.921757	0.866667	0.96748
1.34215	0.921212	0.921757	0.866667	0.96748
1.34295	0.921212	0.921757	0.866667	0.96748
1.34374	0.921212	0.921757	0.866667	0.96748
1.34453	0.921212	0.921757	0.866667	0.96748
1.34533	0.921212	0.921757	0.866667	0.96748
1.34612	0.921212	0.921757	0.866667	0.96748
1.34692	0.921212	0.921757	0.866667	0.96748
1.34771	0.921212	0.921757	0.866667	0.96748
1.3485	0.921212	0.921757	0.866667	0.96748
1.3493	0.921212	0.921757	0.866667	0.96748
1.35009	0.921212	0.922324	0.866667	0.967742
1.35089	0.921212	0.922324	0.866667	0.967742
1.35168	0.921212	0.922324	0.866667	0.967742
1.35247	0.921212	0.922324	0.866667	0.967742
1.35327	0.921212	0.922324	0.866667	0.967742
1.35406	0.921212	0.922324	0.866667	0.967742
1.35485	0.921212	0.922324	0.866667	0.967742
1.35565	0.921212	0.922324	0.866667	0.967742
1.35644	0.921212	0.922324	0.866667	0.967742
1.35724	0.921212	0.922324	0.866667	0.967742
1.35803	0.921212	0.922324	0.866667	0.967742
1.35882	0.921212	0.922324	0.866667	0.967742
1.35962	0.921212	0.922324	0.866667	0.967742
1.36041	0.921212	0.922909	0.867925	0.967742
1.3612	0.921212	0.922909	0.867925	0.967742
1.362	0.921212	0.922909	0.867925	0.967742
1.36279	0.921212	0.922909	0.867925	0.967742
1.36359	0.921212	0.922909	0.867925	0.967742
1.36438	0.921212	0.922909	0.867925	0.967742
1.36517	0.921212	0.922909	0.867925	0.967742
1.36597	0.921212	0.922909	0.867925	0.967742
1.36676	0.921212	0.922909	0.867925	0.967742
1.36756	0.921212	0.922909	0.867925	0.967742
1.36835	0.921212	0.922909	0.867925	0.967742
1.36914	0.921212	0.922909	0.867925	0.967742
1.36994	0.921212	0.922909	0.867925	0.967742
1.37073	0.921212	0.923457	0.869565	0.968553
1.37152	0.921212	0.923457	0.869565	0.968553
1.37232	0.921212	0.923457	0.869565	0.968553
1.37311	0.921212	0.923457	0.869565	0.968553
1.37391	0.921212	0.923457	0.869565	0.968553
1.3747	0.921212	0.923457	0.869565	0.968553
1.37549	0.921212	0.923457	0.869565	0.968553
1.37629	0.921212	0.923457	0.869565	0.968553
1.37708	0.921212	0.923457	0.869565	0.968553
1.37788	0.921212	0.923457	0.869565	0.968553
1.37867	0.921212	0.923457	0.869565	0.968553
1.37946	0.921212	0.923457	0.869565	0.968553
1.38026	0.921212	0.924076	0.870466	0.96875
1.38105	0.921212	0.924076	0.870466	0.96875
1.38184	0.921212	0.924076	0.870466	0.96875
1.38264	0.921212	0.924076	0.870466	0.96875
1.38343	0.921212	0.924076	0.870466	0.96875
1.38423	0.921212	0.924076	0.870466	0.96875
1.38502	0.921212	0.924076	0.870466	0.96875
1.38581	0.921212	0.924076	0.870466	0.96875
1.38661	0.921212	0.924076	0.870466	0.96875
1.3874	0.921212	0.924076	0.870466	0.96875
1.3882	0.921212	0.924076	0.870466	0.96875
1.38899	0.921212	0.924076	0.870466	0.96875
1.38978	0.921212	0.924076	0.870466	0.96875
1.39058	0.921212	0.924679	0.870466	0.96875
1.39137	0.921212	0.924679	0.870466	0.96875
1.39216	0.921212	0.924679	0.870466	0.96875
1.39296	0.921212	0.924679	0.870466	0.96875
1.39375	0.921212	0.924679	0.870466	0.96875
1.39455	0.921212	0.924679	0.870466	0.96875
1.39534	0.921212	0.924679	0.870466	0.96875
1.39613	0.921212	0.924679	0.870466	0.96875
1.39693	0.921212	0.924679	0.870466	0.96875
1.39772	0.921212	0.924679	0.870466	0.96875
1.39851	0.921212	0.924679	0.870466	0.96875
1.39931	0.921212	0.924679	0.870466	0.96875
1.4001	0.921212	0.925329	0.871795	0.96875
1.4009	0.921212	0.925329	0.871795	0.96875
1.40169	0.921212	0.925329	0.871795	0.96875
1.40248	0.921212	0.925329	0.871795	0.96875
1.40328	0.921212	0.925329	0.871795	0.96875
1.40407	0.921212	0.925329	0.871795	0.96875
1.40487	0.921212	0.925329	0.871795	0.96875
1.40566	0.921212	0.925329	0.871795	0.96875
1.40645	0.921212	0.925329	0.871795	0.96875
1.40725	0.921212	0.925329	0.871795	0.96875
1.40804	0.921212	0.925329	0.871795	0.96875
1.40883	0.921212	0.925329	0.871795	0.96875
1.40963	0.921212	0.925329	0.871795	0.96875
1.41042	0.921212	0.925842	0.871795	0.96875
1.41122	0.921212	0.925842	0.871795	0.96875
1.41201	0.921212	0.925842	0.871795	0.96875
1.4128	0.921212	0.925842	0.871795	0.96875
1.4136	0.921212	0.925842	0.871795	0.96875
1.41439	0.921212	0.925842	0.871795	0.96875
1.41519	0.921212	0.925842	0.871795	0.96875
1.41598	0.921212	0.925842	0.871795	0.96875
1.41677	0.921212	0.925842	0.871795	0.96875
1.41757	0.921212	0.925842	0.871795	0.96875
1.41836	0.921212	0.925842	0.871795	0.96875
1.41915	0.921212	0.925842	0.871795	0.96875
1.41995	0.921212	0.925842	0.871795	0.96875
1.42074	0.921212	0.926283	0.873874	0.96875
1.42154	0.921212	0.926283	0.873874	0.96875
1.42233	0.921212	0.926283	0.873874	0.96875
1.42312	0.921212	0.926283	0.873874	0.96875
1.42392	0.921212	0.926283	0.873874	0.96875
1.42471	0.921212	0.926283	0.873874	0.96875
1.42551	0.921212	0.926283	0.873874	0.96875
1.4263	0.921212	0.926283	0.873874	0.96875
1.42709	0.921212	0.926283	0.873874	0.96875
1.42789	0.921212	0.926283	0.873874	0.96875
1.42868	0.921212	0.926283	0.873874	0.96875
1.42947	0.921212	0.926283	0.873874	0.96875
1.43027	0.921212	0.926735	0.874286	0.968944
1.43106	0.921212	0.926735	0.874286	0.968944
1.43186	0.921212	0.926735	0.874286	0.968944
1.43265	0.921212	0.926735	0.874286	0.968944
1.43344	0.921212	0.926735	0.874286	0.968944
1.43424	0.921212	0.926735	0.874286	0.968944
1.43503	0.921212	0.926735	0.874286	0.968944
1.43582	0.921212	0.926735	0.874286	0.968944
1.43662	0.921212	0.926735	0.874286	0.968944
1.43741	0.921212	0.926735	0.874286	0.968944
1.43821	0.921212	0.926735	0.874286	0.968944
1.439	0.921212	0.926735	0.874286	0.968944
1.43979	0.921212	0.926735	0.874286	0.968944
1.44059	0.921212	0.927195	0.875	0.96988
1.44138	0.921212	0.927195	0.875	0.96988
1.44218	0.921212	0.927195	0.875	0.96988
1.44297	0.921212	0.927195	0.875	0.96988
1.44376	0.921212	0.927195	0.875	0.96988
1.44456	0.921212	0.927195	0.875	0.96988
1.44535	0.921212	0.927195	0.875	0.96988
1.44614	0.921212	0.927195	0.875	0.96988
1.44694	0.921212	0.927195	0.875	0.96988
1.44773	0.921212	0.927195	0.875	0.96988
1.44853	0.921212	0.927195	0.875	0.96988
1.44932	0.921212	0.927195	0.875	0.96988
1.45011	0.921212	0.927711	0.875912	0.96988
1.45091	0.921212	0.927711	0.875912	0.96988
1.4517	0.921212	0.927711	0.875912	0.96988
1.4525	0.921212	0.927711	0.875912	0.96988
1.45329	0.921212	0.927711	0.875912	0.96988
1.45408	0.921212	0.927711	0.875912	0.96988
1.45488	0.921212	0.927711	0.875912	0.96988
1.45567	0.921212	0.927711	0.875912	0.96988
1.45646	0.921212	0.927711	0.875912	0.96988
1.45726	0.921212	0.927711	0.875912	0.96988
1.45805	0.921212	0.927711	0.875912	0.96988
1.45885	0.921212	0.927711	0.875912	0.96988
1.45964	0.921212	0.927711	0.875912	0.96988
1.46043	0.921212	0.928184	0.877698	0.970149
1.46123	0.921212	0.928184	0.877698	0.970149
1.46202	0.921212	0.928184	0.877698	0.970149
1.46282	0.921212	0.928184	0.877698	0.970149
1.46361	0.921212	0.928184	0.877698	0.970149
1.4644	0.921212	0.928184	0.877698	0.970149
1.4652	0.921212	0.928184	0.877698	0.970149
1.46599	0.921212	0.928184	0.877698	0.970149
1.46678	0.921212	0.928184	0.877698	0.970149
1.46758	0.921212	0.928184	0.877698	0.970149
1.46837	0.921212	0.928184	0.877698	0.970149
1.46917	0.921212	0.928184	0.877698	0.970149
1.46996	0.921212	0.928184	0.877698	0.970149
1.47075	0.921212	0.928764	0.877863	0.97037
1.47155	0.921212	0.928764	0.877863	0.97037
1.47234	0.921212	0.928764	0.877863	0.97037
1.47313	0.921212	0.928764	0.877863	0.97037
1.47393	0.921212	0.928764	0.877863	0.97037
1.47472	0.921212	0.928764	0.877863	0.97037
1.47552	0.921212	0.928764	0.877863	0.97037
1.47631	0.921212	0.928764	0.877863	0.97037
1.4771	0.921212	0.928764	0.877863	0.97037
1.4779	0.921212	0.928764	0.877863	0.97037
1.47869	0.921212	0.928764	0.877863	0.97037
1.47949	0.921212	0.928764	0.877863	0.97037
1.48028	0.921212	0.929312	0.877863	0.97037
1.48107	0.921212	0.929312	0.877863	0.97037
1.48187	0.921212	0.929312	0.877863	0.97037
1.48266	0.921212	0.929312	0.877863	0.97037
1.48345	0.921212	0.929312	0.877863	0.97037
1.48425	0.921212	0.929312	0.877863	0.97037
1.48504	0.921212	0.929312	0.877863	0.97037
1.48584	0.921212	0.929312	0.877863	0.97037
1.48663	0.921212	0.929312	0.877863	0.97037
1.48742	0.921212	0.929312	0.877863	0.97037
1.48822	0.921212	0.929312	0.877863	0.97037
1.48901	0.921212	0.929312	0.877863	0.97037
1.48981	0.921212	0.929312	0.877863	0.97037
1.4906	0.921212	0.929622	0.877863	0.970588
1.49139	0.921212	0.929622	0.877863	0.970588
1.49219	0.921212	0.929622	0.877863	0.970588
1.49298	0.921212	0.929622	0.877863	0.970588
1.49377	0.921212	0.929622	0.877863	0.970588
1.49457	0.921212	0.929622	0.877863	0.970588
1.49536	0.921212	0.929622	0.877863	0.970588
1.49616	0.921212	0.929622	0.877863	0.970588
1.49695	0.921212	0.929622	0.877863	0.970588
1.49774	0.921212	0.929622	0.877863	0.970588
1.49854	0.921212	0.929622	0.877863	0.970588
1.49933	0.921212	0.929622	0.877863	0.970588
1.50013	0.921212	0.930178	0.878641	0.97191
1.50092	0.921212	0.930178	0.878641	0.97191
1.50171	0.921212	0.930178	0.878641	0.97191
1.50251	0.921212	0.930178	0.878641	0.97191
1.5033	0.921212	0.930178	0.878641	0.97191
1.50409	0.921212	0.930178	0.878641	0.97191
1.50489	0.921212	0.930178	0.878641	0.97191
1.50568	0.921212	0.930178	0.878641	0.97191
1.50648	0.921212	0.930178	0.878641	0.97191
1.50727	0.921212	0.930178	0.878641	0.97191
1.50806	0.921212	0.930178	0.878641	0.97191
1.50886	0.921212	0.930178	0.878641	0.97191
1.50965	0.921212	0.930178	0.878641	0.97191
1.51044	0.921212	0.930757	0.879195	0.97191
1.51124	0.921212	0.930757	0.879195	0.97191
1.51203	0.921212	0.930757	0.879195	0.97191
1.51283	0.921212	0.930757	0.879195	0.97191
1.51362	0.921212	0.930757	0.879195	0.97191
1.51441	0.921212	0.930757	0.879195	0.97191
1.51521	0.921212	0.930757	0.879195	0.97191
1.516	0.921212	0.930757	0.879195	0.97191
1.5168	0.921212	0.930757	0.879195	0.97191
1.51759	0.921212	0.930757	0.879195	0.97191
1.51838	0.921212	0.930757	0.879195	0.97191
1.51918	0.921212	0.930757	0.879195	0.97191
1.51997	0.921212	0.930757	0.879195	0.97191
1.52076	0.927273	0.931238	0.879518	0.97191
1.52156	0.927273	0.931238	0.879518	0.97191
1.52235	0.927273	0.931238	0.879518	0.97191
1.52315	0.927273	0.931238	0.879518	0.97191
1.52394	0.927273	0.931238	0.879518	0.97191
1.52473	0.927273	0.931238	0.879518	0.97191
1.52553	0.927273	0.931238	0.879518	0.97191
1.52632	0.927273	0.931238	0.879518	0.97191
1.52712	0.927273	0.931238	0.879518	0.97191
1.52791	0.927273	0.931238	0.879518	0.97191
1.5287	0.927273	0.931238	0.879518	0.97191
1.5295	0.927273	0.931238	0.879518	0.97191
1.53029	0.933333	0.931767	0.880952	0.972222
1.53108	0.933333	0.931767	0.880952	0.972222
1.53188	0.933333	0.931767	0.880952	0.972222
1.53267	0.933333	0.931767	0.880952	0.972222
1.53347	0.933333	0.931767	0.880952	0.972222
1.53426	0.933333	0.931767	0.880952	0.972222
1.53505	0.933333	0.931767	0.880952	0.972222
1.53585	0.933333	0.931767	0.880952	0.972222
1.53664	0.933333	0.931767	0.880952	0.972222
1.53743	0.933333	0.931767	0.880952	0.972222
1.53823	0.933333	0.931767	0.880952	0.972222
1.53902	0.933333	0.931767	0.880952	0.972222
1.53982	0.933333	0.931767	0.880952	0.972222
1.54061	0.933333	0.932266	0.880952	0.972222
1.5414	0.933333	0.932266	0.880952	0.972222
1.5422	0.933333	0.932266	0.880952	0.972222
1.54299	0.933333	0.932266	0.880952	0.972222
1.54379	0.933333	0.932266	0.880952	0.972222
1.54458	0.933333	0.932266	0.880952	0.972222
1.54537	0.933333	0.932266	0.880952	0.972222
1.54617	0.933333	0.932266	0.880952	0.972222
1.54696	0.933333	0.932266	0.880952	0.972222
1.54775	0.933333	0.932266	0.880952	0.972222
1.54855	0.933333	0.932266	0.880952	0.972222
1.54934	0.933333	0.932266	0.880952	0.972222
1.55014	0.933333	0.932789	0.880952	0.972789
1.55093	0.933333	0.932789	0.880952	0.972789
1.55172	0.933333	0.932789	0.880952	0.972789
1.55252	0.933333	0.932789	0.880952	0.972789
1.55331	0.933333	0.932789	0.880952	0.972789
1.55411	0.933333	0.932789	0.880952	0.972789
1.5549	0.933333	0.932789	0.880952	0.972789
1.55569	0.933333	0.932789	0.880952	0.972789
1.55649	0.933333	0.932789	0.880952	0.972789
1.55728	0.933333	0.932789	0.880952	0.972789
1.55807	0.933333	0.932789	0.880952	0.972789
1.55887	0.933333	0.932789	0.880952	0.972789
1.55966	0.933333	0.932789	0.880952	0.972789
1.56046	0.933333	0.933345	0.88125	0.973333
1.56125	0.933333	0.933345	0.88125	0.973333
1.56204	0.933333	0.933345	0.88125	0.973333
1.56284	0.933333	0.933345	0.88125	0.973333
1.56363	0.933333	0.933345	0.88125	0.973333
1.56443	0.933333	0.933345	0.88125	0.973333
1.56522	0.933333	0.933345	0.88125	0.973333
1.56601	0.933333	0.933345	0.88125	0.973333
1.56681	0.933333	0.933345	0.88125	0.973333
1.5676	0.933333	0.933345	0.88125	0.973333
1.56839	0.933333	0.933345	0.88125	0.973333
1.56919	0.933333	0.933345	0.88125	0.973333
1.56998	0.933333	0.933345	0.88125	0.973333
1.57078	0.933333	0.933703	0.88125	0.973684
1.57157	0.933333	0.933703	0.88125	0.973684
1.57236	0.933333	0.933703	0.88125	0.973684
1.57316	0.933333	0.933703	0.88125	0.973684
1.57395	0.933333	0.933703	0.88125	0.973684
1.57474	0.933333	0.933703	0.88125	0.973684
1.57554	0.933333	0.933703	0.88125	0.973684
1.57633	0.933333	0.933703	0.88125	0.973684
1.57713	0.933333	0.933703	0.88125	0.973684
1.57792	0.933333	0.933703	0.88125	0.973684
1.57871	0.933333	0.933703	0.88125	0.973684
1.57951	0.933333	0.933703	0.88125	0.973684
1.5803	0.933333	0.934415	0.882927	0.973684
1.5811	0.933333	0.934415	0.882927	0.973684
1.58189	0.933333	0.934415	0.882927	0.973684
1.58268	0.933333	0.934415	0.882927	0.973684
1.58348	0.933333	0.934415	0.882927	0.973684
1.58427	0.933333	0.934415	0.882927	0.973684
1.58506	0.933333	0.934415	0.882927	0.973684
1.58586	0.933333	0.934415	0.882927	0.973684
1.58665	0.933333	0.934415	0.882927	0.973684
1.58745	0.933333	0.934415	0.882927	0.973684
1.58824	0.933333	0.934415	0.882927	0.973684
1.58903	0.933333	0.934415	0.882927	0.973684
1.58983	0.933333	0.934415	0.882927	0.973684
1.59062	0.933333	0.934936	0.882927	0.973913
1.59142	0.933333	0.934936	0.882927	0.973913
1.59221	0.933333	0.934936	0.882927	0.973913
1.593	0.933333	0.934936	0.882927	0.973913
1.5938	0.933333	0.934936	0.882927	0.973913
1.59459	0.933333	0.934936	0.882927	0.973913
1.59538	0.933333	0.934936	0.882927	0.973913
1.59618	0.933333	0.934936	0.882927	0.973913
1.59697	0.933333	0.934936	0.882927	0.973913
1.59777	0.933333	0.934936	0.882927	0.973913
1.59856	0.933333	0.934936	0.882927	0.973913
1.59935	0.933333	0.934936	0.882927	0.973913
1.60015	0.933333	0.935356	0.883041	0.974026
1.60094	0.933333	0.935356	0.883041	0.974026
1.60174	0.933333	0.935356	0.883041	0.974026
1.60253	0.933333	0.935356	0.883041	0.974026
1.60332	0.933333	0.935356	0.883041	0.974026
1.60412	0.933333	0.935356	0.883041	0.974026
1.60491	0.933333	0.935356	0.883041	0.974026
1.6057	0.933333	0.935356	0.883041	0.974026
1.6065	0.933333	0.935356	0.883041	0.974026
1.60729	0.933333	0.935356	0.883041	0.974026
1.60809	0.933333	0.935356	0.883041	0.974026
1.60888	0.933333	0.935356	0.883041	0.974026
1.60967	0.933333	0.935356	0.883041	0.974026
1.61047	0.939394	0.93573	0.884615	0.974026
1.61126	0.939394	0.93573	0.884615	0.974026
1.61205	0.939394	0.93573	0.884615	0.974026
1.61285	0.939394	0.93573	0.884615	0.974026
1.61364	0.939394	0.93573	0.884615	0.974026
1.61444	0.939394	0.93573	0.884615	0.974026
1.61523	0.939394	0.93573	0.884615	0.974026
1.61602	0.939394	0.93573	0.884615	0.974026
1.61682	0.939394	0.93573	0.884615	0.974026
1.61761	0.939394	0.93573	0.884615	0.974026
1.61841	0.939394	0.93573	0.884615	0.974026
1.6192	0.939394	0.93573	0.884615	0.974026
1.61999	0.939394	0.93573	0.884615	0.974026
1.62079	0.939394	0.936178	0.884615	0.974138
1.62158	0.939394	0.936178	0.884615	0.974138
1.62237	0.939394	0.936178	0.884615	0.974138
1.62317	0.939394	0.936178	0.884615	0.974138
1.62396	0.939394	0.936178	0.884615	0.974138
1.62476	0.939394	0.936178	0.884615	0.974138
1.62555	0.939394	0.936178	0.884615	0.974138
1.62634	0.939394	0.936178	0.884615	0.974138
1.62714	0.939394	0.936178	0.884615	0.974138
1.62793	0.939394	0.936178	0.884615	0.974138
1.62873	0.939394	0.936178	0.884615	0.974138
1.62952	0.939394	0.936178	0.884615	0.974138
1.63031	0.939394	0.936631	0.885135	0.974138
1.63111	0.939394	0.936631	0.885135	0.974138
1.6319	0.939394	0.936631	0.885135	0.974138
1.63269	0.939394	0.936631	0.885135	0.974138
1.63349	0.939394	0.936631	0.885135	0.974138
1.63428	0.939394	0.936631	0.885135	0.974138
1.63508	0.939394	0.936631	0.885135	0.974138
1.63587	0.939394	0.936631	0.885135	0.974138
1.63666	0.939394	0.936631	0.885135	0.974138
1.63746	0.939394	0.936631	0.885135	0.974138
1.63825	0.939394	0.936631	0.885135	0.974138
1.63905	0.939394	0.936631	0.885135	0.974138
1.63984	0.939394	0.936631	0.885135	0.974138
1.64063	0.939394	0.937012	0.88587	0.975124
1.64143	0.939394	0.937012	0.88587	0.975124
1.64222	0.939394	0.937012	0.88587	0.975124
1.64301	0.939394	0.937012	0.88587	0.975124
1.64381	0.939394	0.937012	0.88587	0.975124
1.6446	0.939394	0.937012	0.88587	0.975124
1.6454	0.939394	0.937012	0.88587	0.975124
1.64619	0.939394	0.937012	0.88587	0.975124
1.64698	0.939394	0.937012	0.88587	0.975124
1.64778	0.939394	0.937012	0.88587	0.975124
1.64857	0.939394	0.937012	0.88587	0.975124
[truncated: 8,001 more rows]

## Sheet: B_benign_nodules
FPrate	Sensitivity	Sensitivity[Mean]	Sensitivity[Lower bound]	Sensitivity[Upper bound]
0.0625	0.666667	0.635824	0.444444	0.8
0.0632938	0.666667	0.635824	0.444444	0.8
0.0640877	0.666667	0.635824	0.444444	0.8
0.0648815	0.666667	0.635824	0.444444	0.8
0.0656753	0.666667	0.635824	0.444444	0.8
0.0664691	0.666667	0.635824	0.444444	0.8
0.067263	0.666667	0.635824	0.444444	0.8
0.0680568	0.666667	0.635824	0.444444	0.8
0.0688506	0.666667	0.635824	0.444444	0.8
0.0696445	0.666667	0.635824	0.444444	0.8
0.0704383	0.666667	0.66167	0.484848	0.811111
0.0712321	0.666667	0.66167	0.484848	0.811111
0.072026	0.666667	0.66167	0.484848	0.811111
0.0728198	0.666667	0.66167	0.484848	0.811111
0.0736136	0.666667	0.66167	0.484848	0.811111
0.0744074	0.666667	0.66167	0.484848	0.811111
0.0752013	0.666667	0.66167	0.484848	0.811111
0.0759951	0.666667	0.66167	0.484848	0.811111
0.0767889	0.666667	0.66167	0.484848	0.811111
0.0775828	0.666667	0.66167	0.484848	0.811111
0.0783766	0.666667	0.66167	0.484848	0.811111
0.0791704	0.666667	0.66167	0.484848	0.811111
0.0799642	0.666667	0.66167	0.484848	0.811111
0.0807581	0.678161	0.67835	0.511364	0.819048
0.0815519	0.678161	0.67835	0.511364	0.819048
0.0823457	0.678161	0.67835	0.511364	0.819048
0.0831396	0.678161	0.67835	0.511364	0.819048
0.0839334	0.678161	0.67835	0.511364	0.819048
0.0847272	0.678161	0.67835	0.511364	0.819048
0.0855211	0.678161	0.67835	0.511364	0.819048
0.0863149	0.678161	0.67835	0.511364	0.819048
0.0871087	0.678161	0.67835	0.511364	0.819048
0.0879025	0.678161	0.67835	0.511364	0.819048
0.0886964	0.678161	0.67835	0.511364	0.819048
0.0894902	0.678161	0.67835	0.511364	0.819048
0.090284	0.712644	0.692526	0.530864	0.823009
0.0910779	0.712644	0.692526	0.530864	0.823009
0.0918717	0.712644	0.692526	0.530864	0.823009
0.0926655	0.712644	0.692526	0.530864	0.823009
0.0934593	0.712644	0.692526	0.530864	0.823009
0.0942532	0.712644	0.692526	0.530864	0.823009
0.095047	0.712644	0.692526	0.530864	0.823009
0.0958408	0.712644	0.692526	0.530864	0.823009
0.0966347	0.712644	0.692526	0.530864	0.823009
0.0974285	0.712644	0.692526	0.530864	0.823009
0.0982223	0.712644	0.692526	0.530864	0.823009
0.0990162	0.712644	0.692526	0.530864	0.823009
0.09981	0.712644	0.692526	0.530864	0.823009
0.100604	0.724138	0.704018	0.540541	0.827586
0.101398	0.724138	0.704018	0.540541	0.827586
0.102191	0.724138	0.704018	0.540541	0.827586
0.102985	0.724138	0.704018	0.540541	0.827586
0.103779	0.724138	0.704018	0.540541	0.827586
0.104573	0.724138	0.704018	0.540541	0.827586
0.105367	0.724138	0.704018	0.540541	0.827586
0.106161	0.724138	0.704018	0.540541	0.827586
0.106954	0.724138	0.704018	0.540541	0.827586
0.107748	0.724138	0.704018	0.540541	0.827586
0.108542	0.724138	0.704018	0.540541	0.827586
0.109336	0.724138	0.704018	0.540541	0.827586
0.11013	0.724138	0.714169	0.55	0.831776
0.110924	0.724138	0.714169	0.55	0.831776
0.111717	0.724138	0.714169	0.55	0.831776
0.112511	0.724138	0.714169	0.55	0.831776
0.113305	0.724138	0.714169	0.55	0.831776
0.114099	0.724138	0.714169	0.55	0.831776
0.114893	0.724138	0.714169	0.55	0.831776
0.115687	0.724138	0.714169	0.55	0.831776
0.11648	0.724138	0.714169	0.55	0.831776
0.117274	0.724138	0.714169	0.55	0.831776
0.118068	0.724138	0.714169	0.55	0.831776
0.118862	0.724138	0.714169	0.55	0.831776
0.119656	0.724138	0.714169	0.55	0.831776
0.12045	0.724138	0.72345	0.56962	0.845455
0.121243	0.724138	0.72345	0.56962	0.845455
0.122037	0.724138	0.72345	0.56962	0.845455
0.122831	0.724138	0.72345	0.56962	0.845455
0.123625	0.724138	0.72345	0.56962	0.845455
0.124419	0.724138	0.72345	0.56962	0.845455
0.125213	0.724138	0.72345	0.56962	0.845455
0.126006	0.724138	0.72345	0.56962	0.845455
0.1268	0.724138	0.72345	0.56962	0.845455
0.127594	0.724138	0.72345	0.56962	0.845455
0.128388	0.724138	0.72345	0.56962	0.845455
0.129182	0.724138	0.72345	0.56962	0.845455
0.129975	0.724138	0.72345	0.56962	0.845455
0.130769	0.724138	0.734443	0.583333	0.857143
0.131563	0.724138	0.734443	0.583333	0.857143
0.132357	0.724138	0.734443	0.583333	0.857143
0.133151	0.724138	0.734443	0.583333	0.857143
0.133945	0.724138	0.734443	0.583333	0.857143
0.134738	0.724138	0.734443	0.583333	0.857143
0.135532	0.724138	0.734443	0.583333	0.857143
0.136326	0.724138	0.734443	0.583333	0.857143
0.13712	0.724138	0.734443	0.583333	0.857143
0.137914	0.724138	0.734443	0.583333	0.857143
0.138708	0.724138	0.734443	0.583333	0.857143
0.139501	0.724138	0.734443	0.583333	0.857143
0.140295	0.724138	0.743094	0.594937	0.863636
0.141089	0.724138	0.743094	0.594937	0.863636
0.141883	0.724138	0.743094	0.594937	0.863636
0.142677	0.724138	0.743094	0.594937	0.863636
0.143471	0.724138	0.743094	0.594937	0.863636
0.144264	0.724138	0.743094	0.594937	0.863636
0.145058	0.724138	0.743094	0.594937	0.863636
0.145852	0.724138	0.743094	0.594937	0.863636
0.146646	0.724138	0.743094	0.594937	0.863636
0.14744	0.724138	0.743094	0.594937	0.863636
0.148234	0.724138	0.743094	0.594937	0.863636
0.149027	0.724138	0.743094	0.594937	0.863636
0.149821	0.724138	0.743094	0.594937	0.863636
0.150615	0.747126	0.752127	0.606557	0.873239
0.151409	0.747126	0.752127	0.606557	0.873239
0.152203	0.747126	0.752127	0.606557	0.873239
0.152997	0.747126	0.752127	0.606557	0.873239
0.15379	0.747126	0.752127	0.606557	0.873239
0.154584	0.747126	0.752127	0.606557	0.873239
0.155378	0.747126	0.752127	0.606557	0.873239
0.156172	0.747126	0.752127	0.606557	0.873239
0.156966	0.747126	0.752127	0.606557	0.873239
0.15776	0.747126	0.752127	0.606557	0.873239
0.158553	0.747126	0.752127	0.606557	0.873239
0.159347	0.747126	0.752127	0.606557	0.873239
0.160141	0.758621	0.761099	0.6125	0.87931
0.160935	0.758621	0.761099	0.6125	0.87931
0.161729	0.758621	0.761099	0.6125	0.87931
0.162523	0.758621	0.761099	0.6125	0.87931
0.163316	0.758621	0.761099	0.6125	0.87931
0.16411	0.758621	0.761099	0.6125	0.87931
0.164904	0.758621	0.761099	0.6125	0.87931
0.165698	0.758621	0.761099	0.6125	0.87931
0.166492	0.758621	0.761099	0.6125	0.87931
0.167285	0.758621	0.761099	0.6125	0.87931
0.168079	0.758621	0.761099	0.6125	0.87931
0.168873	0.758621	0.761099	0.6125	0.87931
0.169667	0.758621	0.761099	0.6125	0.87931
0.170461	0.770115	0.770269	0.619048	0.885714
0.171255	0.770115	0.770269	0.619048	0.885714
0.172048	0.770115	0.770269	0.619048	0.885714
0.172842	0.770115	0.770269	0.619048	0.885714
0.173636	0.770115	0.770269	0.619048	0.885714
0.17443	0.770115	0.770269	0.619048	0.885714
0.175224	0.770115	0.770269	0.619048	0.885714
0.176018	0.770115	0.770269	0.619048	0.885714
0.176811	0.770115	0.770269	0.619048	0.885714
0.177605	0.770115	0.770269	0.619048	0.885714
0.178399	0.770115	0.770269	0.619048	0.885714
0.179193	0.770115	0.770269	0.619048	0.885714
0.179987	0.770115	0.770269	0.619048	0.885714
0.180781	0.793103	0.778597	0.629032	0.890411
0.181574	0.793103	0.778597	0.629032	0.890411
0.182368	0.793103	0.778597	0.629032	0.890411
0.183162	0.793103	0.778597	0.629032	0.890411
0.183956	0.793103	0.778597	0.629032	0.890411
0.18475	0.793103	0.778597	0.629032	0.890411
0.185544	0.793103	0.778597	0.629032	0.890411
0.186337	0.793103	0.778597	0.629032	0.890411
0.187131	0.793103	0.778597	0.629032	0.890411
0.187925	0.793103	0.778597	0.629032	0.890411
0.188719	0.793103	0.778597	0.629032	0.890411
0.189513	0.793103	0.778597	0.629032	0.890411
0.190307	0.804598	0.78696	0.636364	0.893805
0.1911	0.804598	0.78696	0.636364	0.893805
0.191894	0.804598	0.78696	0.636364	0.893805
0.192688	0.804598	0.78696	0.636364	0.893805
0.193482	0.804598	0.78696	0.636364	0.893805
0.194276	0.804598	0.78696	0.636364	0.893805
0.19507	0.804598	0.78696	0.636364	0.893805
0.195863	0.804598	0.78696	0.636364	0.893805
0.196657	0.804598	0.78696	0.636364	0.893805
0.197451	0.804598	0.78696	0.636364	0.893805
0.198245	0.804598	0.78696	0.636364	0.893805
0.199039	0.804598	0.78696	0.636364	0.893805
0.199832	0.804598	0.78696	0.636364	0.893805
0.200626	0.804598	0.794036	0.647727	0.897959
0.20142	0.804598	0.794036	0.647727	0.897959
0.202214	0.804598	0.794036	0.647727	0.897959
0.203008	0.804598	0.794036	0.647727	0.897959
0.203802	0.804598	0.794036	0.647727	0.897959
0.204595	0.804598	0.794036	0.647727	0.897959
0.205389	0.804598	0.794036	0.647727	0.897959
0.206183	0.804598	0.794036	0.647727	0.897959
0.206977	0.804598	0.794036	0.647727	0.897959
0.207771	0.804598	0.794036	0.647727	0.897959
0.208565	0.804598	0.794036	0.647727	0.897959
0.209358	0.804598	0.794036	0.647727	0.897959
0.210152	0.827586	0.801067	0.666667	0.900901
0.210946	0.827586	0.801067	0.666667	0.900901
0.21174	0.827586	0.801067	0.666667	0.900901
0.212534	0.827586	0.801067	0.666667	0.900901
0.213328	0.827586	0.801067	0.666667	0.900901
0.214121	0.827586	0.801067	0.666667	0.900901
0.214915	0.827586	0.801067	0.666667	0.900901
0.215709	0.827586	0.801067	0.666667	0.900901
0.216503	0.827586	0.801067	0.666667	0.900901
0.217297	0.827586	0.801067	0.666667	0.900901
0.218091	0.827586	0.801067	0.666667	0.900901
0.218884	0.827586	0.801067	0.666667	0.900901
0.219678	0.827586	0.801067	0.666667	0.900901
0.220472	0.827586	0.80662	0.67619	0.902174
0.221266	0.827586	0.80662	0.67619	0.902174
0.22206	0.827586	0.80662	0.67619	0.902174
0.222854	0.827586	0.80662	0.67619	0.902174
0.223647	0.827586	0.80662	0.67619	0.902174
0.224441	0.827586	0.80662	0.67619	0.902174
0.225235	0.827586	0.80662	0.67619	0.902174
0.226029	0.827586	0.80662	0.67619	0.902174
0.226823	0.827586	0.80662	0.67619	0.902174
0.227617	0.827586	0.80662	0.67619	0.902174
0.22841	0.827586	0.80662	0.67619	0.902174
0.229204	0.827586	0.80662	0.67619	0.902174
0.229998	0.827586	0.80662	0.67619	0.902174
0.230792	0.827586	0.813371	0.698925	0.90566
0.231586	0.827586	0.813371	0.698925	0.90566
0.232379	0.827586	0.813371	0.698925	0.90566
0.233173	0.827586	0.813371	0.698925	0.90566
0.233967	0.827586	0.813371	0.698925	0.90566
0.234761	0.827586	0.813371	0.698925	0.90566
0.235555	0.827586	0.813371	0.698925	0.90566
0.236349	0.827586	0.813371	0.698925	0.90566
0.237142	0.827586	0.813371	0.698925	0.90566
0.237936	0.827586	0.813371	0.698925	0.90566
0.23873	0.827586	0.813371	0.698925	0.90566
0.239524	0.827586	0.813371	0.698925	0.90566
0.240318	0.827586	0.818698	0.702703	0.90991
0.241112	0.827586	0.818698	0.702703	0.90991
0.241905	0.827586	0.818698	0.702703	0.90991
0.242699	0.827586	0.818698	0.702703	0.90991
0.243493	0.827586	0.818698	0.702703	0.90991
0.244287	0.827586	0.818698	0.702703	0.90991
0.245081	0.827586	0.818698	0.702703	0.90991
0.245875	0.827586	0.818698	0.702703	0.90991
0.246668	0.827586	0.818698	0.702703	0.90991
0.247462	0.827586	0.818698	0.702703	0.90991
0.248256	0.827586	0.818698	0.702703	0.90991
0.24905	0.827586	0.818698	0.702703	0.90991
0.249844	0.827586	0.818698	0.702703	0.90991
0.250638	0.827586	0.823417	0.716216	0.910714
0.251431	0.827586	0.823417	0.716216	0.910714
0.252225	0.827586	0.823417	0.716216	0.910714
0.253019	0.827586	0.823417	0.716216	0.910714
0.253813	0.827586	0.823417	0.716216	0.910714
0.254607	0.827586	0.823417	0.716216	0.910714
0.255401	0.827586	0.823417	0.716216	0.910714
0.256194	0.827586	0.823417	0.716216	0.910714
0.256988	0.827586	0.823417	0.716216	0.910714
0.257782	0.827586	0.823417	0.716216	0.910714
0.258576	0.827586	0.823417	0.716216	0.910714
0.25937	0.827586	0.823417	0.716216	0.910714
0.260164	0.827586	0.827612	0.722222	0.911392
0.260957	0.827586	0.827612	0.722222	0.911392
0.261751	0.827586	0.827612	0.722222	0.911392
0.262545	0.827586	0.827612	0.722222	0.911392
0.263339	0.827586	0.827612	0.722222	0.911392
0.264133	0.827586	0.827612	0.722222	0.911392
0.264926	0.827586	0.827612	0.722222	0.911392
0.26572	0.827586	0.827612	0.722222	0.911392
0.266514	0.827586	0.827612	0.722222	0.911392
0.267308	0.827586	0.827612	0.722222	0.911392
0.268102	0.827586	0.827612	0.722222	0.911392
0.268896	0.827586	0.827612	0.722222	0.911392
0.269689	0.827586	0.827612	0.722222	0.911392
0.270483	0.83908	0.831635	0.730769	0.913043
0.271277	0.83908	0.831635	0.730769	0.913043
0.272071	0.83908	0.831635	0.730769	0.913043
0.272865	0.83908	0.831635	0.730769	0.913043
0.273659	0.83908	0.831635	0.730769	0.913043
0.274452	0.83908	0.831635	0.730769	0.913043
0.275246	0.83908	0.831635	0.730769	0.913043
0.27604	0.83908	0.831635	0.730769	0.913043
0.276834	0.83908	0.831635	0.730769	0.913043
0.277628	0.83908	0.831635	0.730769	0.913043
0.278422	0.83908	0.831635	0.730769	0.913043
0.279215	0.83908	0.831635	0.730769	0.913043
0.280009	0.83908	0.835248	0.735043	0.915094
0.280803	0.83908	0.835248	0.735043	0.915094
0.281597	0.83908	0.835248	0.735043	0.915094
0.282391	0.83908	0.835248	0.735043	0.915094
0.283185	0.83908	0.835248	0.735043	0.915094
0.283978	0.83908	0.835248	0.735043	0.915094
0.284772	0.83908	0.835248	0.735043	0.915094
0.285566	0.83908	0.835248	0.735043	0.915094
0.28636	0.83908	0.835248	0.735043	0.915094
0.287154	0.83908	0.835248	0.735043	0.915094
0.287948	0.83908	0.835248	0.735043	0.915094
0.288741	0.83908	0.835248	0.735043	0.915094
0.289535	0.83908	0.835248	0.735043	0.915094
0.290329	0.83908	0.838607	0.738095	0.92
0.291123	0.83908	0.838607	0.738095	0.92
0.291917	0.83908	0.838607	0.738095	0.92
0.292711	0.83908	0.838607	0.738095	0.92
0.293504	0.83908	0.838607	0.738095	0.92
0.294298	0.83908	0.838607	0.738095	0.92
0.295092	0.83908	0.838607	0.738095	0.92
0.295886	0.83908	0.838607	0.738095	0.92
0.29668	0.83908	0.838607	0.738095	0.92
0.297473	0.83908	0.838607	0.738095	0.92
0.298267	0.83908	0.838607	0.738095	0.92
0.299061	0.83908	0.838607	0.738095	0.92
0.299855	0.83908	0.838607	0.738095	0.92
0.300649	0.83908	0.842356	0.746269	0.924528
0.301443	0.83908	0.842356	0.746269	0.924528
0.302236	0.83908	0.842356	0.746269	0.924528
0.30303	0.83908	0.842356	0.746269	0.924528
0.303824	0.83908	0.842356	0.746269	0.924528
0.304618	0.83908	0.842356	0.746269	0.924528
0.305412	0.83908	0.842356	0.746269	0.924528
0.306206	0.83908	0.842356	0.746269	0.924528
0.306999	0.83908	0.842356	0.746269	0.924528
0.307793	0.83908	0.842356	0.746269	0.924528
0.308587	0.83908	0.842356	0.746269	0.924528
0.309381	0.83908	0.842356	0.746269	0.924528
0.310175	0.83908	0.845706	0.75	0.927273
0.310969	0.83908	0.845706	0.75	0.927273
0.311762	0.83908	0.845706	0.75	0.927273
0.312556	0.83908	0.845706	0.75	0.927273
0.31335	0.83908	0.845706	0.75	0.927273
0.314144	0.83908	0.845706	0.75	0.927273
0.314938	0.83908	0.845706	0.75	0.927273
0.315732	0.83908	0.845706	0.75	0.927273
0.316525	0.83908	0.845706	0.75	0.927273
0.317319	0.83908	0.845706	0.75	0.927273
0.318113	0.83908	0.845706	0.75	0.927273
0.318907	0.83908	0.845706	0.75	0.927273
0.319701	0.83908	0.845706	0.75	0.927273
0.320495	0.83908	0.849079	0.754098	0.929577
0.321288	0.83908	0.849079	0.754098	0.929577
0.322082	0.83908	0.849079	0.754098	0.929577
0.322876	0.83908	0.849079	0.754098	0.929577
0.32367	0.83908	0.849079	0.754098	0.929577
0.324464	0.83908	0.849079	0.754098	0.929577
0.325258	0.83908	0.849079	0.754098	0.929577
0.326051	0.83908	0.849079	0.754098	0.929577
0.326845	0.83908	0.849079	0.754098	0.929577
0.327639	0.83908	0.849079	0.754098	0.929577
0.328433	0.83908	0.849079	0.754098	0.929577
0.329227	0.83908	0.849079	0.754098	0.929577
0.330021	0.83908	0.852687	0.76087	0.931818
0.330814	0.83908	0.852687	0.76087	0.931818
0.331608	0.83908	0.852687	0.76087	0.931818
0.332402	0.83908	0.852687	0.76087	0.931818
0.333196	0.83908	0.852687	0.76087	0.931818
0.33399	0.83908	0.852687	0.76087	0.931818
0.334783	0.83908	0.852687	0.76087	0.931818
0.335577	0.83908	0.852687	0.76087	0.931818
0.336371	0.83908	0.852687	0.76087	0.931818
0.337165	0.83908	0.852687	0.76087	0.931818
0.337959	0.83908	0.852687	0.76087	0.931818
0.338753	0.83908	0.852687	0.76087	0.931818
0.339546	0.83908	0.852687	0.76087	0.931818
0.34034	0.83908	0.856606	0.761905	0.936364
0.341134	0.83908	0.856606	0.761905	0.936364
0.341928	0.83908	0.856606	0.761905	0.936364
0.342722	0.83908	0.856606	0.761905	0.936364
0.343516	0.83908	0.856606	0.761905	0.936364
0.344309	0.83908	0.856606	0.761905	0.936364
0.345103	0.83908	0.856606	0.761905	0.936364
0.345897	0.83908	0.856606	0.761905	0.936364
0.346691	0.83908	0.856606	0.761905	0.936364
0.347485	0.83908	0.856606	0.761905	0.936364
0.348279	0.83908	0.856606	0.761905	0.936364
0.349072	0.83908	0.856606	0.761905	0.936364
0.349866	0.83908	0.856606	0.761905	0.936364
0.35066	0.850575	0.859989	0.765432	0.939759
0.351454	0.850575	0.859989	0.765432	0.939759
0.352248	0.850575	0.859989	0.765432	0.939759
0.353042	0.850575	0.859989	0.765432	0.939759
0.353835	0.850575	0.859989	0.765432	0.939759
0.354629	0.850575	0.859989	0.765432	0.939759
0.355423	0.850575	0.859989	0.765432	0.939759
0.356217	0.850575	0.859989	0.765432	0.939759
0.357011	0.850575	0.859989	0.765432	0.939759
0.357805	0.850575	0.859989	0.765432	0.939759
0.358598	0.850575	0.859989	0.765432	0.939759
0.359392	0.850575	0.859989	0.765432	0.939759
0.360186	0.885057	0.864198	0.769231	0.943396
0.36098	0.885057	0.864198	0.769231	0.943396
0.361774	0.885057	0.864198	0.769231	0.943396
0.362568	0.885057	0.864198	0.769231	0.943396
0.363361	0.885057	0.864198	0.769231	0.943396
0.364155	0.885057	0.864198	0.769231	0.943396
0.364949	0.885057	0.864198	0.769231	0.943396
0.365743	0.885057	0.864198	0.769231	0.943396
0.366537	0.885057	0.864198	0.769231	0.943396
0.36733	0.885057	0.864198	0.769231	0.943396
0.368124	0.885057	0.864198	0.769231	0.943396
0.368918	0.885057	0.864198	0.769231	0.943396
0.369712	0.885057	0.864198	0.769231	0.943396
0.370506	0.885057	0.867383	0.774194	0.947368
0.3713	0.885057	0.867383	0.774194	0.947368
0.372093	0.885057	0.867383	0.774194	0.947368
0.372887	0.885057	0.867383	0.774194	0.947368
0.373681	0.885057	0.867383	0.774194	0.947368
0.374475	0.885057	0.867383	0.774194	0.947368
0.375269	0.885057	0.867383	0.774194	0.947368
0.376063	0.885057	0.867383	0.774194	0.947368
0.376856	0.885057	0.867383	0.774194	0.947368
0.37765	0.885057	0.867383	0.774194	0.947368
0.378444	0.885057	0.867383	0.774194	0.947368
0.379238	0.885057	0.867383	0.774194	0.947368
0.380032	0.885057	0.871126	0.777778	0.94898
0.380826	0.885057	0.871126	0.777778	0.94898
0.381619	0.885057	0.871126	0.777778	0.94898
0.382413	0.885057	0.871126	0.777778	0.94898
0.383207	0.885057	0.871126	0.777778	0.94898
0.384001	0.885057	0.871126	0.777778	0.94898
0.384795	0.885057	0.871126	0.777778	0.94898
0.385589	0.885057	0.871126	0.777778	0.94898
0.386382	0.885057	0.871126	0.777778	0.94898
0.387176	0.885057	0.871126	0.777778	0.94898
0.38797	0.885057	0.871126	0.777778	0.94898
0.388764	0.885057	0.871126	0.777778	0.94898
0.389558	0.885057	0.871126	0.777778	0.94898
0.390352	0.885057	0.874975	0.784615	0.951456
0.391145	0.885057	0.874975	0.784615	0.951456
0.391939	0.885057	0.874975	0.784615	0.951456
0.392733	0.885057	0.874975	0.784615	0.951456
0.393527	0.885057	0.874975	0.784615	0.951456
0.394321	0.885057	0.874975	0.784615	0.951456
0.395115	0.885057	0.874975	0.784615	0.951456
0.395908	0.885057	0.874975	0.784615	0.951456
0.396702	0.885057	0.874975	0.784615	0.951456
0.397496	0.885057	0.874975	0.784615	0.951456
0.39829	0.885057	0.874975	0.784615	0.951456
0.399084	0.885057	0.874975	0.784615	0.951456
0.399877	0.885057	0.874975	0.784615	0.951456
0.400671	0.885057	0.878879	0.788462	0.954545
0.401465	0.885057	0.878879	0.788462	0.954545
0.402259	0.885057	0.878879	0.788462	0.954545
0.403053	0.885057	0.878879	0.788462	0.954545
0.403847	0.885057	0.878879	0.788462	0.954545
0.40464	0.885057	0.878879	0.788462	0.954545
0.405434	0.885057	0.878879	0.788462	0.954545
0.406228	0.885057	0.878879	0.788462	0.954545
0.407022	0.885057	0.878879	0.788462	0.954545
0.407816	0.885057	0.878879	0.788462	0.954545
0.40861	0.885057	0.878879	0.788462	0.954545
0.409403	0.885057	0.878879	0.788462	0.954545
0.410197	0.885057	0.88142	0.795455	0.955357
0.410991	0.885057	0.88142	0.795455	0.955357
0.411785	0.885057	0.88142	0.795455	0.955357
0.412579	0.885057	0.88142	0.795455	0.955357
0.413373	0.885057	0.88142	0.795455	0.955357
0.414166	0.885057	0.88142	0.795455	0.955357
0.41496	0.885057	0.88142	0.795455	0.955357
0.415754	0.885057	0.88142	0.795455	0.955357
0.416548	0.885057	0.88142	0.795455	0.955357
0.417342	0.885057	0.88142	0.795455	0.955357
0.418136	0.885057	0.88142	0.795455	0.955357
0.418929	0.885057	0.88142	0.795455	0.955357
0.419723	0.885057	0.88142	0.795455	0.955357
0.420517	0.885057	0.884081	0.795918	0.956522
0.421311	0.885057	0.884081	0.795918	0.956522
0.422105	0.885057	0.884081	0.795918	0.956522
0.422899	0.885057	0.884081	0.795918	0.956522
0.423692	0.885057	0.884081	0.795918	0.956522
0.424486	0.885057	0.884081	0.795918	0.956522
0.42528	0.885057	0.884081	0.795918	0.956522
0.426074	0.885057	0.884081	0.795918	0.956522
0.426868	0.885057	0.884081	0.795918	0.956522
0.427662	0.885057	0.884081	0.795918	0.956522
0.428455	0.885057	0.884081	0.795918	0.956522
0.429249	0.885057	0.884081	0.795918	0.956522
0.430043	0.896552	0.886999	0.80303	0.957143
0.430837	0.896552	0.886999	0.80303	0.957143
0.431631	0.896552	0.886999	0.80303	0.957143
0.432424	0.896552	0.886999	0.80303	0.957143
0.433218	0.896552	0.886999	0.80303	0.957143
0.434012	0.896552	0.886999	0.80303	0.957143
0.434806	0.896552	0.886999	0.80303	0.957143
0.4356	0.896552	0.886999	0.80303	0.957143
0.436394	0.896552	0.886999	0.80303	0.957143
0.437187	0.896552	0.886999	0.80303	0.957143
0.437981	0.896552	0.886999	0.80303	0.957143
0.438775	0.896552	0.886999	0.80303	0.957143
0.439569	0.896552	0.886999	0.80303	0.957143
0.440363	0.896552	0.889867	0.80597	0.957895
0.441157	0.896552	0.889867	0.80597	0.957895
0.44195	0.896552	0.889867	0.80597	0.957895
0.442744	0.896552	0.889867	0.80597	0.957895
0.443538	0.896552	0.889867	0.80597	0.957895
0.444332	0.896552	0.889867	0.80597	0.957895
0.445126	0.896552	0.889867	0.80597	0.957895
0.44592	0.896552	0.889867	0.80597	0.957895
0.446713	0.896552	0.889867	0.80597	0.957895
0.447507	0.896552	0.889867	0.80597	0.957895
0.448301	0.896552	0.889867	0.80597	0.957895
0.449095	0.896552	0.889867	0.80597	0.957895
0.449889	0.896552	0.889867	0.80597	0.957895
0.450683	0.896552	0.892426	0.806452	0.962963
0.451476	0.896552	0.892426	0.806452	0.962963
0.45227	0.896552	0.892426	0.806452	0.962963
0.453064	0.896552	0.892426	0.806452	0.962963
0.453858	0.896552	0.892426	0.806452	0.962963
0.454652	0.896552	0.892426	0.806452	0.962963
0.455446	0.896552	0.892426	0.806452	0.962963
0.456239	0.896552	0.892426	0.806452	0.962963
0.457033	0.896552	0.892426	0.806452	0.962963
0.457827	0.896552	0.892426	0.806452	0.962963
0.458621	0.896552	0.892426	0.806452	0.962963
0.459415	0.896552	0.892426	0.806452	0.962963
0.460209	0.896552	0.895001	0.811111	0.963415
0.461002	0.896552	0.895001	0.811111	0.963415
0.461796	0.896552	0.895001	0.811111	0.963415
0.46259	0.896552	0.895001	0.811111	0.963415
0.463384	0.896552	0.895001	0.811111	0.963415
0.464178	0.896552	0.895001	0.811111	0.963415
0.464971	0.896552	0.895001	0.811111	0.963415
0.465765	0.896552	0.895001	0.811111	0.963415
0.466559	0.896552	0.895001	0.811111	0.963415
0.467353	0.896552	0.895001	0.811111	0.963415
0.468147	0.896552	0.895001	0.811111	0.963415
0.468941	0.896552	0.895001	0.811111	0.963415
0.469734	0.896552	0.895001	0.811111	0.963415
0.470528	0.896552	0.897319	0.815217	0.963415
0.471322	0.896552	0.897319	0.815217	0.963415
0.472116	0.896552	0.897319	0.815217	0.963415
0.47291	0.896552	0.897319	0.815217	0.963415
0.473704	0.896552	0.897319	0.815217	0.963415
0.474497	0.896552	0.897319	0.815217	0.963415
0.475291	0.896552	0.897319	0.815217	0.963415
0.476085	0.896552	0.897319	0.815217	0.963415
0.476879	0.896552	0.897319	0.815217	0.963415
0.477673	0.896552	0.897319	0.815217	0.963415
0.478467	0.896552	0.897319	0.815217	0.963415
0.47926	0.896552	0.897319	0.815217	0.963415
0.480054	0.908046	0.899533	0.820513	0.965217
0.480848	0.908046	0.899533	0.820513	0.965217
0.481642	0.908046	0.899533	0.820513	0.965217
0.482436	0.908046	0.899533	0.820513	0.965217
0.48323	0.908046	0.899533	0.820513	0.965217
0.484023	0.908046	0.899533	0.820513	0.965217
0.484817	0.908046	0.899533	0.820513	0.965217
0.485611	0.908046	0.899533	0.820513	0.965217
0.486405	0.908046	0.899533	0.820513	0.965217
0.487199	0.908046	0.899533	0.820513	0.965217
0.487993	0.908046	0.899533	0.820513	0.965217
0.488786	0.908046	0.899533	0.820513	0.965217
0.48958	0.908046	0.899533	0.820513	0.965217
0.490374	0.908046	0.901717	0.823529	0.966667
0.491168	0.908046	0.901717	0.823529	0.966667
0.491962	0.908046	0.901717	0.823529	0.966667
0.492756	0.908046	0.901717	0.823529	0.966667
0.493549	0.908046	0.901717	0.823529	0.966667
0.494343	0.908046	0.901717	0.823529	0.966667
0.495137	0.908046	0.901717	0.823529	0.966667
0.495931	0.908046	0.901717	0.823529	0.966667
0.496725	0.908046	0.901717	0.823529	0.966667
0.497519	0.908046	0.901717	0.823529	0.966667
0.498312	0.908046	0.901717	0.823529	0.966667
0.499106	0.908046	0.901717	0.823529	0.966667
0.4999	0.908046	0.901717	0.823529	0.966667
0.500694	0.908046	0.903647	0.826667	0.969388
0.501488	0.908046	0.903647	0.826667	0.969388
0.502281	0.908046	0.903647	0.826667	0.969388
0.503075	0.908046	0.903647	0.826667	0.969388
0.503869	0.908046	0.903647	0.826667	0.969388
0.504663	0.908046	0.903647	0.826667	0.969388
0.505457	0.908046	0.903647	0.826667	0.969388
0.506251	0.908046	0.903647	0.826667	0.969388
0.507044	0.908046	0.903647	0.826667	0.969388
0.507838	0.908046	0.903647	0.826667	0.969388
0.508632	0.908046	0.903647	0.826667	0.969388
0.509426	0.908046	0.903647	0.826667	0.969388
0.51022	0.908046	0.905647	0.830769	0.970297
0.511014	0.908046	0.905647	0.830769	0.970297
0.511807	0.908046	0.905647	0.830769	0.970297
0.512601	0.908046	0.905647	0.830769	0.970297
0.513395	0.908046	0.905647	0.830769	0.970297
0.514189	0.908046	0.905647	0.830769	0.970297
0.514983	0.908046	0.905647	0.830769	0.970297
0.515777	0.908046	0.905647	0.830769	0.970297
0.51657	0.908046	0.905647	0.830769	0.970297
0.517364	0.908046	0.905647	0.830769	0.970297
0.518158	0.908046	0.905647	0.830769	0.970297
0.518952	0.908046	0.905647	0.830769	0.970297
0.519746	0.908046	0.905647	0.830769	0.970297
0.52054	0.908046	0.90679	0.833333	0.97037
0.521333	0.908046	0.90679	0.833333	0.97037
0.522127	0.908046	0.90679	0.833333	0.97037
0.522921	0.908046	0.90679	0.833333	0.97037
0.523715	0.908046	0.90679	0.833333	0.97037
0.524509	0.908046	0.90679	0.833333	0.97037
0.525303	0.908046	0.90679	0.833333	0.97037
0.526096	0.908046	0.90679	0.833333	0.97037
0.52689	0.908046	0.90679	0.833333	0.97037
0.527684	0.908046	0.90679	0.833333	0.97037
0.528478	0.908046	0.90679	0.833333	0.97037
0.529272	0.908046	0.90679	0.833333	0.97037
0.530066	0.908046	0.908286	0.833333	0.971154
0.530859	0.908046	0.908286	0.833333	0.971154
0.531653	0.908046	0.908286	0.833333	0.971154
0.532447	0.908046	0.908286	0.833333	0.971154
0.533241	0.908046	0.908286	0.833333	0.971154
0.534035	0.908046	0.908286	0.833333	0.971154
0.534828	0.908046	0.908286	0.833333	0.971154
0.535622	0.908046	0.908286	0.833333	0.971154
0.536416	0.908046	0.908286	0.833333	0.971154
0.53721	0.908046	0.908286	0.833333	0.971154
0.538004	0.908046	0.908286	0.833333	0.971154
0.538798	0.908046	0.908286	0.833333	0.971154
0.539591	0.908046	0.908286	0.833333	0.971154
0.540385	0.91954	0.909764	0.836735	0.971429
0.541179	0.91954	0.909764	0.836735	0.971429
0.541973	0.91954	0.909764	0.836735	0.971429
0.542767	0.91954	0.909764	0.836735	0.971429
0.543561	0.91954	0.909764	0.836735	0.971429
0.544354	0.91954	0.909764	0.836735	0.971429
0.545148	0.91954	0.909764	0.836735	0.971429
0.545942	0.91954	0.909764	0.836735	0.971429
0.546736	0.91954	0.909764	0.836735	0.971429
0.54753	0.91954	0.909764	0.836735	0.971429
0.548324	0.91954	0.909764	0.836735	0.971429
0.549117	0.91954	0.909764	0.836735	0.971429
0.549911	0.91954	0.909764	0.836735	0.971429
0.550705	0.91954	0.910811	0.836735	0.971429
0.551499	0.91954	0.910811	0.836735	0.971429
0.552293	0.91954	0.910811	0.836735	0.971429
0.553087	0.91954	0.910811	0.836735	0.971429
0.55388	0.91954	0.910811	0.836735	0.971429
0.554674	0.91954	0.910811	0.836735	0.971429
0.555468	0.91954	0.910811	0.836735	0.971429
0.556262	0.91954	0.910811	0.836735	0.971429
0.557056	0.91954	0.910811	0.836735	0.971429
0.55785	0.91954	0.910811	0.836735	0.971429
0.558643	0.91954	0.910811	0.836735	0.971429
0.559437	0.91954	0.910811	0.836735	0.971429
0.560231	0.91954	0.912219	0.83871	0.972973
0.561025	0.91954	0.912219	0.83871	0.972973
0.561819	0.91954	0.912219	0.83871	0.972973
0.562613	0.91954	0.912219	0.83871	0.972973
0.563406	0.91954	0.912219	0.83871	0.972973
0.5642	0.91954	0.912219	0.83871	0.972973
0.564994	0.91954	0.912219	0.83871	0.972973
0.565788	0.91954	0.912219	0.83871	0.972973
0.566582	0.91954	0.912219	0.83871	0.972973
0.567375	0.91954	0.912219	0.83871	0.972973
0.568169	0.91954	0.912219	0.83871	0.972973
0.568963	0.91954	0.912219	0.83871	0.972973
0.569757	0.91954	0.912219	0.83871	0.972973
0.570551	0.91954	0.913297	0.839506	0.973913
0.571345	0.91954	0.913297	0.839506	0.973913
0.572138	0.91954	0.913297	0.839506	0.973913
0.572932	0.91954	0.913297	0.839506	0.973913
0.573726	0.91954	0.913297	0.839506	0.973913
0.57452	0.91954	0.913297	0.839506	0.973913
0.575314	0.91954	0.913297	0.839506	0.973913
0.576108	0.91954	0.913297	0.839506	0.973913
0.576901	0.91954	0.913297	0.839506	0.973913
0.577695	0.91954	0.913297	0.839506	0.973913
0.578489	0.91954	0.913297	0.839506	0.973913
0.579283	0.91954	0.913297	0.839506	0.973913
0.580077	0.91954	0.914271	0.841463	0.974576
0.580871	0.91954	0.914271	0.841463	0.974576
0.581664	0.91954	0.914271	0.841463	0.974576
0.582458	0.91954	0.914271	0.841463	0.974576
0.583252	0.91954	0.914271	0.841463	0.974576
0.584046	0.91954	0.914271	0.841463	0.974576
0.58484	0.91954	0.914271	0.841463	0.974576
0.585634	0.91954	0.914271	0.841463	0.974576
0.586427	0.91954	0.914271	0.841463	0.974576
0.587221	0.91954	0.914271	0.841463	0.974576
0.588015	0.91954	0.914271	0.841463	0.974576
0.588809	0.91954	0.914271	0.841463	0.974576
0.589603	0.91954	0.914271	0.841463	0.974576
0.590397	0.91954	0.915234	0.841463	0.975
0.59119	0.91954	0.915234	0.841463	0.975
0.591984	0.91954	0.915234	0.841463	0.975
0.592778	0.91954	0.915234	0.841463	0.975
0.593572	0.91954	0.915234	0.841463	0.975
0.594366	0.91954	0.915234	0.841463	0.975
0.59516	0.91954	0.915234	0.841463	0.975
0.595953	0.91954	0.915234	0.841463	0.975
0.596747	0.91954	0.915234	0.841463	0.975
0.597541	0.91954	0.915234	0.841463	0.975
0.598335	0.91954	0.915234	0.841463	0.975
0.599129	0.91954	0.915234	0.841463	0.975
0.599922	0.91954	0.915234	0.841463	0.975
0.600716	0.91954	0.916352	0.846154	0.975
0.60151	0.91954	0.916352	0.846154	0.975
0.602304	0.91954	0.916352	0.846154	0.975
0.603098	0.91954	0.916352	0.846154	0.975
0.603892	0.91954	0.916352	0.846154	0.975
0.604685	0.91954	0.916352	0.846154	0.975
0.605479	0.91954	0.916352	0.846154	0.975
0.606273	0.91954	0.916352	0.846154	0.975
0.607067	0.91954	0.916352	0.846154	0.975
0.607861	0.91954	0.916352	0.846154	0.975
0.608655	0.91954	0.916352	0.846154	0.975
0.609448	0.91954	0.916352	0.846154	0.975
0.610242	0.91954	0.917403	0.849462	0.97619
0.611036	0.91954	0.917403	0.849462	0.97619
0.61183	0.91954	0.917403	0.849462	0.97619
0.612624	0.91954	0.917403	0.849462	0.97619
0.613418	0.91954	0.917403	0.849462	0.97619
0.614211	0.91954	0.917403	0.849462	0.97619
0.615005	0.91954	0.917403	0.849462	0.97619
0.615799	0.91954	0.917403	0.849462	0.97619
0.616593	0.91954	0.917403	0.849462	0.97619
0.617387	0.91954	0.917403	0.849462	0.97619
0.618181	0.91954	0.917403	0.849462	0.97619
0.618974	0.91954	0.917403	0.849462	0.97619
0.619768	0.91954	0.917403	0.849462	0.97619
0.620562	0.91954	0.918272	0.851064	0.977273
0.621356	0.91954	0.918272	0.851064	0.977273
0.62215	0.91954	0.918272	0.851064	0.977273
0.622944	0.91954	0.918272	0.851064	0.977273
0.623737	0.91954	0.918272	0.851064	0.977273
0.624531	0.91954	0.918272	0.851064	0.977273
0.625325	0.91954	0.918272	0.851064	0.977273
0.626119	0.91954	0.918272	0.851064	0.977273
0.626913	0.91954	0.918272	0.851064	0.977273
0.627707	0.91954	0.918272	0.851064	0.977273
0.6285	0.91954	0.918272	0.851064	0.977273
0.629294	0.91954	0.918272	0.851064	0.977273
0.630088	0.91954	0.919036	0.851064	0.977778
0.630882	0.91954	0.919036	0.851064	0.977778
0.631676	0.91954	0.919036	0.851064	0.977778
0.632469	0.91954	0.919036	0.851064	0.977778
0.633263	0.91954	0.919036	0.851064	0.977778
0.634057	0.91954	0.919036	0.851064	0.977778
0.634851	0.91954	0.919036	0.851064	0.977778
0.635645	0.91954	0.919036	0.851064	0.977778
0.636439	0.91954	0.919036	0.851064	0.977778
0.637232	0.91954	0.919036	0.851064	0.977778
0.638026	0.91954	0.919036	0.851064	0.977778
0.63882	0.91954	0.919036	0.851064	0.977778
0.639614	0.91954	0.919036	0.851064	0.977778
0.640408	0.91954	0.920016	0.851351	0.978723
0.641202	0.91954	0.920016	0.851351	0.978723
0.641995	0.91954	0.920016	0.851351	0.978723
0.642789	0.91954	0.920016	0.851351	0.978723
0.643583	0.91954	0.920016	0.851351	0.978723
0.644377	0.91954	0.920016	0.851351	0.978723
0.645171	0.91954	0.920016	0.851351	0.978723
0.645965	0.91954	0.920016	0.851351	0.978723
0.646758	0.91954	0.920016	0.851351	0.978723
0.647552	0.91954	0.920016	0.851351	0.978723
0.648346	0.91954	0.920016	0.851351	0.978723
0.64914	0.91954	0.920016	0.851351	0.978723
0.649934	0.91954	0.920016	0.851351	0.978723
0.650728	0.91954	0.920955	0.851852	0.978947
0.651521	0.91954	0.920955	0.851852	0.978947
0.652315	0.91954	0.920955	0.851852	0.978947
0.653109	0.91954	0.920955	0.851852	0.978947
0.653903	0.91954	0.920955	0.851852	0.978947
0.654697	0.91954	0.920955	0.851852	0.978947
0.655491	0.91954	0.920955	0.851852	0.978947
0.656284	0.91954	0.920955	0.851852	0.978947
0.657078	0.91954	0.920955	0.851852	0.978947
0.657872	0.91954	0.920955	0.851852	0.978947
0.658666	0.91954	0.920955	0.851852	0.978947
0.65946	0.91954	0.920955	0.851852	0.978947
0.660254	0.91954	0.922035	0.853933	0.979381
0.661047	0.91954	0.922035	0.853933	0.979381
0.661841	0.91954	0.922035	0.853933	0.979381
0.662635	0.91954	0.922035	0.853933	0.979381
0.663429	0.91954	0.922035	0.853933	0.979381
0.664223	0.91954	0.922035	0.853933	0.979381
0.665017	0.91954	0.922035	0.853933	0.979381
0.66581	0.91954	0.922035	0.853933	0.979381
0.666604	0.91954	0.922035	0.853933	0.979381
0.667398	0.91954	0.922035	0.853933	0.979381
0.668192	0.91954	0.922035	0.853933	0.979381
0.668986	0.91954	0.922035	0.853933	0.979381
0.669779	0.91954	0.922035	0.853933	0.979381
0.670573	0.91954	0.923276	0.857143	0.979381
0.671367	0.91954	0.923276	0.857143	0.979381
0.672161	0.91954	0.923276	0.857143	0.979381
0.672955	0.91954	0.923276	0.857143	0.979381
0.673749	0.91954	0.923276	0.857143	0.979381
0.674542	0.91954	0.923276	0.857143	0.979381
0.675336	0.91954	0.923276	0.857143	0.979381
0.67613	0.91954	0.923276	0.857143	0.979381
0.676924	0.91954	0.923276	0.857143	0.979381
0.677718	0.91954	0.923276	0.857143	0.979381
0.678512	0.91954	0.923276	0.857143	0.979381
0.679305	0.91954	0.923276	0.857143	0.979381
0.680099	0.91954	0.924258	0.858974	0.98
0.680893	0.91954	0.924258	0.858974	0.98
0.681687	0.91954	0.924258	0.858974	0.98
0.682481	0.91954	0.924258	0.858974	0.98
0.683275	0.91954	0.924258	0.858974	0.98
0.684068	0.91954	0.924258	0.858974	0.98
0.684862	0.91954	0.924258	0.858974	0.98
0.685656	0.91954	0.924258	0.858974	0.98
0.68645	0.91954	0.924258	0.858974	0.98
0.687244	0.91954	0.924258	0.858974	0.98
0.688038	0.91954	0.924258	0.858974	0.98
0.688831	0.91954	0.924258	0.858974	0.98
0.689625	0.91954	0.924258	0.858974	0.98
0.690419	0.931034	0.925194	0.859649	0.980198
0.691213	0.931034	0.925194	0.859649	0.980198
0.692007	0.931034	0.925194	0.859649	0.980198
0.692801	0.931034	0.925194	0.859649	0.980198
0.693594	0.931034	0.925194	0.859649	0.980198
0.694388	0.931034	0.925194	0.859649	0.980198
0.695182	0.931034	0.925194	0.859649	0.980198
0.695976	0.931034	0.925194	0.859649	0.980198
0.69677	0.931034	0.925194	0.859649	0.980198
0.697564	0.931034	0.925194	0.859649	0.980198
0.698357	0.931034	0.925194	0.859649	0.980198
0.699151	0.931034	0.925194	0.859649	0.980198
0.699945	0.931034	0.925194	0.859649	0.980198
0.700739	0.931034	0.92596	0.859649	0.980583
0.701533	0.931034	0.92596	0.859649	0.980583
0.702326	0.931034	0.92596	0.859649	0.980583
0.70312	0.931034	0.92596	0.859649	0.980583
0.703914	0.931034	0.92596	0.859649	0.980583
0.704708	0.931034	0.92596	0.859649	0.980583
0.705502	0.931034	0.92596	0.859649	0.980583
0.706296	0.931034	0.92596	0.859649	0.980583
0.707089	0.931034	0.92596	0.859649	0.980583
0.707883	0.931034	0.92596	0.859649	0.980583
0.708677	0.931034	0.92596	0.859649	0.980583
0.709471	0.931034	0.92596	0.859649	0.980583
0.710265	0.931034	0.926615	0.859649	0.980769
0.711059	0.931034	0.926615	0.859649	0.980769
0.711852	0.931034	0.926615	0.859649	0.980769
0.712646	0.931034	0.926615	0.859649	0.980769
0.71344	0.931034	0.926615	0.859649	0.980769
0.714234	0.931034	0.926615	0.859649	0.980769
0.715028	0.931034	0.926615	0.859649	0.980769
0.715822	0.931034	0.926615	0.859649	0.980769
0.716615	0.931034	0.926615	0.859649	0.980769
0.717409	0.931034	0.926615	0.859649	0.980769
0.718203	0.931034	0.926615	0.859649	0.980769
0.718997	0.931034	0.926615	0.859649	0.980769
0.719791	0.931034	0.926615	0.859649	0.980769
0.720585	0.931034	0.927531	0.860465	0.983471
0.721378	0.931034	0.927531	0.860465	0.983471
0.722172	0.931034	0.927531	0.860465	0.983471
0.722966	0.931034	0.927531	0.860465	0.983471
0.72376	0.931034	0.927531	0.860465	0.983471
0.724554	0.931034	0.927531	0.860465	0.983471
0.725348	0.931034	0.927531	0.860465	0.983471
0.726141	0.931034	0.927531	0.860465	0.983471
0.726935	0.931034	0.927531	0.860465	0.983471
0.727729	0.931034	0.927531	0.860465	0.983471
0.728523	0.931034	0.927531	0.860465	0.983471
0.729317	0.931034	0.927531	0.860465	0.983471
0.730111	0.931034	0.928423	0.860465	0.985075
0.730904	0.931034	0.928423	0.860465	0.985075
0.731698	0.931034	0.928423	0.860465	0.985075
0.732492	0.931034	0.928423	0.860465	0.985075
0.733286	0.931034	0.928423	0.860465	0.985075
0.73408	0.931034	0.928423	0.860465	0.985075
0.734873	0.931034	0.928423	0.860465	0.985075
0.735667	0.931034	0.928423	0.860465	0.985075
0.736461	0.931034	0.928423	0.860465	0.985075
0.737255	0.931034	0.928423	0.860465	0.985075
0.738049	0.931034	0.928423	0.860465	0.985075
0.738843	0.931034	0.928423	0.860465	0.985075
0.739636	0.931034	0.928423	0.860465	0.985075
0.74043	0.931034	0.929303	0.8625	0.986111
0.741224	0.931034	0.929303	0.8625	0.986111
0.742018	0.931034	0.929303	0.8625	0.986111
0.742812	0.931034	0.929303	0.8625	0.986111
0.743606	0.931034	0.929303	0.8625	0.986111
0.744399	0.931034	0.929303	0.8625	0.986111
0.745193	0.931034	0.929303	0.8625	0.986111
0.745987	0.931034	0.929303	0.8625	0.986111
0.746781	0.931034	0.929303	0.8625	0.986111
0.747575	0.931034	0.929303	0.8625	0.986111
0.748369	0.931034	0.929303	0.8625	0.986111
0.749162	0.931034	0.929303	0.8625	0.986111
0.749956	0.931034	0.929303	0.8625	0.986111
0.75075	0.931034	0.930296	0.866667	0.986486
0.751544	0.931034	0.930296	0.866667	0.986486
0.752338	0.931034	0.930296	0.866667	0.986486
0.753132	0.931034	0.930296	0.866667	0.986486
0.753925	0.931034	0.930296	0.866667	0.986486
0.754719	0.931034	0.930296	0.866667	0.986486
0.755513	0.931034	0.930296	0.866667	0.986486
0.756307	0.931034	0.930296	0.866667	0.986486
0.757101	0.931034	0.930296	0.866667	0.986486
0.757895	0.931034	0.930296	0.866667	0.986486
0.758688	0.931034	0.930296	0.866667	0.986486
0.759482	0.931034	0.930296	0.866667	0.986486
0.760276	0.931034	0.931048	0.868421	0.987342
0.76107	0.931034	0.931048	0.868421	0.987342
0.761864	0.931034	0.931048	0.868421	0.987342
0.762658	0.931034	0.931048	0.868421	0.987342
0.763451	0.931034	0.931048	0.868421	0.987342
0.764245	0.931034	0.931048	0.868421	0.987342
0.765039	0.931034	0.931048	0.868421	0.987342
0.765833	0.931034	0.931048	0.868421	0.987342
0.766627	0.931034	0.931048	0.868421	0.987342
0.76742	0.931034	0.931048	0.868421	0.987342
0.768214	0.931034	0.931048	0.868421	0.987342
0.769008	0.931034	0.931048	0.868421	0.987342
0.769802	0.931034	0.931048	0.868421	0.987342
0.770596	0.931034	0.93186	0.868421	0.9875
0.77139	0.931034	0.93186	0.868421	0.9875
0.772183	0.931034	0.93186	0.868421	0.9875
0.772977	0.931034	0.93186	0.868421	0.9875
0.773771	0.931034	0.93186	0.868421	0.9875
0.774565	0.931034	0.93186	0.868421	0.9875
0.775359	0.931034	0.93186	0.868421	0.9875
0.776153	0.931034	0.93186	0.868421	0.9875
0.776946	0.931034	0.93186	0.868421	0.9875
0.77774	0.931034	0.93186	0.868421	0.9875
0.778534	0.931034	0.93186	0.868421	0.9875
0.779328	0.931034	0.93186	0.868421	0.9875
0.780122	0.931034	0.932987	0.87013	0.988235
0.780916	0.931034	0.932987	0.87013	0.988235
0.781709	0.931034	0.932987	0.87013	0.988235
0.782503	0.931034	0.932987	0.87013	0.988235
0.783297	0.931034	0.932987	0.87013	0.988235
0.784091	0.931034	0.932987	0.87013	0.988235
0.784885	0.931034	0.932987	0.87013	0.988235
0.785679	0.931034	0.932987	0.87013	0.988235
0.786472	0.931034	0.932987	0.87013	0.988235
0.787266	0.931034	0.932987	0.87013	0.988235
0.78806	0.931034	0.932987	0.87013	0.988235
0.788854	0.931034	0.932987	0.87013	0.988235
0.789648	0.931034	0.932987	0.87013	0.988235
0.790442	0.931034	0.933833	0.871429	0.98913
0.791235	0.931034	0.933833	0.871429	0.98913
0.792029	0.931034	0.933833	0.871429	0.98913
0.792823	0.931034	0.933833	0.871429	0.98913
0.793617	0.931034	0.933833	0.871429	0.98913
0.794411	0.931034	0.933833	0.871429	0.98913
0.795205	0.931034	0.933833	0.871429	0.98913
0.795998	0.931034	0.933833	0.871429	0.98913
0.796792	0.931034	0.933833	0.871429	0.98913
0.797586	0.931034	0.933833	0.871429	0.98913
0.79838	0.931034	0.933833	0.871429	0.98913
0.799174	0.931034	0.933833	0.871429	0.98913
0.799967	0.931034	0.933833	0.871429	0.98913
0.800761	0.942529	0.934602	0.873239	0.98913
0.801555	0.942529	0.934602	0.873239	0.98913
0.802349	0.942529	0.934602	0.873239	0.98913
0.803143	0.942529	0.934602	0.873239	0.98913
0.803937	0.942529	0.934602	0.873239	0.98913
0.80473	0.942529	0.934602	0.873239	0.98913
0.805524	0.942529	0.934602	0.873239	0.98913
0.806318	0.942529	0.934602	0.873239	0.98913
0.807112	0.942529	0.934602	0.873239	0.98913
0.807906	0.942529	0.934602	0.873239	0.98913
0.8087	0.942529	0.934602	0.873239	0.98913
0.809493	0.942529	0.934602	0.873239	0.98913
0.810287	0.942529	0.935591	0.875	0.989247
0.811081	0.942529	0.935591	0.875	0.989247
0.811875	0.942529	0.935591	0.875	0.989247
0.812669	0.942529	0.935591	0.875	0.989247
0.813463	0.942529	0.935591	0.875	0.989247
0.814256	0.942529	0.935591	0.875	0.989247
0.81505	0.942529	0.935591	0.875	0.989247
0.815844	0.942529	0.935591	0.875	0.989247
0.816638	0.942529	0.935591	0.875	0.989247
0.817432	0.942529	0.935591	0.875	0.989247
0.818226	0.942529	0.935591	0.875	0.989247
0.819019	0.942529	0.935591	0.875	0.989247
0.819813	0.942529	0.935591	0.875	0.989247
0.820607	0.942529	0.936327	0.875	0.989247
0.821401	0.942529	0.936327	0.875	0.989247
0.822195	0.942529	0.936327	0.875	0.989247
0.822989	0.942529	0.936327	0.875	0.989247
0.823782	0.942529	0.936327	0.875	0.989247
0.824576	0.942529	0.936327	0.875	0.989247
0.82537	0.942529	0.936327	0.875	0.989247
0.826164	0.942529	0.936327	0.875	0.989247
0.826958	0.942529	0.936327	0.875	0.989247
0.827752	0.942529	0.936327	0.875	0.989247
0.828545	0.942529	0.936327	0.875	0.989247
0.829339	0.942529	0.936327	0.875	0.989247
0.830133	0.942529	0.937051	0.875	0.989362
0.830927	0.942529	0.937051	0.875	0.989362
0.831721	0.942529	0.937051	0.875	0.989362
0.832515	0.942529	0.937051	0.875	0.989362
0.833308	0.942529	0.937051	0.875	0.989362
0.834102	0.942529	0.937051	0.875	0.989362
0.834896	0.942529	0.937051	0.875	0.989362
0.83569	0.942529	0.937051	0.875	0.989362
0.836484	0.942529	0.937051	0.875	0.989362
0.837277	0.942529	0.937051	0.875	0.989362
0.838071	0.942529	0.937051	0.875	0.989362
0.838865	0.942529	0.937051	0.875	0.989362
0.839659	0.942529	0.937051	0.875	0.989362
0.840453	0.942529	0.937747	0.875	0.989474
0.841247	0.942529	0.937747	0.875	0.989474
0.84204	0.942529	0.937747	0.875	0.989474
0.842834	0.942529	0.937747	0.875	0.989474
0.843628	0.942529	0.937747	0.875	0.989474
0.844422	0.942529	0.937747	0.875	0.989474
0.845216	0.942529	0.937747	0.875	0.989474
0.84601	0.942529	0.937747	0.875	0.989474
0.846803	0.942529	0.937747	0.875	0.989474
0.847597	0.942529	0.937747	0.875	0.989474
0.848391	0.942529	0.937747	0.875	0.989474
0.849185	0.942529	0.937747	0.875	0.989474
0.849979	0.942529	0.937747	0.875	0.989474
0.850773	0.942529	0.938528	0.875	0.989474
0.851566	0.942529	0.938528	0.875	0.989474
0.85236	0.942529	0.938528	0.875	0.989474
0.853154	0.942529	0.938528	0.875	0.989474
0.853948	0.942529	0.938528	0.875	0.989474
0.854742	0.942529	0.938528	0.875	0.989474
0.855536	0.942529	0.938528	0.875	0.989474
0.856329	0.942529	0.938528	0.875	0.989474
0.857123	0.942529	0.938528	0.875	0.989474
0.857917	0.942529	0.938528	0.875	0.989474
0.858711	0.942529	0.938528	0.875	0.989474
0.859505	0.942529	0.938528	0.875	0.989474
0.860299	0.942529	0.939255	0.875	0.989474
0.861092	0.942529	0.939255	0.875	0.989474
0.861886	0.942529	0.939255	0.875	0.989474
0.86268	0.942529	0.939255	0.875	0.989474
0.863474	0.942529	0.939255	0.875	0.989474
0.864268	0.942529	0.939255	0.875	0.989474
0.865062	0.942529	0.939255	0.875	0.989474
0.865855	0.942529	0.939255	0.875	0.989474
0.866649	0.942529	0.939255	0.875	0.989474
0.867443	0.942529	0.939255	0.875	0.989474
0.868237	0.942529	0.939255	0.875	0.989474
0.869031	0.942529	0.939255	0.875	0.989474
0.869824	0.942529	0.939255	0.875	0.989474
0.870618	0.942529	0.939746	0.876543	0.989474
0.871412	0.942529	0.939746	0.876543	0.989474
0.872206	0.942529	0.939746	0.876543	0.989474
0.873	0.942529	0.939746	0.876543	0.989474
0.873794	0.942529	0.939746	0.876543	0.989474
0.874587	0.942529	0.939746	0.876543	0.989474
0.875381	0.942529	0.939746	0.876543	0.989474
0.876175	0.942529	0.939746	0.876543	0.989474
0.876969	0.942529	0.939746	0.876543	0.989474
0.877763	0.942529	0.939746	0.876543	0.989474
0.878557	0.942529	0.939746	0.876543	0.989474
0.87935	0.942529	0.939746	0.876543	0.989474
0.880144	0.942529	0.940295	0.876923	0.989583
0.880938	0.942529	0.940295	0.876923	0.989583
0.881732	0.942529	0.940295	0.876923	0.989583
0.882526	0.942529	0.940295	0.876923	0.989583
0.88332	0.942529	0.940295	0.876923	0.989583
0.884113	0.942529	0.940295	0.876923	0.989583
0.884907	0.942529	0.940295	0.876923	0.989583
0.885701	0.942529	0.940295	0.876923	0.989583
0.886495	0.942529	0.940295	0.876923	0.989583
0.887289	0.942529	0.940295	0.876923	0.989583
0.888083	0.942529	0.940295	0.876923	0.989583
0.888876	0.942529	0.940295	0.876923	0.989583
0.88967	0.942529	0.940295	0.876923	0.989583
0.890464	0.942529	0.940963	0.877193	0.989583
0.891258	0.942529	0.940963	0.877193	0.989583
0.892052	0.942529	0.940963	0.877193	0.989583
0.892846	0.942529	0.940963	0.877193	0.989583
0.893639	0.942529	0.940963	0.877193	0.989583
0.894433	0.942529	0.940963	0.877193	0.989583
0.895227	0.942529	0.940963	0.877193	0.989583
0.896021	0.942529	0.940963	0.877193	0.989583
0.896815	0.942529	0.940963	0.877193	0.989583
0.897609	0.942529	0.940963	0.877193	0.989583
0.898402	0.942529	0.940963	0.877193	0.989583
0.899196	0.942529	0.940963	0.877193	0.989583
0.89999	0.942529	0.940963	0.877193	0.989583
0.900784	0.942529	0.941666	0.878378	0.989691
0.901578	0.942529	0.941666	0.878378	0.989691
0.902371	0.942529	0.941666	0.878378	0.989691
0.903165	0.942529	0.941666	0.878378	0.989691
0.903959	0.942529	0.941666	0.878378	0.989691
0.904753	0.942529	0.941666	0.878378	0.989691
0.905547	0.942529	0.941666	0.878378	0.989691
0.906341	0.942529	0.941666	0.878378	0.989691
0.907134	0.942529	0.941666	0.878378	0.989691
0.907928	0.942529	0.941666	0.878378	0.989691
0.908722	0.942529	0.941666	0.878378	0.989691
0.909516	0.942529	0.941666	0.878378	0.989691
0.91031	0.942529	0.94219	0.878788	0.99
0.911104	0.942529	0.94219	0.878788	0.99
0.911897	0.942529	0.94219	0.878788	0.99
0.912691	0.942529	0.94219	0.878788	0.99
0.913485	0.942529	0.94219	0.878788	0.99
0.914279	0.942529	0.94219	0.878788	0.99
0.915073	0.942529	0.94219	0.878788	0.99
0.915867	0.942529	0.94219	0.878788	0.99
0.91666	0.942529	0.94219	0.878788	0.99
0.917454	0.942529	0.94219	0.878788	0.99
0.918248	0.942529	0.94219	0.878788	0.99
0.919042	0.942529	0.94219	0.878788	0.99
0.919836	0.942529	0.94219	0.878788	0.99
0.92063	0.942529	0.942784	0.88	0.990099
0.921423	0.942529	0.942784	0.88	0.990099
0.922217	0.942529	0.942784	0.88	0.990099
0.923011	0.942529	0.942784	0.88	0.990099
0.923805	0.942529	0.942784	0.88	0.990099
0.924599	0.942529	0.942784	0.88	0.990099
0.925393	0.942529	0.942784	0.88	0.990099
0.926186	0.942529	0.942784	0.88	0.990099
0.92698	0.942529	0.942784	0.88	0.990099
0.927774	0.942529	0.942784	0.88	0.990099
0.928568	0.942529	0.942784	0.88	0.990099
0.929362	0.942529	0.942784	0.88	0.990099
0.930156	0.942529	0.943717	0.88172	0.990196
0.930949	0.942529	0.943717	0.88172	0.990196
0.931743	0.942529	0.943717	0.88172	0.990196
0.932537	0.942529	0.943717	0.88172	0.990196
0.933331	0.942529	0.943717	0.88172	0.990196
0.934125	0.942529	0.943717	0.88172	0.990196
0.934918	0.942529	0.943717	0.88172	0.990196
0.935712	0.942529	0.943717	0.88172	0.990196
0.936506	0.942529	0.943717	0.88172	0.990196
0.9373	0.942529	0.943717	0.88172	0.990196
0.938094	0.942529	0.943717	0.88172	0.990196
0.938888	0.942529	0.943717	0.88172	0.990196
0.939681	0.942529	0.943717	0.88172	0.990196
0.940475	0.942529	0.944448	0.882353	0.991304
0.941269	0.942529	0.944448	0.882353	0.991304
0.942063	0.942529	0.944448	0.882353	0.991304
0.942857	0.942529	0.944448	0.882353	0.991304
0.943651	0.942529	0.944448	0.882353	0.991304
0.944444	0.942529	0.944448	0.882353	0.991304
0.945238	0.942529	0.944448	0.882353	0.991304
0.946032	0.942529	0.944448	0.882353	0.991304
0.946826	0.942529	0.944448	0.882353	0.991304
0.94762	0.942529	0.944448	0.882353	0.991304
0.948414	0.942529	0.944448	0.882353	0.991304
0.949207	0.942529	0.944448	0.882353	0.991304
0.950001	0.942529	0.945238	0.885714	0.991304
0.950795	0.942529	0.945238	0.885714	0.991304
0.951589	0.942529	0.945238	0.885714	0.991304
0.952383	0.942529	0.945238	0.885714	0.991304
0.953177	0.942529	0.945238	0.885714	0.991304
0.95397	0.942529	0.945238	0.885714	0.991304
0.954764	0.942529	0.945238	0.885714	0.991304
0.955558	0.942529	0.945238	0.885714	0.991304
0.956352	0.942529	0.945238	0.885714	0.991304
0.957146	0.942529	0.945238	0.885714	0.991304
0.95794	0.942529	0.945238	0.885714	0.991304
0.958733	0.942529	0.945238	0.885714	0.991304
0.959527	0.942529	0.945238	0.885714	0.991304
0.960321	0.942529	0.94572	0.885714	0.991304
0.961115	0.942529	0.94572	0.885714	0.991304
0.961909	0.942529	0.94572	0.885714	0.991304
0.962703	0.942529	0.94572	0.885714	0.991304
0.963496	0.942529	0.94572	0.885714	0.991304
0.96429	0.942529	0.94572	0.885714	0.991304
0.965084	0.942529	0.94572	0.885714	0.991304
0.965878	0.942529	0.94572	0.885714	0.991304
0.966672	0.942529	0.94572	0.885714	0.991304
0.967465	0.942529	0.94572	0.885714	0.991304
0.968259	0.942529	0.94572	0.885714	0.991304
0.969053	0.942529	0.94572	0.885714	0.991304
0.969847	0.942529	0.94572	0.885714	0.991304
0.970641	0.942529	0.946346	0.887324	0.991304
0.971435	0.942529	0.946346	0.887324	0.991304
0.972228	0.942529	0.946346	0.887324	0.991304
0.973022	0.942529	0.946346	0.887324	0.991304
0.973816	0.942529	0.946346	0.887324	0.991304
0.97461	0.942529	0.946346	0.887324	0.991304
0.975404	0.942529	0.946346	0.887324	0.991304
0.976198	0.942529	0.946346	0.887324	0.991304
0.976991	0.942529	0.946346	0.887324	0.991304
0.977785	0.942529	0.946346	0.887324	0.991304
0.978579	0.942529	0.946346	0.887324	0.991304
0.979373	0.942529	0.946346	0.887324	0.991304
0.980167	0.942529	0.946879	0.887324	0.991304
0.980961	0.942529	0.946879	0.887324	0.991304
0.981754	0.942529	0.946879	0.887324	0.991304
0.982548	0.942529	0.946879	0.887324	0.991304
0.983342	0.942529	0.946879	0.887324	0.991304
0.984136	0.942529	0.946879	0.887324	0.991304
0.98493	0.942529	0.946879	0.887324	0.991304
0.985724	0.942529	0.946879	0.887324	0.991304
0.986517	0.942529	0.946879	0.887324	0.991304
0.987311	0.942529	0.946879	0.887324	0.991304
0.988105	0.942529	0.946879	0.887324	0.991304
0.988899	0.942529	0.946879	0.887324	0.991304
0.989693	0.942529	0.946879	0.887324	0.991304
0.990487	0.942529	0.947365	0.887324	0.991304
0.99128	0.942529	0.947365	0.887324	0.991304
0.992074	0.942529	0.947365	0.887324	0.991304
0.992868	0.942529	0.947365	0.887324	0.991304
0.993662	0.942529	0.947365	0.887324	0.991304
0.994456	0.942529	0.947365	0.887324	0.991304
0.99525	0.942529	0.947365	0.887324	0.991304
0.996043	0.942529	0.947365	0.887324	0.991304
0.996837	0.942529	0.947365	0.887324	0.991304
0.997631	0.942529	0.947365	0.887324	0.991304
0.998425	0.942529	0.947365	0.887324	0.991304
0.999219	0.942529	0.947365	0.887324	0.991304
1.00001	0.942529	0.94811	0.8875	0.991525
1.00081	0.942529	0.94811	0.8875	0.991525
1.0016	0.942529	0.94811	0.8875	0.991525
1.00239	0.942529	0.94811	0.8875	0.991525
1.00319	0.942529	0.94811	0.8875	0.991525
1.00398	0.942529	0.94811	0.8875	0.991525
1.00478	0.942529	0.94811	0.8875	0.991525
1.00557	0.942529	0.94811	0.8875	0.991525
1.00636	0.942529	0.94811	0.8875	0.991525
1.00716	0.942529	0.94811	0.8875	0.991525
1.00795	0.942529	0.94811	0.8875	0.991525
1.00874	0.942529	0.94811	0.8875	0.991525
1.00954	0.942529	0.94811	0.8875	0.991525
1.01033	0.942529	0.948596	0.888889	0.991597
1.01113	0.942529	0.948596	0.888889	0.991597
1.01192	0.942529	0.948596	0.888889	0.991597
1.01271	0.942529	0.948596	0.888889	0.991597
1.01351	0.942529	0.948596	0.888889	0.991597
1.0143	0.942529	0.948596	0.888889	0.991597
1.0151	0.942529	0.948596	0.888889	0.991597
1.01589	0.942529	0.948596	0.888889	0.991597
1.01668	0.942529	0.948596	0.888889	0.991597
1.01748	0.942529	0.948596	0.888889	0.991597
1.01827	0.942529	0.948596	0.888889	0.991597
1.01906	0.942529	0.948596	0.888889	0.991597
1.01986	0.942529	0.948596	0.888889	0.991597
1.02065	0.942529	0.949242	0.891892	0.991597
1.02145	0.942529	0.949242	0.891892	0.991597
1.02224	0.942529	0.949242	0.891892	0.991597
1.02303	0.942529	0.949242	0.891892	0.991597
1.02383	0.942529	0.949242	0.891892	0.991597
1.02462	0.942529	0.949242	0.891892	0.991597
1.02542	0.942529	0.949242	0.891892	0.991597
1.02621	0.942529	0.949242	0.891892	0.991597
1.027	0.942529	0.949242	0.891892	0.991597
1.0278	0.942529	0.949242	0.891892	0.991597
1.02859	0.942529	0.949242	0.891892	0.991597
1.02938	0.942529	0.949242	0.891892	0.991597
1.03018	0.942529	0.949906	0.891892	0.991597
1.03097	0.942529	0.949906	0.891892	0.991597
1.03177	0.942529	0.949906	0.891892	0.991597
1.03256	0.942529	0.949906	0.891892	0.991597
1.03335	0.942529	0.949906	0.891892	0.991597
1.03415	0.942529	0.949906	0.891892	0.991597
1.03494	0.942529	0.949906	0.891892	0.991597
1.03573	0.942529	0.949906	0.891892	0.991597
1.03653	0.942529	0.949906	0.891892	0.991597
1.03732	0.942529	0.949906	0.891892	0.991597
1.03812	0.942529	0.949906	0.891892	0.991597
1.03891	0.942529	0.949906	0.891892	0.991597
1.0397	0.942529	0.949906	0.891892	0.991597
1.0405	0.942529	0.950619	0.892308	0.992188
1.04129	0.942529	0.950619	0.892308	0.992188
1.04209	0.942529	0.950619	0.892308	0.992188
1.04288	0.942529	0.950619	0.892308	0.992188
1.04367	0.942529	0.950619	0.892308	0.992188
1.04447	0.942529	0.950619	0.892308	0.992188
1.04526	0.942529	0.950619	0.892308	0.992188
1.04605	0.942529	0.950619	0.892308	0.992188
1.04685	0.942529	0.950619	0.892308	0.992188
1.04764	0.942529	0.950619	0.892308	0.992188
1.04844	0.942529	0.950619	0.892308	0.992188
1.04923	0.942529	0.950619	0.892308	0.992188
1.05002	0.942529	0.951006	0.892308	0.992188
1.05082	0.942529	0.951006	0.892308	0.992188
1.05161	0.942529	0.951006	0.892308	0.992188
1.05241	0.942529	0.951006	0.892308	0.992188
1.0532	0.942529	0.951006	0.892308	0.992188
1.05399	0.942529	0.951006	0.892308	0.992188
1.05479	0.942529	0.951006	0.892308	0.992188
1.05558	0.942529	0.951006	0.892308	0.992188
1.05637	0.942529	0.951006	0.892308	0.992188
1.05717	0.942529	0.951006	0.892308	0.992188
1.05796	0.942529	0.951006	0.892308	0.992188
1.05876	0.942529	0.951006	0.892308	0.992188
1.05955	0.942529	0.951006	0.892308	0.992188
1.06034	0.942529	0.951483	0.892857	0.992188
1.06114	0.942529	0.951483	0.892857	0.992188
1.06193	0.942529	0.951483	0.892857	0.992188
1.06273	0.942529	0.951483	0.892857	0.992188
1.06352	0.942529	0.951483	0.892857	0.992188
1.06431	0.942529	0.951483	0.892857	0.992188
1.06511	0.942529	0.951483	0.892857	0.992188
1.0659	0.942529	0.951483	0.892857	0.992188
1.06669	0.942529	0.951483	0.892857	0.992188
1.06749	0.942529	0.951483	0.892857	0.992188
1.06828	0.942529	0.951483	0.892857	0.992188
1.06908	0.942529	0.951483	0.892857	0.992188
1.06987	0.942529	0.951483	0.892857	0.992188
1.07066	0.954023	0.951978	0.892857	0.992701
1.07146	0.954023	0.951978	0.892857	0.992701
1.07225	0.954023	0.951978	0.892857	0.992701
1.07304	0.954023	0.951978	0.892857	0.992701
1.07384	0.954023	0.951978	0.892857	0.992701
1.07463	0.954023	0.951978	0.892857	0.992701
1.07543	0.954023	0.951978	0.892857	0.992701
1.07622	0.954023	0.951978	0.892857	0.992701
1.07701	0.954023	0.951978	0.892857	0.992701
1.07781	0.954023	0.951978	0.892857	0.992701
1.0786	0.954023	0.951978	0.892857	0.992701
1.0794	0.954023	0.951978	0.892857	0.992701
1.08019	0.954023	0.952487	0.892857	1
1.08098	0.954023	0.952487	0.892857	1
1.08178	0.954023	0.952487	0.892857	1
1.08257	0.954023	0.952487	0.892857	1
1.08336	0.954023	0.952487	0.892857	1
1.08416	0.954023	0.952487	0.892857	1
1.08495	0.954023	0.952487	0.892857	1
1.08575	0.954023	0.952487	0.892857	1
1.08654	0.954023	0.952487	0.892857	1
1.08733	0.954023	0.952487	0.892857	1
1.08813	0.954023	0.952487	0.892857	1
1.08892	0.954023	0.952487	0.892857	1
1.08972	0.954023	0.952487	0.892857	1
1.09051	0.954023	0.953027	0.894737	1
1.0913	0.954023	0.953027	0.894737	1
1.0921	0.954023	0.953027	0.894737	1
1.09289	0.954023	0.953027	0.894737	1
1.09368	0.954023	0.953027	0.894737	1
1.09448	0.954023	0.953027	0.894737	1
1.09527	0.954023	0.953027	0.894737	1
1.09607	0.954023	0.953027	0.894737	1
1.09686	0.954023	0.953027	0.894737	1
1.09765	0.954023	0.953027	0.894737	1
1.09845	0.954023	0.953027	0.894737	1
1.09924	0.954023	0.953027	0.894737	1
1.10004	0.954023	0.953431	0.895349	1
1.10083	0.954023	0.953431	0.895349	1
1.10162	0.954023	0.953431	0.895349	1
1.10242	0.954023	0.953431	0.895349	1
1.10321	0.954023	0.953431	0.895349	1
1.104	0.954023	0.953431	0.895349	1
1.1048	0.954023	0.953431	0.895349	1
1.10559	0.954023	0.953431	0.895349	1
1.10639	0.954023	0.953431	0.895349	1
1.10718	0.954023	0.953431	0.895349	1
1.10797	0.954023	0.953431	0.895349	1
1.10877	0.954023	0.953431	0.895349	1
1.10956	0.954023	0.953431	0.895349	1
1.11035	0.954023	0.953947	0.895522	1
1.11115	0.954023	0.953947	0.895522	1
1.11194	0.954023	0.953947	0.895522	1
1.11274	0.954023	0.953947	0.895522	1
1.11353	0.954023	0.953947	0.895522	1
1.11432	0.954023	0.953947	0.895522	1
1.11512	0.954023	0.953947	0.895522	1
1.11591	0.954023	0.953947	0.895522	1
1.11671	0.954023	0.953947	0.895522	1
1.1175	0.954023	0.953947	0.895522	1
1.11829	0.954023	0.953947	0.895522	1
1.11909	0.954023	0.953947	0.895522	1
1.11988	0.954023	0.953947	0.895522	1
1.12067	0.965517	0.95445	0.9	1
1.12147	0.965517	0.95445	0.9	1
1.12226	0.965517	0.95445	0.9	1
1.12306	0.965517	0.95445	0.9	1
1.12385	0.965517	0.95445	0.9	1
1.12464	0.965517	0.95445	0.9	1
1.12544	0.965517	0.95445	0.9	1
1.12623	0.965517	0.95445	0.9	1
1.12703	0.965517	0.95445	0.9	1
1.12782	0.965517	0.95445	0.9	1
1.12861	0.965517	0.95445	0.9	1
1.12941	0.965517	0.95445	0.9	1
1.1302	0.965517	0.954844	0.901408	1
1.13099	0.965517	0.954844	0.901408	1
1.13179	0.965517	0.954844	0.901408	1
1.13258	0.965517	0.954844	0.901408	1
1.13338	0.965517	0.954844	0.901408	1
1.13417	0.965517	0.954844	0.901408	1
1.13496	0.965517	0.954844	0.901408	1
1.13576	0.965517	0.954844	0.901408	1
1.13655	0.965517	0.954844	0.901408	1
1.13734	0.965517	0.954844	0.901408	1
1.13814	0.965517	0.954844	0.901408	1
1.13893	0.965517	0.954844	0.901408	1
1.13973	0.965517	0.954844	0.901408	1
1.14052	0.965517	0.955344	0.901408	1
1.14131	0.965517	0.955344	0.901408	1
1.14211	0.965517	0.955344	0.901408	1
1.1429	0.965517	0.955344	0.901408	1
1.1437	0.965517	0.955344	0.901408	1
1.14449	0.965517	0.955344	0.901408	1
1.14528	0.965517	0.955344	0.901408	1
1.14608	0.965517	0.955344	0.901408	1
1.14687	0.965517	0.955344	0.901408	1
1.14766	0.965517	0.955344	0.901408	1
1.14846	0.965517	0.955344	0.901408	1
1.14925	0.965517	0.955344	0.901408	1
1.15005	0.965517	0.955829	0.903226	1
1.15084	0.965517	0.955829	0.903226	1
1.15163	0.965517	0.955829	0.903226	1
1.15243	0.965517	0.955829	0.903226	1
1.15322	0.965517	0.955829	0.903226	1
1.15402	0.965517	0.955829	0.903226	1
1.15481	0.965517	0.955829	0.903226	1
1.1556	0.965517	0.955829	0.903226	1
1.1564	0.965517	0.955829	0.903226	1
1.15719	0.965517	0.955829	0.903226	1
1.15798	0.965517	0.955829	0.903226	1
1.15878	0.965517	0.955829	0.903226	1
1.15957	0.965517	0.955829	0.903226	1
1.16037	0.965517	0.956282	0.906667	1
1.16116	0.965517	0.956282	0.906667	1
1.16195	0.965517	0.956282	0.906667	1
1.16275	0.965517	0.956282	0.906667	1
1.16354	0.965517	0.956282	0.906667	1
1.16434	0.965517	0.956282	0.906667	1
1.16513	0.965517	0.956282	0.906667	1
1.16592	0.965517	0.956282	0.906667	1
1.16672	0.965517	0.956282	0.906667	1
1.16751	0.965517	0.956282	0.906667	1
1.1683	0.965517	0.956282	0.906667	1
1.1691	0.965517	0.956282	0.906667	1
1.16989	0.965517	0.956282	0.906667	1
1.17069	0.965517	0.956586	0.907407	1
1.17148	0.965517	0.956586	0.907407	1
1.17227	0.965517	0.956586	0.907407	1
1.17307	0.965517	0.956586	0.907407	1
1.17386	0.965517	0.956586	0.907407	1
1.17465	0.965517	0.956586	0.907407	1
1.17545	0.965517	0.956586	0.907407	1
1.17624	0.965517	0.956586	0.907407	1
1.17704	0.965517	0.956586	0.907407	1
1.17783	0.965517	0.956586	0.907407	1
1.17862	0.965517	0.956586	0.907407	1
1.17942	0.965517	0.956586	0.907407	1
1.18021	0.965517	0.956896	0.907895	1
1.18101	0.965517	0.956896	0.907895	1
1.1818	0.965517	0.956896	0.907895	1
1.18259	0.965517	0.956896	0.907895	1
1.18339	0.965517	0.956896	0.907895	1
1.18418	0.965517	0.956896	0.907895	1
1.18497	0.965517	0.956896	0.907895	1
1.18577	0.965517	0.956896	0.907895	1
1.18656	0.965517	0.956896	0.907895	1
1.18736	0.965517	0.956896	0.907895	1
1.18815	0.965517	0.956896	0.907895	1
1.18894	0.965517	0.956896	0.907895	1
1.18974	0.965517	0.956896	0.907895	1
1.19053	0.965517	0.9573	0.907895	1
1.19133	0.965517	0.9573	0.907895	1
1.19212	0.965517	0.9573	0.907895	1
1.19291	0.965517	0.9573	0.907895	1
1.19371	0.965517	0.9573	0.907895	1
1.1945	0.965517	0.9573	0.907895	1
1.19529	0.965517	0.9573	0.907895	1
1.19609	0.965517	0.9573	0.907895	1
1.19688	0.965517	0.9573	0.907895	1
1.19768	0.965517	0.9573	0.907895	1
1.19847	0.965517	0.9573	0.907895	1
1.19926	0.965517	0.9573	0.907895	1
1.20006	0.965517	0.957582	0.907895	1
1.20085	0.965517	0.957582	0.907895	1
1.20165	0.965517	0.957582	0.907895	1
1.20244	0.965517	0.957582	0.907895	1
1.20323	0.965517	0.957582	0.907895	1
1.20403	0.965517	0.957582	0.907895	1
1.20482	0.965517	0.957582	0.907895	1
1.20561	0.965517	0.957582	0.907895	1
1.20641	0.965517	0.957582	0.907895	1
1.2072	0.965517	0.957582	0.907895	1
1.208	0.965517	0.957582	0.907895	1
1.20879	0.965517	0.957582	0.907895	1
1.20958	0.965517	0.957582	0.907895	1
1.21038	0.965517	0.957941	0.907895	1
1.21117	0.965517	0.957941	0.907895	1
1.21196	0.965517	0.957941	0.907895	1
1.21276	0.965517	0.957941	0.907895	1
1.21355	0.965517	0.957941	0.907895	1
1.21435	0.965517	0.957941	0.907895	1
1.21514	0.965517	0.957941	0.907895	1
1.21593	0.965517	0.957941	0.907895	1
1.21673	0.965517	0.957941	0.907895	1
1.21752	0.965517	0.957941	0.907895	1
1.21832	0.965517	0.957941	0.907895	1
1.21911	0.965517	0.957941	0.907895	1
1.2199	0.965517	0.957941	0.907895	1
1.2207	0.965517	0.95823	0.907895	1
1.22149	0.965517	0.95823	0.907895	1
1.22228	0.965517	0.95823	0.907895	1
1.22308	0.965517	0.95823	0.907895	1
1.22387	0.965517	0.95823	0.907895	1
1.22467	0.965517	0.95823	0.907895	1
1.22546	0.965517	0.95823	0.907895	1
1.22625	0.965517	0.95823	0.907895	1
1.22705	0.965517	0.95823	0.907895	1
1.22784	0.965517	0.95823	0.907895	1
1.22864	0.965517	0.95823	0.907895	1
1.22943	0.965517	0.95823	0.907895	1
1.23022	0.965517	0.95864	0.907895	1
1.23102	0.965517	0.95864	0.907895	1
1.23181	0.965517	0.95864	0.907895	1
1.2326	0.965517	0.95864	0.907895	1
1.2334	0.965517	0.95864	0.907895	1
1.23419	0.965517	0.95864	0.907895	1
1.23499	0.965517	0.95864	0.907895	1
1.23578	0.965517	0.95864	0.907895	1
1.23657	0.965517	0.95864	0.907895	1
1.23737	0.965517	0.95864	0.907895	1
1.23816	0.965517	0.95864	0.907895	1
1.23896	0.965517	0.95864	0.907895	1
1.23975	0.965517	0.95864	0.907895	1
1.24054	0.965517	0.959013	0.907895	1
1.24134	0.965517	0.959013	0.907895	1
1.24213	0.965517	0.959013	0.907895	1
1.24292	0.965517	0.959013	0.907895	1
1.24372	0.965517	0.959013	0.907895	1
1.24451	0.965517	0.959013	0.907895	1
1.24531	0.965517	0.959013	0.907895	1
1.2461	0.965517	0.959013	0.907895	1
1.24689	0.965517	0.959013	0.907895	1
1.24769	0.965517	0.959013	0.907895	1
1.24848	0.965517	0.959013	0.907895	1
1.24927	0.965517	0.959013	0.907895	1
1.25007	0.965517	0.959227	0.907895	1
1.25086	0.965517	0.959227	0.907895	1
1.25166	0.965517	0.959227	0.907895	1
1.25245	0.965517	0.959227	0.907895	1
1.25324	0.965517	0.959227	0.907895	1
1.25404	0.965517	0.959227	0.907895	1
1.25483	0.965517	0.959227	0.907895	1
1.25563	0.965517	0.959227	0.907895	1
1.25642	0.965517	0.959227	0.907895	1
1.25721	0.965517	0.959227	0.907895	1
1.25801	0.965517	0.959227	0.907895	1
1.2588	0.965517	0.959227	0.907895	1
1.25959	0.965517	0.959227	0.907895	1
1.26039	0.965517	0.959479	0.907895	1
1.26118	0.965517	0.959479	0.907895	1
1.26198	0.965517	0.959479	0.907895	1
1.26277	0.965517	0.959479	0.907895	1
1.26356	0.965517	0.959479	0.907895	1
1.26436	0.965517	0.959479	0.907895	1
1.26515	0.965517	0.959479	0.907895	1
1.26595	0.965517	0.959479	0.907895	1
1.26674	0.965517	0.959479	0.907895	1
1.26753	0.965517	0.959479	0.907895	1
1.26833	0.965517	0.959479	0.907895	1
1.26912	0.965517	0.959479	0.907895	1
1.26991	0.965517	0.959479	0.907895	1
1.27071	0.965517	0.959969	0.910256	1
1.2715	0.965517	0.959969	0.910256	1
1.2723	0.965517	0.959969	0.910256	1
1.27309	0.965517	0.959969	0.910256	1
1.27388	0.965517	0.959969	0.910256	1
1.27468	0.965517	0.959969	0.910256	1
1.27547	0.965517	0.959969	0.910256	1
1.27627	0.965517	0.959969	0.910256	1
1.27706	0.965517	0.959969	0.910256	1
1.27785	0.965517	0.959969	0.910256	1
1.27865	0.965517	0.959969	0.910256	1
1.27944	0.965517	0.959969	0.910256	1
1.28023	0.965517	0.960253	0.910256	1
1.28103	0.965517	0.960253	0.910256	1
1.28182	0.965517	0.960253	0.910256	1
1.28262	0.965517	0.960253	0.910256	1
1.28341	0.965517	0.960253	0.910256	1
1.2842	0.965517	0.960253	0.910256	1
1.285	0.965517	0.960253	0.910256	1
1.28579	0.965517	0.960253	0.910256	1
1.28658	0.965517	0.960253	0.910256	1
1.28738	0.965517	0.960253	0.910256	1
1.28817	0.965517	0.960253	0.910256	1
1.28897	0.965517	0.960253	0.910256	1
1.28976	0.965517	0.960253	0.910256	1
1.29055	0.965517	0.960441	0.910256	1
1.29135	0.965517	0.960441	0.910256	1
1.29214	0.965517	0.960441	0.910256	1
1.29294	0.965517	0.960441	0.910256	1
1.29373	0.965517	0.960441	0.910256	1
1.29452	0.965517	0.960441	0.910256	1
1.29532	0.965517	0.960441	0.910256	1
1.29611	0.965517	0.960441	0.910256	1
1.2969	0.965517	0.960441	0.910256	1
1.2977	0.965517	0.960441	0.910256	1
1.29849	0.965517	0.960441	0.910256	1
1.29929	0.965517	0.960441	0.910256	1
1.30008	0.965517	0.960576	0.910714	1
1.30087	0.965517	0.960576	0.910714	1
1.30167	0.965517	0.960576	0.910714	1
1.30246	0.965517	0.960576	0.910714	1
1.30326	0.965517	0.960576	0.910714	1
1.30405	0.965517	0.960576	0.910714	1
1.30484	0.965517	0.960576	0.910714	1
1.30564	0.965517	0.960576	0.910714	1
1.30643	0.965517	0.960576	0.910714	1
1.30722	0.965517	0.960576	0.910714	1
1.30802	0.965517	0.960576	0.910714	1
1.30881	0.965517	0.960576	0.910714	1
1.30961	0.965517	0.960576	0.910714	1
1.3104	0.965517	0.96084	0.91358	1
1.31119	0.965517	0.96084	0.91358	1
1.31199	0.965517	0.96084	0.91358	1
1.31278	0.965517	0.96084	0.91358	1
1.31358	0.965517	0.96084	0.91358	1
1.31437	0.965517	0.96084	0.91358	1
1.31516	0.965517	0.96084	0.91358	1
1.31596	0.965517	0.96084	0.91358	1
1.31675	0.965517	0.96084	0.91358	1
1.31754	0.965517	0.96084	0.91358	1
1.31834	0.965517	0.96084	0.91358	1
1.31913	0.965517	0.96084	0.91358	1
1.31993	0.965517	0.96084	0.91358	1
1.32072	0.965517	0.961197	0.91358	1
1.32151	0.965517	0.961197	0.91358	1
1.32231	0.965517	0.961197	0.91358	1
1.3231	0.965517	0.961197	0.91358	1
1.32389	0.965517	0.961197	0.91358	1
1.32469	0.965517	0.961197	0.91358	1
1.32548	0.965517	0.961197	0.91358	1
1.32628	0.965517	0.961197	0.91358	1
1.32707	0.965517	0.961197	0.91358	1
1.32786	0.965517	0.961197	0.91358	1
1.32866	0.965517	0.961197	0.91358	1
1.32945	0.965517	0.961197	0.91358	1
1.33025	0.965517	0.961369	0.91358	1
1.33104	0.965517	0.961369	0.91358	1
1.33183	0.965517	0.961369	0.91358	1
1.33263	0.965517	0.961369	0.91358	1
1.33342	0.965517	0.961369	0.91358	1
1.33421	0.965517	0.961369	0.91358	1
1.33501	0.965517	0.961369	0.91358	1
1.3358	0.965517	0.961369	0.91358	1
1.3366	0.965517	0.961369	0.91358	1
1.33739	0.965517	0.961369	0.91358	1
1.33818	0.965517	0.961369	0.91358	1
1.33898	0.965517	0.961369	0.91358	1
1.33977	0.965517	0.961369	0.91358	1
1.34057	0.965517	0.961613	0.91358	1
1.34136	0.965517	0.961613	0.91358	1
1.34215	0.965517	0.961613	0.91358	1
1.34295	0.965517	0.961613	0.91358	1
1.34374	0.965517	0.961613	0.91358	1
1.34453	0.965517	0.961613	0.91358	1
1.34533	0.965517	0.961613	0.91358	1
1.34612	0.965517	0.961613	0.91358	1
1.34692	0.965517	0.961613	0.91358	1
1.34771	0.965517	0.961613	0.91358	1
1.3485	0.965517	0.961613	0.91358	1
1.3493	0.965517	0.961613	0.91358	1
1.35009	0.965517	0.961826	0.913979	1
1.35089	0.965517	0.961826	0.913979	1
1.35168	0.965517	0.961826	0.913979	1
1.35247	0.965517	0.961826	0.913979	1
1.35327	0.965517	0.961826	0.913979	1
1.35406	0.965517	0.961826	0.913979	1
1.35485	0.965517	0.961826	0.913979	1
1.35565	0.965517	0.961826	0.913979	1
1.35644	0.965517	0.961826	0.913979	1
1.35724	0.965517	0.961826	0.913979	1
1.35803	0.965517	0.961826	0.913979	1
1.35882	0.965517	0.961826	0.913979	1
1.35962	0.965517	0.961826	0.913979	1
1.36041	0.965517	0.961997	0.914634	1
1.3612	0.965517	0.961997	0.914634	1
1.362	0.965517	0.961997	0.914634	1
1.36279	0.965517	0.961997	0.914634	1
1.36359	0.965517	0.961997	0.914634	1
1.36438	0.965517	0.961997	0.914634	1
1.36517	0.965517	0.961997	0.914634	1
1.36597	0.965517	0.961997	0.914634	1
1.36676	0.965517	0.961997	0.914634	1
1.36756	0.965517	0.961997	0.914634	1
1.36835	0.965517	0.961997	0.914634	1
1.36914	0.965517	0.961997	0.914634	1
1.36994	0.965517	0.961997	0.914634	1
1.37073	0.965517	0.962058	0.914634	1
1.37152	0.965517	0.962058	0.914634	1
1.37232	0.965517	0.962058	0.914634	1
1.37311	0.965517	0.962058	0.914634	1
1.37391	0.965517	0.962058	0.914634	1
1.3747	0.965517	0.962058	0.914634	1
1.37549	0.965517	0.962058	0.914634	1
1.37629	0.965517	0.962058	0.914634	1
1.37708	0.965517	0.962058	0.914634	1
1.37788	0.965517	0.962058	0.914634	1
1.37867	0.965517	0.962058	0.914634	1
1.37946	0.965517	0.962058	0.914634	1
1.38026	0.965517	0.962239	0.915663	1
1.38105	0.965517	0.962239	0.915663	1
1.38184	0.965517	0.962239	0.915663	1
1.38264	0.965517	0.962239	0.915663	1
1.38343	0.965517	0.962239	0.915663	1
1.38423	0.965517	0.962239	0.915663	1
1.38502	0.965517	0.962239	0.915663	1
1.38581	0.965517	0.962239	0.915663	1
1.38661	0.965517	0.962239	0.915663	1
1.3874	0.965517	0.962239	0.915663	1
1.3882	0.965517	0.962239	0.915663	1
1.38899	0.965517	0.962239	0.915663	1
1.38978	0.965517	0.962239	0.915663	1
1.39058	0.965517	0.962445	0.916667	1
1.39137	0.965517	0.962445	0.916667	1
1.39216	0.965517	0.962445	0.916667	1
1.39296	0.965517	0.962445	0.916667	1
1.39375	0.965517	0.962445	0.916667	1
1.39455	0.965517	0.962445	0.916667	1
1.39534	0.965517	0.962445	0.916667	1
1.39613	0.965517	0.962445	0.916667	1
1.39693	0.965517	0.962445	0.916667	1
1.39772	0.965517	0.962445	0.916667	1
1.39851	0.965517	0.962445	0.916667	1
1.39931	0.965517	0.962445	0.916667	1
1.4001	0.965517	0.962618	0.917647	1
1.4009	0.965517	0.962618	0.917647	1
1.40169	0.965517	0.962618	0.917647	1
1.40248	0.965517	0.962618	0.917647	1
1.40328	0.965517	0.962618	0.917647	1
1.40407	0.965517	0.962618	0.917647	1
1.40487	0.965517	0.962618	0.917647	1
1.40566	0.965517	0.962618	0.917647	1
1.40645	0.965517	0.962618	0.917647	1
1.40725	0.965517	0.962618	0.917647	1
1.40804	0.965517	0.962618	0.917647	1
1.40883	0.965517	0.962618	0.917647	1
1.40963	0.965517	0.962618	0.917647	1
1.41042	0.965517	0.962764	0.917647	1
1.41122	0.965517	0.962764	0.917647	1
1.41201	0.965517	0.962764	0.917647	1
1.4128	0.965517	0.962764	0.917647	1
1.4136	0.965517	0.962764	0.917647	1
1.41439	0.965517	0.962764	0.917647	1
1.41519	0.965517	0.962764	0.917647	1
1.41598	0.965517	0.962764	0.917647	1
1.41677	0.965517	0.962764	0.917647	1
1.41757	0.965517	0.962764	0.917647	1
1.41836	0.965517	0.962764	0.917647	1
1.41915	0.965517	0.962764	0.917647	1
1.41995	0.965517	0.962764	0.917647	1
1.42074	0.965517	0.962828	0.917647	1
1.42154	0.965517	0.962828	0.917647	1
1.42233	0.965517	0.962828	0.917647	1
1.42312	0.965517	0.962828	0.917647	1
1.42392	0.965517	0.962828	0.917647	1
1.42471	0.965517	0.962828	0.917647	1
1.42551	0.965517	0.962828	0.917647	1
1.4263	0.965517	0.962828	0.917647	1
1.42709	0.965517	0.962828	0.917647	1
1.42789	0.965517	0.962828	0.917647	1
1.42868	0.965517	0.962828	0.917647	1
1.42947	0.965517	0.962828	0.917647	1
1.43027	0.965517	0.962883	0.917647	1
1.43106	0.965517	0.962883	0.917647	1
1.43186	0.965517	0.962883	0.917647	1
1.43265	0.965517	0.962883	0.917647	1
1.43344	0.965517	0.962883	0.917647	1
1.43424	0.965517	0.962883	0.917647	1
1.43503	0.965517	0.962883	0.917647	1
1.43582	0.965517	0.962883	0.917647	1
1.43662	0.965517	0.962883	0.917647	1
1.43741	0.965517	0.962883	0.917647	1
1.43821	0.965517	0.962883	0.917647	1
1.439	0.965517	0.962883	0.917647	1
1.43979	0.965517	0.962883	0.917647	1
1.44059	0.965517	0.96309	0.917808	1
1.44138	0.965517	0.96309	0.917808	1
1.44218	0.965517	0.96309	0.917808	1
1.44297	0.965517	0.96309	0.917808	1
1.44376	0.965517	0.96309	0.917808	1
1.44456	0.965517	0.96309	0.917808	1
1.44535	0.965517	0.96309	0.917808	1
1.44614	0.965517	0.96309	0.917808	1
1.44694	0.965517	0.96309	0.917808	1
1.44773	0.965517	0.96309	0.917808	1
1.44853	0.965517	0.96309	0.917808	1
1.44932	0.965517	0.96309	0.917808	1
1.45011	0.965517	0.963171	0.917808	1
1.45091	0.965517	0.963171	0.917808	1
1.4517	0.965517	0.963171	0.917808	1
1.4525	0.965517	0.963171	0.917808	1
1.45329	0.965517	0.963171	0.917808	1
1.45408	0.965517	0.963171	0.917808	1
1.45488	0.965517	0.963171	0.917808	1
1.45567	0.965517	0.963171	0.917808	1
1.45646	0.965517	0.963171	0.917808	1
1.45726	0.965517	0.963171	0.917808	1
1.45805	0.965517	0.963171	0.917808	1
1.45885	0.965517	0.963171	0.917808	1
1.45964	0.965517	0.963171	0.917808	1
1.46043	0.965517	0.963315	0.917808	1
1.46123	0.965517	0.963315	0.917808	1
1.46202	0.965517	0.963315	0.917808	1
1.46282	0.965517	0.963315	0.917808	1
1.46361	0.965517	0.963315	0.917808	1
1.4644	0.965517	0.963315	0.917808	1
1.4652	0.965517	0.963315	0.917808	1
1.46599	0.965517	0.963315	0.917808	1
1.46678	0.965517	0.963315	0.917808	1
1.46758	0.965517	0.963315	0.917808	1
1.46837	0.965517	0.963315	0.917808	1
1.46917	0.965517	0.963315	0.917808	1
1.46996	0.965517	0.963315	0.917808	1
1.47075	0.965517	0.963442	0.917808	1
1.47155	0.965517	0.963442	0.917808	1
1.47234	0.965517	0.963442	0.917808	1
1.47313	0.965517	0.963442	0.917808	1
1.47393	0.965517	0.963442	0.917808	1
1.47472	0.965517	0.963442	0.917808	1
1.47552	0.965517	0.963442	0.917808	1
1.47631	0.965517	0.963442	0.917808	1
1.4771	0.965517	0.963442	0.917808	1
1.4779	0.965517	0.963442	0.917808	1
1.47869	0.965517	0.963442	0.917808	1
1.47949	0.965517	0.963442	0.917808	1
1.48028	0.965517	0.963478	0.917808	1
1.48107	0.965517	0.963478	0.917808	1
1.48187	0.965517	0.963478	0.917808	1
1.48266	0.965517	0.963478	0.917808	1
1.48345	0.965517	0.963478	0.917808	1
1.48425	0.965517	0.963478	0.917808	1
1.48504	0.965517	0.963478	0.917808	1
1.48584	0.965517	0.963478	0.917808	1
1.48663	0.965517	0.963478	0.917808	1
1.48742	0.965517	0.963478	0.917808	1
1.48822	0.965517	0.963478	0.917808	1
1.48901	0.965517	0.963478	0.917808	1
1.48981	0.965517	0.963478	0.917808	1
1.4906	0.965517	0.963525	0.917808	1
1.49139	0.965517	0.963525	0.917808	1
1.49219	0.965517	0.963525	0.917808	1
1.49298	0.965517	0.963525	0.917808	1
1.49377	0.965517	0.963525	0.917808	1
1.49457	0.965517	0.963525	0.917808	1
1.49536	0.965517	0.963525	0.917808	1
1.49616	0.965517	0.963525	0.917808	1
1.49695	0.965517	0.963525	0.917808	1
1.49774	0.965517	0.963525	0.917808	1
1.49854	0.965517	0.963525	0.917808	1
1.49933	0.965517	0.963525	0.917808	1
1.50013	0.965517	0.963558	0.917808	1
1.50092	0.965517	0.963558	0.917808	1
1.50171	0.965517	0.963558	0.917808	1
1.50251	0.965517	0.963558	0.917808	1
1.5033	0.965517	0.963558	0.917808	1
1.50409	0.965517	0.963558	0.917808	1
1.50489	0.965517	0.963558	0.917808	1
1.50568	0.965517	0.963558	0.917808	1
1.50648	0.965517	0.963558	0.917808	1
1.50727	0.965517	0.963558	0.917808	1
1.50806	0.965517	0.963558	0.917808	1
1.50886	0.965517	0.963558	0.917808	1
1.50965	0.965517	0.963558	0.917808	1
1.51044	0.965517	0.96364	0.917808	1
1.51124	0.965517	0.96364	0.917808	1
1.51203	0.965517	0.96364	0.917808	1
1.51283	0.965517	0.96364	0.917808	1
1.51362	0.965517	0.96364	0.917808	1
1.51441	0.965517	0.96364	0.917808	1
1.51521	0.965517	0.96364	0.917808	1
1.516	0.965517	0.96364	0.917808	1
1.5168	0.965517	0.96364	0.917808	1
1.51759	0.965517	0.96364	0.917808	1
1.51838	0.965517	0.96364	0.917808	1
1.51918	0.965517	0.96364	0.917808	1
1.51997	0.965517	0.96364	0.917808	1
1.52076	0.965517	0.96364	0.917808	1
1.52156	0.965517	0.96364	0.917808	1
1.52235	0.965517	0.96364	0.917808	1
1.52315	0.965517	0.96364	0.917808	1
1.52394	0.965517	0.96364	0.917808	1
1.52473	0.965517	0.96364	0.917808	1
1.52553	0.965517	0.96364	0.917808	1
1.52632	0.965517	0.96364	0.917808	1
1.52712	0.965517	0.96364	0.917808	1
1.52791	0.965517	0.96364	0.917808	1
1.5287	0.965517	0.96364	0.917808	1
1.5295	0.965517	0.96364	0.917808	1
1.53029	0.965517	0.963673	0.917808	1
1.53108	0.965517	0.963673	0.917808	1
1.53188	0.965517	0.963673	0.917808	1
1.53267	0.965517	0.963673	0.917808	1
1.53347	0.965517	0.963673	0.917808	1
1.53426	0.965517	0.963673	0.917808	1
1.53505	0.965517	0.963673	0.917808	1
1.53585	0.965517	0.963673	0.917808	1
1.53664	0.965517	0.963673	0.917808	1
1.53743	0.965517	0.963673	0.917808	1
1.53823	0.965517	0.963673	0.917808	1
1.53902	0.965517	0.963673	0.917808	1
1.53982	0.965517	0.963673	0.917808	1
1.54061	0.965517	0.963721	0.917808	1
1.5414	0.965517	0.963721	0.917808	1
1.5422	0.965517	0.963721	0.917808	1
1.54299	0.965517	0.963721	0.917808	1
1.54379	0.965517	0.963721	0.917808	1
1.54458	0.965517	0.963721	0.917808	1
1.54537	0.965517	0.963721	0.917808	1
1.54617	0.965517	0.963721	0.917808	1
1.54696	0.965517	0.963721	0.917808	1
1.54775	0.965517	0.963721	0.917808	1
1.54855	0.965517	0.963721	0.917808	1
1.54934	0.965517	0.963721	0.917808	1
1.55014	0.965517	0.963776	0.918367	1
1.55093	0.965517	0.963776	0.918367	1
1.55172	0.965517	0.963776	0.918367	1
1.55252	0.965517	0.963776	0.918367	1
1.55331	0.965517	0.963776	0.918367	1
1.55411	0.965517	0.963776	0.918367	1
1.5549	0.965517	0.963776	0.918367	1
1.55569	0.965517	0.963776	0.918367	1
1.55649	0.965517	0.963776	0.918367	1
1.55728	0.965517	0.963776	0.918367	1
1.55807	0.965517	0.963776	0.918367	1
1.55887	0.965517	0.963776	0.918367	1
1.55966	0.965517	0.963776	0.918367	1
1.56046	0.965517	0.963821	0.918367	1
1.56125	0.965517	0.963821	0.918367	1
1.56204	0.965517	0.963821	0.918367	1
1.56284	0.965517	0.963821	0.918367	1
1.56363	0.965517	0.963821	0.918367	1
1.56443	0.965517	0.963821	0.918367	1
1.56522	0.965517	0.963821	0.918367	1
1.56601	0.965517	0.963821	0.918367	1
1.56681	0.965517	0.963821	0.918367	1
1.5676	0.965517	0.963821	0.918367	1
1.56839	0.965517	0.963821	0.918367	1
1.56919	0.965517	0.963821	0.918367	1
1.56998	0.965517	0.963821	0.918367	1
1.57078	0.965517	0.96395	0.918367	1
1.57157	0.965517	0.96395	0.918367	1
1.57236	0.965517	0.96395	0.918367	1
1.57316	0.965517	0.96395	0.918367	1
1.57395	0.965517	0.96395	0.918367	1
1.57474	0.965517	0.96395	0.918367	1
1.57554	0.965517	0.96395	0.918367	1
1.57633	0.965517	0.96395	0.918367	1
1.57713	0.965517	0.96395	0.918367	1
1.57792	0.965517	0.96395	0.918367	1
1.57871	0.965517	0.96395	0.918367	1
1.57951	0.965517	0.96395	0.918367	1
1.5803	0.965517	0.964006	0.918367	1
1.5811	0.965517	0.964006	0.918367	1
1.58189	0.965517	0.964006	0.918367	1
1.58268	0.965517	0.964006	0.918367	1
1.58348	0.965517	0.964006	0.918367	1
1.58427	0.965517	0.964006	0.918367	1
1.58506	0.965517	0.964006	0.918367	1
1.58586	0.965517	0.964006	0.918367	1
1.58665	0.965517	0.964006	0.918367	1
1.58745	0.965517	0.964006	0.918367	1
1.58824	0.965517	0.964006	0.918367	1
1.58903	0.965517	0.964006	0.918367	1
1.58983	0.965517	0.964006	0.918367	1
1.59062	0.965517	0.964017	0.918367	1
1.59142	0.965517	0.964017	0.918367	1
1.59221	0.965517	0.964017	0.918367	1
1.593	0.965517	0.964017	0.918367	1
1.5938	0.965517	0.964017	0.918367	1
1.59459	0.965517	0.964017	0.918367	1
1.59538	0.965517	0.964017	0.918367	1
1.59618	0.965517	0.964017	0.918367	1
1.59697	0.965517	0.964017	0.918367	1
1.59777	0.965517	0.964017	0.918367	1
1.59856	0.965517	0.964017	0.918367	1
1.59935	0.965517	0.964017	0.918367	1
1.60015	0.965517	0.964052	0.918367	1
1.60094	0.965517	0.964052	0.918367	1
1.60174	0.965517	0.964052	0.918367	1
1.60253	0.965517	0.964052	0.918367	1
1.60332	0.965517	0.964052	0.918367	1
1.60412	0.965517	0.964052	0.918367	1
1.60491	0.965517	0.964052	0.918367	1
1.6057	0.965517	0.964052	0.918367	1
1.6065	0.965517	0.964052	0.918367	1
1.60729	0.965517	0.964052	0.918367	1
1.60809	0.965517	0.964052	0.918367	1
1.60888	0.965517	0.964052	0.918367	1
1.60967	0.965517	0.964052	0.918367	1
1.61047	0.965517	0.964095	0.918367	1
1.61126	0.965517	0.964095	0.918367	1
1.61205	0.965517	0.964095	0.918367	1
1.61285	0.965517	0.964095	0.918367	1
1.61364	0.965517	0.964095	0.918367	1
1.61444	0.965517	0.964095	0.918367	1
1.61523	0.965517	0.964095	0.918367	1
1.61602	0.965517	0.964095	0.918367	1
1.61682	0.965517	0.964095	0.918367	1
1.61761	0.965517	0.964095	0.918367	1
1.61841	0.965517	0.964095	0.918367	1
1.6192	0.965517	0.964095	0.918367	1
1.61999	0.965517	0.964095	0.918367	1
1.62079	0.965517	0.964138	0.918367	1
1.62158	0.965517	0.964138	0.918367	1
1.62237	0.965517	0.964138	0.918367	1
1.62317	0.965517	0.964138	0.918367	1
1.62396	0.965517	0.964138	0.918367	1
1.62476	0.965517	0.964138	0.918367	1
1.62555	0.965517	0.964138	0.918367	1
1.62634	0.965517	0.964138	0.918367	1
1.62714	0.965517	0.964138	0.918367	1
1.62793	0.965517	0.964138	0.918367	1
1.62873	0.965517	0.964138	0.918367	1
1.62952	0.965517	0.964138	0.918367	1
1.63031	0.965517	0.964196	0.918367	1
1.63111	0.965517	0.964196	0.918367	1
1.6319	0.965517	0.964196	0.918367	1
1.63269	0.965517	0.964196	0.918367	1
1.63349	0.965517	0.964196	0.918367	1
1.63428	0.965517	0.964196	0.918367	1
1.63508	0.965517	0.964196	0.918367	1
1.63587	0.965517	0.964196	0.918367	1
1.63666	0.965517	0.964196	0.918367	1
1.63746	0.965517	0.964196	0.918367	1
1.63825	0.965517	0.964196	0.918367	1
1.63905	0.965517	0.964196	0.918367	1
1.63984	0.965517	0.964196	0.918367	1
1.64063	0.965517	0.964242	0.918367	1
1.64143	0.965517	0.964242	0.918367	1
1.64222	0.965517	0.964242	0.918367	1
1.64301	0.965517	0.964242	0.918367	1
1.64381	0.965517	0.964242	0.918367	1
1.6446	0.965517	0.964242	0.918367	1
1.6454	0.965517	0.964242	0.918367	1
1.64619	0.965517	0.964242	0.918367	1
1.64698	0.965517	0.964242	0.918367	1
1.64778	0.965517	0.964242	0.918367	1
1.64857	0.965517	0.964242	0.918367	1
[truncated: 8,001 more rows]

## Sheet: B_primary_cancers
FPrate	Sensitivity	Sensitivity[Mean]	Sensitivity[Lower bound]	Sensitivity[Upper bound]
0.0625	0.875	0.846722	0.677419	0.971429
0.0632938	0.875	0.846722	0.677419	0.971429
0.0640877	0.875	0.846722	0.677419	0.971429
0.0648815	0.875	0.846722	0.677419	0.971429
0.0656753	0.875	0.846722	0.677419	0.971429
0.0664691	0.875	0.846722	0.677419	0.971429
0.067263	0.875	0.846722	0.677419	0.971429
0.0680568	0.875	0.846722	0.677419	0.971429
0.0688506	0.875	0.846722	0.677419	0.971429
0.0696445	0.875	0.846722	0.677419	0.971429
0.0704383	0.875	0.860953	0.714286	1
0.0712321	0.875	0.860953	0.714286	1
0.072026	0.875	0.860953	0.714286	1
0.0728198	0.875	0.860953	0.714286	1
0.0736136	0.875	0.860953	0.714286	1
0.0744074	0.875	0.860953	0.714286	1
0.0752013	0.875	0.860953	0.714286	1
0.0759951	0.875	0.860953	0.714286	1
0.0767889	0.875	0.860953	0.714286	1
0.0775828	0.875	0.860953	0.714286	1
0.0783766	0.875	0.860953	0.714286	1
0.0791704	0.875	0.860953	0.714286	1
0.0799642	0.875	0.860953	0.714286	1
0.0807581	0.875	0.870196	0.72	1
0.0815519	0.875	0.870196	0.72	1
0.0823457	0.875	0.870196	0.72	1
0.0831396	0.875	0.870196	0.72	1
0.0839334	0.875	0.870196	0.72	1
0.0847272	0.875	0.870196	0.72	1
0.0855211	0.875	0.870196	0.72	1
0.0863149	0.875	0.870196	0.72	1
0.0871087	0.875	0.870196	0.72	1
0.0879025	0.875	0.870196	0.72	1
0.0886964	0.875	0.870196	0.72	1
0.0894902	0.875	0.870196	0.72	1
0.090284	0.875	0.877219	0.727273	1
0.0910779	0.875	0.877219	0.727273	1
0.0918717	0.875	0.877219	0.727273	1
0.0926655	0.875	0.877219	0.727273	1
0.0934593	0.875	0.877219	0.727273	1
0.0942532	0.875	0.877219	0.727273	1
0.095047	0.875	0.877219	0.727273	1
0.0958408	0.875	0.877219	0.727273	1
0.0966347	0.875	0.877219	0.727273	1
0.0974285	0.875	0.877219	0.727273	1
0.0982223	0.875	0.877219	0.727273	1
0.0990162	0.875	0.877219	0.727273	1
0.09981	0.875	0.877219	0.727273	1
0.100604	0.875	0.882556	0.744186	1
0.101398	0.875	0.882556	0.744186	1
0.102191	0.875	0.882556	0.744186	1
0.102985	0.875	0.882556	0.744186	1
0.103779	0.875	0.882556	0.744186	1
0.104573	0.875	0.882556	0.744186	1
0.105367	0.875	0.882556	0.744186	1
0.106161	0.875	0.882556	0.744186	1
0.106954	0.875	0.882556	0.744186	1
0.107748	0.875	0.882556	0.744186	1
0.108542	0.875	0.882556	0.744186	1
0.109336	0.875	0.882556	0.744186	1
0.11013	0.875	0.886271	0.75	1
0.110924	0.875	0.886271	0.75	1
0.111717	0.875	0.886271	0.75	1
0.112511	0.875	0.886271	0.75	1
0.113305	0.875	0.886271	0.75	1
0.114099	0.875	0.886271	0.75	1
0.114893	0.875	0.886271	0.75	1
0.115687	0.875	0.886271	0.75	1
0.11648	0.875	0.886271	0.75	1
0.117274	0.875	0.886271	0.75	1
0.118068	0.875	0.886271	0.75	1
0.118862	0.875	0.886271	0.75	1
0.119656	0.875	0.886271	0.75	1
0.12045	0.875	0.890217	0.758621	1
0.121243	0.875	0.890217	0.758621	1
0.122037	0.875	0.890217	0.758621	1
0.122831	0.875	0.890217	0.758621	1
0.123625	0.875	0.890217	0.758621	1
0.124419	0.875	0.890217	0.758621	1
0.125213	0.875	0.890217	0.758621	1
0.126006	0.875	0.890217	0.758621	1
0.1268	0.875	0.890217	0.758621	1
0.127594	0.875	0.890217	0.758621	1
0.128388	0.875	0.890217	0.758621	1
0.129182	0.875	0.890217	0.758621	1
0.129975	0.875	0.890217	0.758621	1
0.130769	0.875	0.894054	0.769231	1
0.131563	0.875	0.894054	0.769231	1
0.132357	0.875	0.894054	0.769231	1
0.133151	0.875	0.894054	0.769231	1
0.133945	0.875	0.894054	0.769231	1
0.134738	0.875	0.894054	0.769231	1
0.135532	0.875	0.894054	0.769231	1
0.136326	0.875	0.894054	0.769231	1
0.13712	0.875	0.894054	0.769231	1
0.137914	0.875	0.894054	0.769231	1
0.138708	0.875	0.894054	0.769231	1
0.139501	0.875	0.894054	0.769231	1
0.140295	0.90625	0.897335	0.771429	1
0.141089	0.90625	0.897335	0.771429	1
0.141883	0.90625	0.897335	0.771429	1
0.142677	0.90625	0.897335	0.771429	1
0.143471	0.90625	0.897335	0.771429	1
0.144264	0.90625	0.897335	0.771429	1
0.145058	0.90625	0.897335	0.771429	1
0.145852	0.90625	0.897335	0.771429	1
0.146646	0.90625	0.897335	0.771429	1
0.14744	0.90625	0.897335	0.771429	1
0.148234	0.90625	0.897335	0.771429	1
0.149027	0.90625	0.897335	0.771429	1
0.149821	0.90625	0.897335	0.771429	1
0.150615	0.90625	0.90022	0.777778	1
0.151409	0.90625	0.90022	0.777778	1
0.152203	0.90625	0.90022	0.777778	1
0.152997	0.90625	0.90022	0.777778	1
0.15379	0.90625	0.90022	0.777778	1
0.154584	0.90625	0.90022	0.777778	1
0.155378	0.90625	0.90022	0.777778	1
0.156172	0.90625	0.90022	0.777778	1
0.156966	0.90625	0.90022	0.777778	1
0.15776	0.90625	0.90022	0.777778	1
0.158553	0.90625	0.90022	0.777778	1
0.159347	0.90625	0.90022	0.777778	1
0.160141	0.90625	0.902877	0.780488	1
0.160935	0.90625	0.902877	0.780488	1
0.161729	0.90625	0.902877	0.780488	1
0.162523	0.90625	0.902877	0.780488	1
0.163316	0.90625	0.902877	0.780488	1
0.16411	0.90625	0.902877	0.780488	1
0.164904	0.90625	0.902877	0.780488	1
0.165698	0.90625	0.902877	0.780488	1
0.166492	0.90625	0.902877	0.780488	1
0.167285	0.90625	0.902877	0.780488	1
0.168079	0.90625	0.902877	0.780488	1
0.168873	0.90625	0.902877	0.780488	1
0.169667	0.90625	0.902877	0.780488	1
0.170461	0.90625	0.905163	0.780488	1
0.171255	0.90625	0.905163	0.780488	1
0.172048	0.90625	0.905163	0.780488	1
0.172842	0.90625	0.905163	0.780488	1
0.173636	0.90625	0.905163	0.780488	1
0.17443	0.90625	0.905163	0.780488	1
0.175224	0.90625	0.905163	0.780488	1
0.176018	0.90625	0.905163	0.780488	1
0.176811	0.90625	0.905163	0.780488	1
0.177605	0.90625	0.905163	0.780488	1
0.178399	0.90625	0.905163	0.780488	1
0.179193	0.90625	0.905163	0.780488	1
0.179987	0.90625	0.905163	0.780488	1
0.180781	0.90625	0.90661	0.782609	1
0.181574	0.90625	0.90661	0.782609	1
0.182368	0.90625	0.90661	0.782609	1
0.183162	0.90625	0.90661	0.782609	1
0.183956	0.90625	0.90661	0.782609	1
0.18475	0.90625	0.90661	0.782609	1
0.185544	0.90625	0.90661	0.782609	1
0.186337	0.90625	0.90661	0.782609	1
0.187131	0.90625	0.90661	0.782609	1
0.187925	0.90625	0.90661	0.782609	1
0.188719	0.90625	0.90661	0.782609	1
0.189513	0.90625	0.90661	0.782609	1
0.190307	0.90625	0.907841	0.782609	1
0.1911	0.90625	0.907841	0.782609	1
0.191894	0.90625	0.907841	0.782609	1
0.192688	0.90625	0.907841	0.782609	1
0.193482	0.90625	0.907841	0.782609	1
0.194276	0.90625	0.907841	0.782609	1
0.19507	0.90625	0.907841	0.782609	1
0.195863	0.90625	0.907841	0.782609	1
0.196657	0.90625	0.907841	0.782609	1
0.197451	0.90625	0.907841	0.782609	1
0.198245	0.90625	0.907841	0.782609	1
0.199039	0.90625	0.907841	0.782609	1
0.199832	0.90625	0.907841	0.782609	1
0.200626	0.90625	0.90851	0.782609	1
0.20142	0.90625	0.90851	0.782609	1
0.202214	0.90625	0.90851	0.782609	1
0.203008	0.90625	0.90851	0.782609	1
0.203802	0.90625	0.90851	0.782609	1
0.204595	0.90625	0.90851	0.782609	1
0.205389	0.90625	0.90851	0.782609	1
0.206183	0.90625	0.90851	0.782609	1
0.206977	0.90625	0.90851	0.782609	1
0.207771	0.90625	0.90851	0.782609	1
0.208565	0.90625	0.90851	0.782609	1
0.209358	0.90625	0.90851	0.782609	1
0.210152	0.90625	0.909249	0.783784	1
0.210946	0.90625	0.909249	0.783784	1
0.21174	0.90625	0.909249	0.783784	1
0.212534	0.90625	0.909249	0.783784	1
0.213328	0.90625	0.909249	0.783784	1
0.214121	0.90625	0.909249	0.783784	1
0.214915	0.90625	0.909249	0.783784	1
0.215709	0.90625	0.909249	0.783784	1
0.216503	0.90625	0.909249	0.783784	1
0.217297	0.90625	0.909249	0.783784	1
0.218091	0.90625	0.909249	0.783784	1
0.218884	0.90625	0.909249	0.783784	1
0.219678	0.90625	0.909249	0.783784	1
0.220472	0.90625	0.910177	0.783784	1
0.221266	0.90625	0.910177	0.783784	1
0.22206	0.90625	0.910177	0.783784	1
0.222854	0.90625	0.910177	0.783784	1
0.223647	0.90625	0.910177	0.783784	1
0.224441	0.90625	0.910177	0.783784	1
0.225235	0.90625	0.910177	0.783784	1
0.226029	0.90625	0.910177	0.783784	1
0.226823	0.90625	0.910177	0.783784	1
0.227617	0.90625	0.910177	0.783784	1
0.22841	0.90625	0.910177	0.783784	1
0.229204	0.90625	0.910177	0.783784	1
0.229998	0.90625	0.910177	0.783784	1
0.230792	0.90625	0.910833	0.787879	1
0.231586	0.90625	0.910833	0.787879	1
0.232379	0.90625	0.910833	0.787879	1
0.233173	0.90625	0.910833	0.787879	1
0.233967	0.90625	0.910833	0.787879	1
0.234761	0.90625	0.910833	0.787879	1
0.235555	0.90625	0.910833	0.787879	1
0.236349	0.90625	0.910833	0.787879	1
0.237142	0.90625	0.910833	0.787879	1
0.237936	0.90625	0.910833	0.787879	1
0.23873	0.90625	0.910833	0.787879	1
0.239524	0.90625	0.910833	0.787879	1
0.240318	0.90625	0.911404	0.789474	1
0.241112	0.90625	0.911404	0.789474	1
0.241905	0.90625	0.911404	0.789474	1
0.242699	0.90625	0.911404	0.789474	1
0.243493	0.90625	0.911404	0.789474	1
0.244287	0.90625	0.911404	0.789474	1
0.245081	0.90625	0.911404	0.789474	1
0.245875	0.90625	0.911404	0.789474	1
0.246668	0.90625	0.911404	0.789474	1
0.247462	0.90625	0.911404	0.789474	1
0.248256	0.90625	0.911404	0.789474	1
0.24905	0.90625	0.911404	0.789474	1
0.249844	0.90625	0.911404	0.789474	1
0.250638	0.90625	0.911901	0.789474	1
0.251431	0.90625	0.911901	0.789474	1
0.252225	0.90625	0.911901	0.789474	1
0.253019	0.90625	0.911901	0.789474	1
0.253813	0.90625	0.911901	0.789474	1
0.254607	0.90625	0.911901	0.789474	1
0.255401	0.90625	0.911901	0.789474	1
0.256194	0.90625	0.911901	0.789474	1
0.256988	0.90625	0.911901	0.789474	1
0.257782	0.90625	0.911901	0.789474	1
0.258576	0.90625	0.911901	0.789474	1
0.25937	0.90625	0.911901	0.789474	1
0.260164	0.90625	0.912295	0.789474	1
0.260957	0.90625	0.912295	0.789474	1
0.261751	0.90625	0.912295	0.789474	1
0.262545	0.90625	0.912295	0.789474	1
0.263339	0.90625	0.912295	0.789474	1
0.264133	0.90625	0.912295	0.789474	1
0.264926	0.90625	0.912295	0.789474	1
0.26572	0.90625	0.912295	0.789474	1
0.266514	0.90625	0.912295	0.789474	1
0.267308	0.90625	0.912295	0.789474	1
0.268102	0.90625	0.912295	0.789474	1
0.268896	0.90625	0.912295	0.789474	1
0.269689	0.90625	0.912295	0.789474	1
0.270483	0.90625	0.913747	0.789474	1
0.271277	0.90625	0.913747	0.789474	1
0.272071	0.90625	0.913747	0.789474	1
0.272865	0.90625	0.913747	0.789474	1
0.273659	0.90625	0.913747	0.789474	1
0.274452	0.90625	0.913747	0.789474	1
0.275246	0.90625	0.913747	0.789474	1
0.27604	0.90625	0.913747	0.789474	1
0.276834	0.90625	0.913747	0.789474	1
0.277628	0.90625	0.913747	0.789474	1
0.278422	0.90625	0.913747	0.789474	1
0.279215	0.90625	0.913747	0.789474	1
0.280009	0.90625	0.914963	0.790698	1
0.280803	0.90625	0.914963	0.790698	1
0.281597	0.90625	0.914963	0.790698	1
0.282391	0.90625	0.914963	0.790698	1
0.283185	0.90625	0.914963	0.790698	1
0.283978	0.90625	0.914963	0.790698	1
0.284772	0.90625	0.914963	0.790698	1
0.285566	0.90625	0.914963	0.790698	1
0.28636	0.90625	0.914963	0.790698	1
0.287154	0.90625	0.914963	0.790698	1
0.287948	0.90625	0.914963	0.790698	1
0.288741	0.90625	0.914963	0.790698	1
0.289535	0.90625	0.914963	0.790698	1
0.290329	0.90625	0.916812	0.794872	1
0.291123	0.90625	0.916812	0.794872	1
0.291917	0.90625	0.916812	0.794872	1
0.292711	0.90625	0.916812	0.794872	1
0.293504	0.90625	0.916812	0.794872	1
0.294298	0.90625	0.916812	0.794872	1
0.295092	0.90625	0.916812	0.794872	1
0.295886	0.90625	0.916812	0.794872	1
0.29668	0.90625	0.916812	0.794872	1
0.297473	0.90625	0.916812	0.794872	1
0.298267	0.90625	0.916812	0.794872	1
0.299061	0.90625	0.916812	0.794872	1
0.299855	0.90625	0.916812	0.794872	1
0.300649	0.90625	0.918231	0.794872	1
0.301443	0.90625	0.918231	0.794872	1
0.302236	0.90625	0.918231	0.794872	1
0.30303	0.90625	0.918231	0.794872	1
0.303824	0.90625	0.918231	0.794872	1
0.304618	0.90625	0.918231	0.794872	1
0.305412	0.90625	0.918231	0.794872	1
0.306206	0.90625	0.918231	0.794872	1
0.306999	0.90625	0.918231	0.794872	1
0.307793	0.90625	0.918231	0.794872	1
0.308587	0.90625	0.918231	0.794872	1
0.309381	0.90625	0.918231	0.794872	1
0.310175	0.90625	0.91993	0.8	1
0.310969	0.90625	0.91993	0.8	1
0.311762	0.90625	0.91993	0.8	1
0.312556	0.90625	0.91993	0.8	1
0.31335	0.90625	0.91993	0.8	1
0.314144	0.90625	0.91993	0.8	1
0.314938	0.90625	0.91993	0.8	1
0.315732	0.90625	0.91993	0.8	1
0.316525	0.90625	0.91993	0.8	1
0.317319	0.90625	0.91993	0.8	1
0.318113	0.90625	0.91993	0.8	1
0.318907	0.90625	0.91993	0.8	1
0.319701	0.90625	0.91993	0.8	1
0.320495	0.90625	0.921489	0.8	1
0.321288	0.90625	0.921489	0.8	1
0.322082	0.90625	0.921489	0.8	1
0.322876	0.90625	0.921489	0.8	1
0.32367	0.90625	0.921489	0.8	1
0.324464	0.90625	0.921489	0.8	1
0.325258	0.90625	0.921489	0.8	1
0.326051	0.90625	0.921489	0.8	1
0.326845	0.90625	0.921489	0.8	1
0.327639	0.90625	0.921489	0.8	1
0.328433	0.90625	0.921489	0.8	1
0.329227	0.90625	0.921489	0.8	1
0.330021	0.90625	0.92349	0.8	1
0.330814	0.90625	0.92349	0.8	1
0.331608	0.90625	0.92349	0.8	1
0.332402	0.90625	0.92349	0.8	1
0.333196	0.90625	0.92349	0.8	1
0.33399	0.90625	0.92349	0.8	1
0.334783	0.90625	0.92349	0.8	1
0.335577	0.90625	0.92349	0.8	1
0.336371	0.90625	0.92349	0.8	1
0.337165	0.90625	0.92349	0.8	1
0.337959	0.90625	0.92349	0.8	1
0.338753	0.90625	0.92349	0.8	1
0.339546	0.90625	0.92349	0.8	1
0.34034	0.90625	0.925986	0.8	1
0.341134	0.90625	0.925986	0.8	1
0.341928	0.90625	0.925986	0.8	1
0.342722	0.90625	0.925986	0.8	1
0.343516	0.90625	0.925986	0.8	1
0.344309	0.90625	0.925986	0.8	1
0.345103	0.90625	0.925986	0.8	1
0.345897	0.90625	0.925986	0.8	1
0.346691	0.90625	0.925986	0.8	1
0.347485	0.90625	0.925986	0.8	1
0.348279	0.90625	0.925986	0.8	1
0.349072	0.90625	0.925986	0.8	1
0.349866	0.90625	0.925986	0.8	1
0.35066	0.9375	0.927852	0.8	1
0.351454	0.9375	0.927852	0.8	1
0.352248	0.9375	0.927852	0.8	1
0.353042	0.9375	0.927852	0.8	1
0.353835	0.9375	0.927852	0.8	1
0.354629	0.9375	0.927852	0.8	1
0.355423	0.9375	0.927852	0.8	1
0.356217	0.9375	0.927852	0.8	1
0.357011	0.9375	0.927852	0.8	1
0.357805	0.9375	0.927852	0.8	1
0.358598	0.9375	0.927852	0.8	1
0.359392	0.9375	0.927852	0.8	1
0.360186	0.9375	0.929739	0.804878	1
0.36098	0.9375	0.929739	0.804878	1
0.361774	0.9375	0.929739	0.804878	1
0.362568	0.9375	0.929739	0.804878	1
0.363361	0.9375	0.929739	0.804878	1
0.364155	0.9375	0.929739	0.804878	1
0.364949	0.9375	0.929739	0.804878	1
0.365743	0.9375	0.929739	0.804878	1
0.366537	0.9375	0.929739	0.804878	1
0.36733	0.9375	0.929739	0.804878	1
0.368124	0.9375	0.929739	0.804878	1
0.368918	0.9375	0.929739	0.804878	1
0.369712	0.9375	0.929739	0.804878	1
0.370506	0.9375	0.931676	0.810811	1
0.3713	0.9375	0.931676	0.810811	1
0.372093	0.9375	0.931676	0.810811	1
0.372887	0.9375	0.931676	0.810811	1
0.373681	0.9375	0.931676	0.810811	1
0.374475	0.9375	0.931676	0.810811	1
0.375269	0.9375	0.931676	0.810811	1
0.376063	0.9375	0.931676	0.810811	1
0.376856	0.9375	0.931676	0.810811	1
0.37765	0.9375	0.931676	0.810811	1
0.378444	0.9375	0.931676	0.810811	1
0.379238	0.9375	0.931676	0.810811	1
0.380032	0.9375	0.933707	0.813953	1
0.380826	0.9375	0.933707	0.813953	1
0.381619	0.9375	0.933707	0.813953	1
0.382413	0.9375	0.933707	0.813953	1
0.383207	0.9375	0.933707	0.813953	1
0.384001	0.9375	0.933707	0.813953	1
0.384795	0.9375	0.933707	0.813953	1
0.385589	0.9375	0.933707	0.813953	1
0.386382	0.9375	0.933707	0.813953	1
0.387176	0.9375	0.933707	0.813953	1
0.38797	0.9375	0.933707	0.813953	1
0.388764	0.9375	0.933707	0.813953	1
0.389558	0.9375	0.933707	0.813953	1
0.390352	0.9375	0.935903	0.813953	1
0.391145	0.9375	0.935903	0.813953	1
0.391939	0.9375	0.935903	0.813953	1
0.392733	0.9375	0.935903	0.813953	1
0.393527	0.9375	0.935903	0.813953	1
0.394321	0.9375	0.935903	0.813953	1
0.395115	0.9375	0.935903	0.813953	1
0.395908	0.9375	0.935903	0.813953	1
0.396702	0.9375	0.935903	0.813953	1
0.397496	0.9375	0.935903	0.813953	1
0.39829	0.9375	0.935903	0.813953	1
0.399084	0.9375	0.935903	0.813953	1
0.399877	0.9375	0.935903	0.813953	1
0.400671	0.9375	0.937932	0.815789	1
0.401465	0.9375	0.937932	0.815789	1
0.402259	0.9375	0.937932	0.815789	1
0.403053	0.9375	0.937932	0.815789	1
0.403847	0.9375	0.937932	0.815789	1
0.40464	0.9375	0.937932	0.815789	1
0.405434	0.9375	0.937932	0.815789	1
0.406228	0.9375	0.937932	0.815789	1
0.407022	0.9375	0.937932	0.815789	1
0.407816	0.9375	0.937932	0.815789	1
0.40861	0.9375	0.937932	0.815789	1
0.409403	0.9375	0.937932	0.815789	1
0.410197	0.9375	0.93925	0.818182	1
0.410991	0.9375	0.93925	0.818182	1
0.411785	0.9375	0.93925	0.818182	1
0.412579	0.9375	0.93925	0.818182	1
0.413373	0.9375	0.93925	0.818182	1
0.414166	0.9375	0.93925	0.818182	1
0.41496	0.9375	0.93925	0.818182	1
0.415754	0.9375	0.93925	0.818182	1
0.416548	0.9375	0.93925	0.818182	1
0.417342	0.9375	0.93925	0.818182	1
0.418136	0.9375	0.93925	0.818182	1
0.418929	0.9375	0.93925	0.818182	1
0.419723	0.9375	0.93925	0.818182	1
0.420517	0.9375	0.941182	0.818182	1
0.421311	0.9375	0.941182	0.818182	1
0.422105	0.9375	0.941182	0.818182	1
0.422899	0.9375	0.941182	0.818182	1
0.423692	0.9375	0.941182	0.818182	1
0.424486	0.9375	0.941182	0.818182	1
0.42528	0.9375	0.941182	0.818182	1
0.426074	0.9375	0.941182	0.818182	1
0.426868	0.9375	0.941182	0.818182	1
0.427662	0.9375	0.941182	0.818182	1
0.428455	0.9375	0.941182	0.818182	1
0.429249	0.9375	0.941182	0.818182	1
0.430043	0.9375	0.943022	0.818182	1
0.430837	0.9375	0.943022	0.818182	1
0.431631	0.9375	0.943022	0.818182	1
0.432424	0.9375	0.943022	0.818182	1
0.433218	0.9375	0.943022	0.818182	1
0.434012	0.9375	0.943022	0.818182	1
0.434806	0.9375	0.943022	0.818182	1
0.4356	0.9375	0.943022	0.818182	1
0.436394	0.9375	0.943022	0.818182	1
0.437187	0.9375	0.943022	0.818182	1
0.437981	0.9375	0.943022	0.818182	1
0.438775	0.9375	0.943022	0.818182	1
0.439569	0.9375	0.943022	0.818182	1
0.440363	0.9375	0.944622	0.822222	1
0.441157	0.9375	0.944622	0.822222	1
0.44195	0.9375	0.944622	0.822222	1
0.442744	0.9375	0.944622	0.822222	1
0.443538	0.9375	0.944622	0.822222	1
0.444332	0.9375	0.944622	0.822222	1
0.445126	0.9375	0.944622	0.822222	1
0.44592	0.9375	0.944622	0.822222	1
0.446713	0.9375	0.944622	0.822222	1
0.447507	0.9375	0.944622	0.822222	1
0.448301	0.9375	0.944622	0.822222	1
0.449095	0.9375	0.944622	0.822222	1
0.449889	0.9375	0.944622	0.822222	1
0.450683	0.9375	0.946157	0.823529	1
0.451476	0.9375	0.946157	0.823529	1
0.45227	0.9375	0.946157	0.823529	1
0.453064	0.9375	0.946157	0.823529	1
0.453858	0.9375	0.946157	0.823529	1
0.454652	0.9375	0.946157	0.823529	1
0.455446	0.9375	0.946157	0.823529	1
0.456239	0.9375	0.946157	0.823529	1
0.457033	0.9375	0.946157	0.823529	1
0.457827	0.9375	0.946157	0.823529	1
0.458621	0.9375	0.946157	0.823529	1
0.459415	0.9375	0.946157	0.823529	1
0.460209	0.9375	0.947653	0.827586	1
0.461002	0.9375	0.947653	0.827586	1
0.461796	0.9375	0.947653	0.827586	1
0.46259	0.9375	0.947653	0.827586	1
0.463384	0.9375	0.947653	0.827586	1
0.464178	0.9375	0.947653	0.827586	1
0.464971	0.9375	0.947653	0.827586	1
0.465765	0.9375	0.947653	0.827586	1
0.466559	0.9375	0.947653	0.827586	1
0.467353	0.9375	0.947653	0.827586	1
0.468147	0.9375	0.947653	0.827586	1
0.468941	0.9375	0.947653	0.827586	1
0.469734	0.9375	0.947653	0.827586	1
0.470528	0.9375	0.949055	0.828571	1
0.471322	0.9375	0.949055	0.828571	1
0.472116	0.9375	0.949055	0.828571	1
0.47291	0.9375	0.949055	0.828571	1
0.473704	0.9375	0.949055	0.828571	1
0.474497	0.9375	0.949055	0.828571	1
0.475291	0.9375	0.949055	0.828571	1
0.476085	0.9375	0.949055	0.828571	1
0.476879	0.9375	0.949055	0.828571	1
0.477673	0.9375	0.949055	0.828571	1
0.478467	0.9375	0.949055	0.828571	1
0.47926	0.9375	0.949055	0.828571	1
0.480054	0.9375	0.950893	0.829787	1
0.480848	0.9375	0.950893	0.829787	1
0.481642	0.9375	0.950893	0.829787	1
0.482436	0.9375	0.950893	0.829787	1
0.48323	0.9375	0.950893	0.829787	1
0.484023	0.9375	0.950893	0.829787	1
0.484817	0.9375	0.950893	0.829787	1
0.485611	0.9375	0.950893	0.829787	1
0.486405	0.9375	0.950893	0.829787	1
0.487199	0.9375	0.950893	0.829787	1
0.487993	0.9375	0.950893	0.829787	1
0.488786	0.9375	0.950893	0.829787	1
0.48958	0.9375	0.950893	0.829787	1
0.490374	0.9375	0.952422	0.837838	1
0.491168	0.9375	0.952422	0.837838	1
0.491962	0.9375	0.952422	0.837838	1
0.492756	0.9375	0.952422	0.837838	1
0.493549	0.9375	0.952422	0.837838	1
0.494343	0.9375	0.952422	0.837838	1
0.495137	0.9375	0.952422	0.837838	1
0.495931	0.9375	0.952422	0.837838	1
0.496725	0.9375	0.952422	0.837838	1
0.497519	0.9375	0.952422	0.837838	1
0.498312	0.9375	0.952422	0.837838	1
0.499106	0.9375	0.952422	0.837838	1
0.4999	0.9375	0.952422	0.837838	1
0.500694	0.9375	0.953714	0.837838	1
0.501488	0.9375	0.953714	0.837838	1
0.502281	0.9375	0.953714	0.837838	1
0.503075	0.9375	0.953714	0.837838	1
0.503869	0.9375	0.953714	0.837838	1
0.504663	0.9375	0.953714	0.837838	1
0.505457	0.9375	0.953714	0.837838	1
0.506251	0.9375	0.953714	0.837838	1
0.507044	0.9375	0.953714	0.837838	1
0.507838	0.9375	0.953714	0.837838	1
0.508632	0.9375	0.953714	0.837838	1
0.509426	0.9375	0.953714	0.837838	1
0.51022	0.9375	0.955499	0.842105	1
0.511014	0.9375	0.955499	0.842105	1
0.511807	0.9375	0.955499	0.842105	1
0.512601	0.9375	0.955499	0.842105	1
0.513395	0.9375	0.955499	0.842105	1
0.514189	0.9375	0.955499	0.842105	1
0.514983	0.9375	0.955499	0.842105	1
0.515777	0.9375	0.955499	0.842105	1
0.51657	0.9375	0.955499	0.842105	1
0.517364	0.9375	0.955499	0.842105	1
0.518158	0.9375	0.955499	0.842105	1
0.518952	0.9375	0.955499	0.842105	1
0.519746	0.9375	0.955499	0.842105	1
0.52054	0.9375	0.956764	0.846154	1
0.521333	0.9375	0.956764	0.846154	1
0.522127	0.9375	0.956764	0.846154	1
0.522921	0.9375	0.956764	0.846154	1
0.523715	0.9375	0.956764	0.846154	1
0.524509	0.9375	0.956764	0.846154	1
0.525303	0.9375	0.956764	0.846154	1
0.526096	0.9375	0.956764	0.846154	1
0.52689	0.9375	0.956764	0.846154	1
0.527684	0.9375	0.956764	0.846154	1
0.528478	0.9375	0.956764	0.846154	1
0.529272	0.9375	0.956764	0.846154	1
0.530066	0.9375	0.957761	0.846154	1
0.530859	0.9375	0.957761	0.846154	1
0.531653	0.9375	0.957761	0.846154	1
0.532447	0.9375	0.957761	0.846154	1
0.533241	0.9375	0.957761	0.846154	1
0.534035	0.9375	0.957761	0.846154	1
0.534828	0.9375	0.957761	0.846154	1
0.535622	0.9375	0.957761	0.846154	1
0.536416	0.9375	0.957761	0.846154	1
0.53721	0.9375	0.957761	0.846154	1
0.538004	0.9375	0.957761	0.846154	1
0.538798	0.9375	0.957761	0.846154	1
0.539591	0.9375	0.957761	0.846154	1
0.540385	0.96875	0.958845	0.85	1
0.541179	0.96875	0.958845	0.85	1
0.541973	0.96875	0.958845	0.85	1
0.542767	0.96875	0.958845	0.85	1
0.543561	0.96875	0.958845	0.85	1
0.544354	0.96875	0.958845	0.85	1
0.545148	0.96875	0.958845	0.85	1
0.545942	0.96875	0.958845	0.85	1
0.546736	0.96875	0.958845	0.85	1
0.54753	0.96875	0.958845	0.85	1
0.548324	0.96875	0.958845	0.85	1
0.549117	0.96875	0.958845	0.85	1
0.549911	0.96875	0.958845	0.85	1
0.550705	0.96875	0.959901	0.853659	1
0.551499	0.96875	0.959901	0.853659	1
0.552293	0.96875	0.959901	0.853659	1
0.553087	0.96875	0.959901	0.853659	1
0.55388	0.96875	0.959901	0.853659	1
0.554674	0.96875	0.959901	0.853659	1
0.555468	0.96875	0.959901	0.853659	1
0.556262	0.96875	0.959901	0.853659	1
0.557056	0.96875	0.959901	0.853659	1
0.55785	0.96875	0.959901	0.853659	1
0.558643	0.96875	0.959901	0.853659	1
0.559437	0.96875	0.959901	0.853659	1
0.560231	0.96875	0.960968	0.857143	1
0.561025	0.96875	0.960968	0.857143	1
0.561819	0.96875	0.960968	0.857143	1
0.562613	0.96875	0.960968	0.857143	1
0.563406	0.96875	0.960968	0.857143	1
0.5642	0.96875	0.960968	0.857143	1
0.564994	0.96875	0.960968	0.857143	1
0.565788	0.96875	0.960968	0.857143	1
0.566582	0.96875	0.960968	0.857143	1
0.567375	0.96875	0.960968	0.857143	1
0.568169	0.96875	0.960968	0.857143	1
0.568963	0.96875	0.960968	0.857143	1
0.569757	0.96875	0.960968	0.857143	1
0.570551	0.96875	0.961343	0.857143	1
0.571345	0.96875	0.961343	0.857143	1
0.572138	0.96875	0.961343	0.857143	1
0.572932	0.96875	0.961343	0.857143	1
0.573726	0.96875	0.961343	0.857143	1
0.57452	0.96875	0.961343	0.857143	1
0.575314	0.96875	0.961343	0.857143	1
0.576108	0.96875	0.961343	0.857143	1
0.576901	0.96875	0.961343	0.857143	1
0.577695	0.96875	0.961343	0.857143	1
0.578489	0.96875	0.961343	0.857143	1
0.579283	0.96875	0.961343	0.857143	1
0.580077	0.96875	0.962197	0.857143	1
0.580871	0.96875	0.962197	0.857143	1
0.581664	0.96875	0.962197	0.857143	1
0.582458	0.96875	0.962197	0.857143	1
0.583252	0.96875	0.962197	0.857143	1
0.584046	0.96875	0.962197	0.857143	1
0.58484	0.96875	0.962197	0.857143	1
0.585634	0.96875	0.962197	0.857143	1
0.586427	0.96875	0.962197	0.857143	1
0.587221	0.96875	0.962197	0.857143	1
0.588015	0.96875	0.962197	0.857143	1
0.588809	0.96875	0.962197	0.857143	1
0.589603	0.96875	0.962197	0.857143	1
0.590397	0.96875	0.963141	0.862069	1
0.59119	0.96875	0.963141	0.862069	1
0.591984	0.96875	0.963141	0.862069	1
0.592778	0.96875	0.963141	0.862069	1
0.593572	0.96875	0.963141	0.862069	1
0.594366	0.96875	0.963141	0.862069	1
0.59516	0.96875	0.963141	0.862069	1
0.595953	0.96875	0.963141	0.862069	1
0.596747	0.96875	0.963141	0.862069	1
0.597541	0.96875	0.963141	0.862069	1
0.598335	0.96875	0.963141	0.862069	1
0.599129	0.96875	0.963141	0.862069	1
0.599922	0.96875	0.963141	0.862069	1
0.600716	0.96875	0.963765	0.863636	1
0.60151	0.96875	0.963765	0.863636	1
0.602304	0.96875	0.963765	0.863636	1
0.603098	0.96875	0.963765	0.863636	1
0.603892	0.96875	0.963765	0.863636	1
0.604685	0.96875	0.963765	0.863636	1
0.605479	0.96875	0.963765	0.863636	1
0.606273	0.96875	0.963765	0.863636	1
0.607067	0.96875	0.963765	0.863636	1
0.607861	0.96875	0.963765	0.863636	1
0.608655	0.96875	0.963765	0.863636	1
0.609448	0.96875	0.963765	0.863636	1
0.610242	0.96875	0.964761	0.875	1
0.611036	0.96875	0.964761	0.875	1
0.61183	0.96875	0.964761	0.875	1
0.612624	0.96875	0.964761	0.875	1
0.613418	0.96875	0.964761	0.875	1
0.614211	0.96875	0.964761	0.875	1
0.615005	0.96875	0.964761	0.875	1
0.615799	0.96875	0.964761	0.875	1
0.616593	0.96875	0.964761	0.875	1
0.617387	0.96875	0.964761	0.875	1
0.618181	0.96875	0.964761	0.875	1
0.618974	0.96875	0.964761	0.875	1
0.619768	0.96875	0.964761	0.875	1
0.620562	0.96875	0.965395	0.878788	1
0.621356	0.96875	0.965395	0.878788	1
0.62215	0.96875	0.965395	0.878788	1
0.622944	0.96875	0.965395	0.878788	1
0.623737	0.96875	0.965395	0.878788	1
0.624531	0.96875	0.965395	0.878788	1
0.625325	0.96875	0.965395	0.878788	1
0.626119	0.96875	0.965395	0.878788	1
0.626913	0.96875	0.965395	0.878788	1
0.627707	0.96875	0.965395	0.878788	1
0.6285	0.96875	0.965395	0.878788	1
0.629294	0.96875	0.965395	0.878788	1
0.630088	0.96875	0.965919	0.885714	1
0.630882	0.96875	0.965919	0.885714	1
0.631676	0.96875	0.965919	0.885714	1
0.632469	0.96875	0.965919	0.885714	1
0.633263	0.96875	0.965919	0.885714	1
0.634057	0.96875	0.965919	0.885714	1
0.634851	0.96875	0.965919	0.885714	1
0.635645	0.96875	0.965919	0.885714	1
0.636439	0.96875	0.965919	0.885714	1
0.637232	0.96875	0.965919	0.885714	1
0.638026	0.96875	0.965919	0.885714	1
0.63882	0.96875	0.965919	0.885714	1
0.639614	0.96875	0.965919	0.885714	1
0.640408	0.96875	0.966774	0.888889	1
0.641202	0.96875	0.966774	0.888889	1
0.641995	0.96875	0.966774	0.888889	1
0.642789	0.96875	0.966774	0.888889	1
0.643583	0.96875	0.966774	0.888889	1
0.644377	0.96875	0.966774	0.888889	1
0.645171	0.96875	0.966774	0.888889	1
0.645965	0.96875	0.966774	0.888889	1
0.646758	0.96875	0.966774	0.888889	1
0.647552	0.96875	0.966774	0.888889	1
0.648346	0.96875	0.966774	0.888889	1
0.64914	0.96875	0.966774	0.888889	1
0.649934	0.96875	0.966774	0.888889	1
0.650728	0.96875	0.967654	0.894737	1
0.651521	0.96875	0.967654	0.894737	1
0.652315	0.96875	0.967654	0.894737	1
0.653109	0.96875	0.967654	0.894737	1
0.653903	0.96875	0.967654	0.894737	1
0.654697	0.96875	0.967654	0.894737	1
0.655491	0.96875	0.967654	0.894737	1
0.656284	0.96875	0.967654	0.894737	1
0.657078	0.96875	0.967654	0.894737	1
0.657872	0.96875	0.967654	0.894737	1
0.658666	0.96875	0.967654	0.894737	1
0.65946	0.96875	0.967654	0.894737	1
0.660254	0.96875	0.967963	0.897436	1
0.661047	0.96875	0.967963	0.897436	1
0.661841	0.96875	0.967963	0.897436	1
0.662635	0.96875	0.967963	0.897436	1
0.663429	0.96875	0.967963	0.897436	1
0.664223	0.96875	0.967963	0.897436	1
0.665017	0.96875	0.967963	0.897436	1
0.66581	0.96875	0.967963	0.897436	1
0.666604	0.96875	0.967963	0.897436	1
0.667398	0.96875	0.967963	0.897436	1
0.668192	0.96875	0.967963	0.897436	1
0.668986	0.96875	0.967963	0.897436	1
0.669779	0.96875	0.967963	0.897436	1
0.670573	0.96875	0.968292	0.9	1
0.671367	0.96875	0.968292	0.9	1
0.672161	0.96875	0.968292	0.9	1
0.672955	0.96875	0.968292	0.9	1
0.673749	0.96875	0.968292	0.9	1
0.674542	0.96875	0.968292	0.9	1
0.675336	0.96875	0.968292	0.9	1
0.67613	0.96875	0.968292	0.9	1
0.676924	0.96875	0.968292	0.9	1
0.677718	0.96875	0.968292	0.9	1
0.678512	0.96875	0.968292	0.9	1
0.679305	0.96875	0.968292	0.9	1
0.680099	0.96875	0.968651	0.9	1
0.680893	0.96875	0.968651	0.9	1
0.681687	0.96875	0.968651	0.9	1
0.682481	0.96875	0.968651	0.9	1
0.683275	0.96875	0.968651	0.9	1
0.684068	0.96875	0.968651	0.9	1
0.684862	0.96875	0.968651	0.9	1
0.685656	0.96875	0.968651	0.9	1
0.68645	0.96875	0.968651	0.9	1
0.687244	0.96875	0.968651	0.9	1
0.688038	0.96875	0.968651	0.9	1
0.688831	0.96875	0.968651	0.9	1
0.689625	0.96875	0.968651	0.9	1
0.690419	0.96875	0.96903	0.9	1
0.691213	0.96875	0.96903	0.9	1
0.692007	0.96875	0.96903	0.9	1
0.692801	0.96875	0.96903	0.9	1
0.693594	0.96875	0.96903	0.9	1
0.694388	0.96875	0.96903	0.9	1
0.695182	0.96875	0.96903	0.9	1
0.695976	0.96875	0.96903	0.9	1
0.69677	0.96875	0.96903	0.9	1
0.697564	0.96875	0.96903	0.9	1
0.698357	0.96875	0.96903	0.9	1
0.699151	0.96875	0.96903	0.9	1
0.699945	0.96875	0.96903	0.9	1
0.700739	0.96875	0.969232	0.9	1
0.701533	0.96875	0.969232	0.9	1
0.702326	0.96875	0.969232	0.9	1
0.70312	0.96875	0.969232	0.9	1
0.703914	0.96875	0.969232	0.9	1
0.704708	0.96875	0.969232	0.9	1
0.705502	0.96875	0.969232	0.9	1
0.706296	0.96875	0.969232	0.9	1
0.707089	0.96875	0.969232	0.9	1
0.707883	0.96875	0.969232	0.9	1
0.708677	0.96875	0.969232	0.9	1
0.709471	0.96875	0.969232	0.9	1
0.710265	0.96875	0.969495	0.903226	1
0.711059	0.96875	0.969495	0.903226	1
0.711852	0.96875	0.969495	0.903226	1
0.712646	0.96875	0.969495	0.903226	1
0.71344	0.96875	0.969495	0.903226	1
0.714234	0.96875	0.969495	0.903226	1
0.715028	0.96875	0.969495	0.903226	1
0.715822	0.96875	0.969495	0.903226	1
0.716615	0.96875	0.969495	0.903226	1
0.717409	0.96875	0.969495	0.903226	1
0.718203	0.96875	0.969495	0.903226	1
0.718997	0.96875	0.969495	0.903226	1
0.719791	0.96875	0.969495	0.903226	1
0.720585	0.96875	0.969738	0.904762	1
0.721378	0.96875	0.969738	0.904762	1
0.722172	0.96875	0.969738	0.904762	1
0.722966	0.96875	0.969738	0.904762	1
0.72376	0.96875	0.969738	0.904762	1
0.724554	0.96875	0.969738	0.904762	1
0.725348	0.96875	0.969738	0.904762	1
0.726141	0.96875	0.969738	0.904762	1
0.726935	0.96875	0.969738	0.904762	1
0.727729	0.96875	0.969738	0.904762	1
0.728523	0.96875	0.969738	0.904762	1
0.729317	0.96875	0.969738	0.904762	1
0.730111	0.96875	0.969868	0.906977	1
0.730904	0.96875	0.969868	0.906977	1
0.731698	0.96875	0.969868	0.906977	1
0.732492	0.96875	0.969868	0.906977	1
0.733286	0.96875	0.969868	0.906977	1
0.73408	0.96875	0.969868	0.906977	1
0.734873	0.96875	0.969868	0.906977	1
0.735667	0.96875	0.969868	0.906977	1
0.736461	0.96875	0.969868	0.906977	1
0.737255	0.96875	0.969868	0.906977	1
0.738049	0.96875	0.969868	0.906977	1
0.738843	0.96875	0.969868	0.906977	1
0.739636	0.96875	0.969868	0.906977	1
0.74043	0.96875	0.970077	0.906977	1
0.741224	0.96875	0.970077	0.906977	1
0.742018	0.96875	0.970077	0.906977	1
0.742812	0.96875	0.970077	0.906977	1
0.743606	0.96875	0.970077	0.906977	1
0.744399	0.96875	0.970077	0.906977	1
0.745193	0.96875	0.970077	0.906977	1
0.745987	0.96875	0.970077	0.906977	1
0.746781	0.96875	0.970077	0.906977	1
0.747575	0.96875	0.970077	0.906977	1
0.748369	0.96875	0.970077	0.906977	1
0.749162	0.96875	0.970077	0.906977	1
0.749956	0.96875	0.970077	0.906977	1
0.75075	0.96875	0.970108	0.906977	1
0.751544	0.96875	0.970108	0.906977	1
0.752338	0.96875	0.970108	0.906977	1
0.753132	0.96875	0.970108	0.906977	1
0.753925	0.96875	0.970108	0.906977	1
0.754719	0.96875	0.970108	0.906977	1
0.755513	0.96875	0.970108	0.906977	1
0.756307	0.96875	0.970108	0.906977	1
0.757101	0.96875	0.970108	0.906977	1
0.757895	0.96875	0.970108	0.906977	1
0.758688	0.96875	0.970108	0.906977	1
0.759482	0.96875	0.970108	0.906977	1
0.760276	0.96875	0.970295	0.906977	1
0.76107	0.96875	0.970295	0.906977	1
0.761864	0.96875	0.970295	0.906977	1
0.762658	0.96875	0.970295	0.906977	1
0.763451	0.96875	0.970295	0.906977	1
0.764245	0.96875	0.970295	0.906977	1
0.765039	0.96875	0.970295	0.906977	1
0.765833	0.96875	0.970295	0.906977	1
0.766627	0.96875	0.970295	0.906977	1
0.76742	0.96875	0.970295	0.906977	1
0.768214	0.96875	0.970295	0.906977	1
0.769008	0.96875	0.970295	0.906977	1
0.769802	0.96875	0.970295	0.906977	1
0.770596	0.96875	0.97044	0.909091	1
0.77139	0.96875	0.97044	0.909091	1
0.772183	0.96875	0.97044	0.909091	1
0.772977	0.96875	0.97044	0.909091	1
0.773771	0.96875	0.97044	0.909091	1
0.774565	0.96875	0.97044	0.909091	1
0.775359	0.96875	0.97044	0.909091	1
0.776153	0.96875	0.97044	0.909091	1
0.776946	0.96875	0.97044	0.909091	1
0.77774	0.96875	0.97044	0.909091	1
0.778534	0.96875	0.97044	0.909091	1
0.779328	0.96875	0.97044	0.909091	1
0.780122	0.96875	0.970486	0.909091	1
0.780916	0.96875	0.970486	0.909091	1
0.781709	0.96875	0.970486	0.909091	1
0.782503	0.96875	0.970486	0.909091	1
0.783297	0.96875	0.970486	0.909091	1
0.784091	0.96875	0.970486	0.909091	1
0.784885	0.96875	0.970486	0.909091	1
0.785679	0.96875	0.970486	0.909091	1
0.786472	0.96875	0.970486	0.909091	1
0.787266	0.96875	0.970486	0.909091	1
0.78806	0.96875	0.970486	0.909091	1
0.788854	0.96875	0.970486	0.909091	1
0.789648	0.96875	0.970486	0.909091	1
0.790442	0.96875	0.970548	0.909091	1
0.791235	0.96875	0.970548	0.909091	1
0.792029	0.96875	0.970548	0.909091	1
0.792823	0.96875	0.970548	0.909091	1
0.793617	0.96875	0.970548	0.909091	1
0.794411	0.96875	0.970548	0.909091	1
0.795205	0.96875	0.970548	0.909091	1
0.795998	0.96875	0.970548	0.909091	1
0.796792	0.96875	0.970548	0.909091	1
0.797586	0.96875	0.970548	0.909091	1
0.79838	0.96875	0.970548	0.909091	1
0.799174	0.96875	0.970548	0.909091	1
0.799967	0.96875	0.970548	0.909091	1
0.800761	0.96875	0.970628	0.909091	1
0.801555	0.96875	0.970628	0.909091	1
0.802349	0.96875	0.970628	0.909091	1
0.803143	0.96875	0.970628	0.909091	1
0.803937	0.96875	0.970628	0.909091	1
0.80473	0.96875	0.970628	0.909091	1
0.805524	0.96875	0.970628	0.909091	1
0.806318	0.96875	0.970628	0.909091	1
0.807112	0.96875	0.970628	0.909091	1
0.807906	0.96875	0.970628	0.909091	1
0.8087	0.96875	0.970628	0.909091	1
0.809493	0.96875	0.970628	0.909091	1
0.810287	0.96875	0.970857	0.909091	1
0.811081	0.96875	0.970857	0.909091	1
0.811875	0.96875	0.970857	0.909091	1
0.812669	0.96875	0.970857	0.909091	1
0.813463	0.96875	0.970857	0.909091	1
0.814256	0.96875	0.970857	0.909091	1
0.81505	0.96875	0.970857	0.909091	1
0.815844	0.96875	0.970857	0.909091	1
0.816638	0.96875	0.970857	0.909091	1
0.817432	0.96875	0.970857	0.909091	1
0.818226	0.96875	0.970857	0.909091	1
0.819019	0.96875	0.970857	0.909091	1
0.819813	0.96875	0.970857	0.909091	1
0.820607	0.96875	0.970857	0.909091	1
0.821401	0.96875	0.970857	0.909091	1
0.822195	0.96875	0.970857	0.909091	1
0.822989	0.96875	0.970857	0.909091	1
0.823782	0.96875	0.970857	0.909091	1
0.824576	0.96875	0.970857	0.909091	1
0.82537	0.96875	0.970857	0.909091	1
0.826164	0.96875	0.970857	0.909091	1
0.826958	0.96875	0.970857	0.909091	1
0.827752	0.96875	0.970857	0.909091	1
0.828545	0.96875	0.970857	0.909091	1
0.829339	0.96875	0.970857	0.909091	1
0.830133	0.96875	0.970857	0.909091	1
0.830927	0.96875	0.970857	0.909091	1
0.831721	0.96875	0.970857	0.909091	1
0.832515	0.96875	0.970857	0.909091	1
0.833308	0.96875	0.970857	0.909091	1
0.834102	0.96875	0.970857	0.909091	1
0.834896	0.96875	0.970857	0.909091	1
0.83569	0.96875	0.970857	0.909091	1
0.836484	0.96875	0.970857	0.909091	1
0.837277	0.96875	0.970857	0.909091	1
0.838071	0.96875	0.970857	0.909091	1
0.838865	0.96875	0.970857	0.909091	1
0.839659	0.96875	0.970857	0.909091	1
0.840453	0.96875	0.970857	0.909091	1
0.841247	0.96875	0.970857	0.909091	1
0.84204	0.96875	0.970857	0.909091	1
0.842834	0.96875	0.970857	0.909091	1
0.843628	0.96875	0.970857	0.909091	1
0.844422	0.96875	0.970857	0.909091	1
0.845216	0.96875	0.970857	0.909091	1
0.84601	0.96875	0.970857	0.909091	1
0.846803	0.96875	0.970857	0.909091	1
0.847597	0.96875	0.970857	0.909091	1
0.848391	0.96875	0.970857	0.909091	1
0.849185	0.96875	0.970857	0.909091	1
0.849979	0.96875	0.970857	0.909091	1
0.850773	0.96875	0.97092	0.909091	1
0.851566	0.96875	0.97092	0.909091	1
0.85236	0.96875	0.97092	0.909091	1
0.853154	0.96875	0.97092	0.909091	1
0.853948	0.96875	0.97092	0.909091	1
0.854742	0.96875	0.97092	0.909091	1
0.855536	0.96875	0.97092	0.909091	1
0.856329	0.96875	0.97092	0.909091	1
0.857123	0.96875	0.97092	0.909091	1
0.857917	0.96875	0.97092	0.909091	1
0.858711	0.96875	0.97092	0.909091	1
0.859505	0.96875	0.97092	0.909091	1
0.860299	0.96875	0.97092	0.909091	1
0.861092	0.96875	0.97092	0.909091	1
0.861886	0.96875	0.97092	0.909091	1
0.86268	0.96875	0.97092	0.909091	1
0.863474	0.96875	0.97092	0.909091	1
0.864268	0.96875	0.97092	0.909091	1
0.865062	0.96875	0.97092	0.909091	1
0.865855	0.96875	0.97092	0.909091	1
0.866649	0.96875	0.97092	0.909091	1
0.867443	0.96875	0.97092	0.909091	1
0.868237	0.96875	0.97092	0.909091	1
0.869031	0.96875	0.97092	0.909091	1
0.869824	0.96875	0.97092	0.909091	1
0.870618	0.96875	0.97092	0.909091	1
0.871412	0.96875	0.97092	0.909091	1
0.872206	0.96875	0.97092	0.909091	1
0.873	0.96875	0.97092	0.909091	1
0.873794	0.96875	0.97092	0.909091	1
0.874587	0.96875	0.97092	0.909091	1
0.875381	0.96875	0.97092	0.909091	1
0.876175	0.96875	0.97092	0.909091	1
0.876969	0.96875	0.97092	0.909091	1
0.877763	0.96875	0.97092	0.909091	1
0.878557	0.96875	0.97092	0.909091	1
0.87935	0.96875	0.97092	0.909091	1
0.880144	0.96875	0.97092	0.909091	1
0.880938	0.96875	0.97092	0.909091	1
0.881732	0.96875	0.97092	0.909091	1
0.882526	0.96875	0.97092	0.909091	1
0.88332	0.96875	0.97092	0.909091	1
0.884113	0.96875	0.97092	0.909091	1
0.884907	0.96875	0.97092	0.909091	1
0.885701	0.96875	0.97092	0.909091	1
0.886495	0.96875	0.97092	0.909091	1
0.887289	0.96875	0.97092	0.909091	1
0.888083	0.96875	0.97092	0.909091	1
0.888876	0.96875	0.97092	0.909091	1
0.88967	0.96875	0.97092	0.909091	1
0.890464	0.96875	0.97092	0.909091	1
0.891258	0.96875	0.97092	0.909091	1
0.892052	0.96875	0.97092	0.909091	1
0.892846	0.96875	0.97092	0.909091	1
0.893639	0.96875	0.97092	0.909091	1
0.894433	0.96875	0.97092	0.909091	1
0.895227	0.96875	0.97092	0.909091	1
0.896021	0.96875	0.97092	0.909091	1
0.896815	0.96875	0.97092	0.909091	1
0.897609	0.96875	0.97092	0.909091	1
0.898402	0.96875	0.97092	0.909091	1
0.899196	0.96875	0.97092	0.909091	1
0.89999	0.96875	0.97092	0.909091	1
0.900784	0.96875	0.970975	0.911111	1
0.901578	0.96875	0.970975	0.911111	1
0.902371	0.96875	0.970975	0.911111	1
0.903165	0.96875	0.970975	0.911111	1
0.903959	0.96875	0.970975	0.911111	1
0.904753	0.96875	0.970975	0.911111	1
0.905547	0.96875	0.970975	0.911111	1
0.906341	0.96875	0.970975	0.911111	1
0.907134	0.96875	0.970975	0.911111	1
0.907928	0.96875	0.970975	0.911111	1
0.908722	0.96875	0.970975	0.911111	1
0.909516	0.96875	0.970975	0.911111	1
0.91031	0.96875	0.970975	0.911111	1
0.911104	0.96875	0.970975	0.911111	1
0.911897	0.96875	0.970975	0.911111	1
0.912691	0.96875	0.970975	0.911111	1
0.913485	0.96875	0.970975	0.911111	1
0.914279	0.96875	0.970975	0.911111	1
0.915073	0.96875	0.970975	0.911111	1
0.915867	0.96875	0.970975	0.911111	1
0.91666	0.96875	0.970975	0.911111	1
0.917454	0.96875	0.970975	0.911111	1
0.918248	0.96875	0.970975	0.911111	1
0.919042	0.96875	0.970975	0.911111	1
0.919836	0.96875	0.970975	0.911111	1
0.92063	0.96875	0.971029	0.911765	1
0.921423	0.96875	0.971029	0.911765	1
0.922217	0.96875	0.971029	0.911765	1
0.923011	0.96875	0.971029	0.911765	1
0.923805	0.96875	0.971029	0.911765	1
0.924599	0.96875	0.971029	0.911765	1
0.925393	0.96875	0.971029	0.911765	1
0.926186	0.96875	0.971029	0.911765	1
0.92698	0.96875	0.971029	0.911765	1
0.927774	0.96875	0.971029	0.911765	1
0.928568	0.96875	0.971029	0.911765	1
0.929362	0.96875	0.971029	0.911765	1
0.930156	0.96875	0.971029	0.911765	1
0.930949	0.96875	0.971029	0.911765	1
0.931743	0.96875	0.971029	0.911765	1
0.932537	0.96875	0.971029	0.911765	1
0.933331	0.96875	0.971029	0.911765	1
0.934125	0.96875	0.971029	0.911765	1
0.934918	0.96875	0.971029	0.911765	1
0.935712	0.96875	0.971029	0.911765	1
0.936506	0.96875	0.971029	0.911765	1
0.9373	0.96875	0.971029	0.911765	1
0.938094	0.96875	0.971029	0.911765	1
0.938888	0.96875	0.971029	0.911765	1
0.939681	0.96875	0.971029	0.911765	1
0.940475	0.96875	0.971029	0.911765	1
0.941269	0.96875	0.971029	0.911765	1
0.942063	0.96875	0.971029	0.911765	1
0.942857	0.96875	0.971029	0.911765	1
0.943651	0.96875	0.971029	0.911765	1
0.944444	0.96875	0.971029	0.911765	1
0.945238	0.96875	0.971029	0.911765	1
0.946032	0.96875	0.971029	0.911765	1
0.946826	0.96875	0.971029	0.911765	1
0.94762	0.96875	0.971029	0.911765	1
0.948414	0.96875	0.971029	0.911765	1
0.949207	0.96875	0.971029	0.911765	1
0.950001	0.96875	0.971057	0.911765	1
0.950795	0.96875	0.971057	0.911765	1
0.951589	0.96875	0.971057	0.911765	1
0.952383	0.96875	0.971057	0.911765	1
0.953177	0.96875	0.971057	0.911765	1
0.95397	0.96875	0.971057	0.911765	1
0.954764	0.96875	0.971057	0.911765	1
0.955558	0.96875	0.971057	0.911765	1
0.956352	0.96875	0.971057	0.911765	1
0.957146	0.96875	0.971057	0.911765	1
0.95794	0.96875	0.971057	0.911765	1
0.958733	0.96875	0.971057	0.911765	1
0.959527	0.96875	0.971057	0.911765	1
0.960321	0.96875	0.971057	0.911765	1
0.961115	0.96875	0.971057	0.911765	1
0.961909	0.96875	0.971057	0.911765	1
0.962703	0.96875	0.971057	0.911765	1
0.963496	0.96875	0.971057	0.911765	1
0.96429	0.96875	0.971057	0.911765	1
0.965084	0.96875	0.971057	0.911765	1
0.965878	0.96875	0.971057	0.911765	1
0.966672	0.96875	0.971057	0.911765	1
0.967465	0.96875	0.971057	0.911765	1
0.968259	0.96875	0.971057	0.911765	1
0.969053	0.96875	0.971057	0.911765	1
0.969847	0.96875	0.971057	0.911765	1
0.970641	0.96875	0.971057	0.911765	1
0.971435	0.96875	0.971057	0.911765	1
0.972228	0.96875	0.971057	0.911765	1
0.973022	0.96875	0.971057	0.911765	1
0.973816	0.96875	0.971057	0.911765	1
0.97461	0.96875	0.971057	0.911765	1
0.975404	0.96875	0.971057	0.911765	1
0.976198	0.96875	0.971057	0.911765	1
0.976991	0.96875	0.971057	0.911765	1
0.977785	0.96875	0.971057	0.911765	1
0.978579	0.96875	0.971057	0.911765	1
0.979373	0.96875	0.971057	0.911765	1
0.980167	0.96875	0.971057	0.911765	1
0.980961	0.96875	0.971057	0.911765	1
0.981754	0.96875	0.971057	0.911765	1
0.982548	0.96875	0.971057	0.911765	1
0.983342	0.96875	0.971057	0.911765	1
0.984136	0.96875	0.971057	0.911765	1
0.98493	0.96875	0.971057	0.911765	1
0.985724	0.96875	0.971057	0.911765	1
0.986517	0.96875	0.971057	0.911765	1
0.987311	0.96875	0.971057	0.911765	1
0.988105	0.96875	0.971057	0.911765	1
0.988899	0.96875	0.971057	0.911765	1
0.989693	0.96875	0.971057	0.911765	1
0.990487	0.96875	0.971057	0.911765	1
0.99128	0.96875	0.971057	0.911765	1
0.992074	0.96875	0.971057	0.911765	1
0.992868	0.96875	0.971057	0.911765	1
0.993662	0.96875	0.971057	0.911765	1
0.994456	0.96875	0.971057	0.911765	1
0.99525	0.96875	0.971057	0.911765	1
0.996043	0.96875	0.971057	0.911765	1
0.996837	0.96875	0.971057	0.911765	1
0.997631	0.96875	0.971057	0.911765	1
0.998425	0.96875	0.971057	0.911765	1
0.999219	0.96875	0.971057	0.911765	1
1.00001	0.96875	0.971057	0.911765	1
1.00081	0.96875	0.971057	0.911765	1
1.0016	0.96875	0.971057	0.911765	1
1.00239	0.96875	0.971057	0.911765	1
1.00319	0.96875	0.971057	0.911765	1
1.00398	0.96875	0.971057	0.911765	1
1.00478	0.96875	0.971057	0.911765	1
1.00557	0.96875	0.971057	0.911765	1
1.00636	0.96875	0.971057	0.911765	1
1.00716	0.96875	0.971057	0.911765	1
1.00795	0.96875	0.971057	0.911765	1
1.00874	0.96875	0.971057	0.911765	1
1.00954	0.96875	0.971057	0.911765	1
1.01033	0.96875	0.971057	0.911765	1
1.01113	0.96875	0.971057	0.911765	1
1.01192	0.96875	0.971057	0.911765	1
1.01271	0.96875	0.971057	0.911765	1
1.01351	0.96875	0.971057	0.911765	1
1.0143	0.96875	0.971057	0.911765	1
1.0151	0.96875	0.971057	0.911765	1
1.01589	0.96875	0.971057	0.911765	1
1.01668	0.96875	0.971057	0.911765	1
1.01748	0.96875	0.971057	0.911765	1
1.01827	0.96875	0.971057	0.911765	1
1.01906	0.96875	0.971057	0.911765	1
1.01986	0.96875	0.971057	0.911765	1
1.02065	0.96875	0.971057	0.911765	1
1.02145	0.96875	0.971057	0.911765	1
1.02224	0.96875	0.971057	0.911765	1
1.02303	0.96875	0.971057	0.911765	1
1.02383	0.96875	0.971057	0.911765	1
1.02462	0.96875	0.971057	0.911765	1
1.02542	0.96875	0.971057	0.911765	1
1.02621	0.96875	0.971057	0.911765	1
1.027	0.96875	0.971057	0.911765	1
1.0278	0.96875	0.971057	0.911765	1
1.02859	0.96875	0.971057	0.911765	1
1.02938	0.96875	0.971057	0.911765	1
1.03018	0.96875	0.971057	0.911765	1
1.03097	0.96875	0.971057	0.911765	1
1.03177	0.96875	0.971057	0.911765	1
1.03256	0.96875	0.971057	0.911765	1
1.03335	0.96875	0.971057	0.911765	1
1.03415	0.96875	0.971057	0.911765	1
1.03494	0.96875	0.971057	0.911765	1
1.03573	0.96875	0.971057	0.911765	1
1.03653	0.96875	0.971057	0.911765	1
1.03732	0.96875	0.971057	0.911765	1
1.03812	0.96875	0.971057	0.911765	1
1.03891	0.96875	0.971057	0.911765	1
1.0397	0.96875	0.971057	0.911765	1
1.0405	0.96875	0.971057	0.911765	1
1.04129	0.96875	0.971057	0.911765	1
1.04209	0.96875	0.971057	0.911765	1
1.04288	0.96875	0.971057	0.911765	1
1.04367	0.96875	0.971057	0.911765	1
1.04447	0.96875	0.971057	0.911765	1
1.04526	0.96875	0.971057	0.911765	1
1.04605	0.96875	0.971057	0.911765	1
1.04685	0.96875	0.971057	0.911765	1
1.04764	0.96875	0.971057	0.911765	1
1.04844	0.96875	0.971057	0.911765	1
1.04923	0.96875	0.971057	0.911765	1
1.05002	0.96875	0.971057	0.911765	1
1.05082	0.96875	0.971057	0.911765	1
1.05161	0.96875	0.971057	0.911765	1
1.05241	0.96875	0.971057	0.911765	1
1.0532	0.96875	0.971057	0.911765	1
1.05399	0.96875	0.971057	0.911765	1
1.05479	0.96875	0.971057	0.911765	1
1.05558	0.96875	0.971057	0.911765	1
1.05637	0.96875	0.971057	0.911765	1
1.05717	0.96875	0.971057	0.911765	1
1.05796	0.96875	0.971057	0.911765	1
1.05876	0.96875	0.971057	0.911765	1
1.05955	0.96875	0.971057	0.911765	1
1.06034	0.96875	0.971057	0.911765	1
1.06114	0.96875	0.971057	0.911765	1
1.06193	0.96875	0.971057	0.911765	1
1.06273	0.96875	0.971057	0.911765	1
1.06352	0.96875	0.971057	0.911765	1
1.06431	0.96875	0.971057	0.911765	1
1.06511	0.96875	0.971057	0.911765	1
1.0659	0.96875	0.971057	0.911765	1
1.06669	0.96875	0.971057	0.911765	1
1.06749	0.96875	0.971057	0.911765	1
1.06828	0.96875	0.971057	0.911765	1
1.06908	0.96875	0.971057	0.911765	1
1.06987	0.96875	0.971057	0.911765	1
1.07066	0.96875	0.971057	0.911765	1
1.07146	0.96875	0.971057	0.911765	1
1.07225	0.96875	0.971057	0.911765	1
1.07304	0.96875	0.971057	0.911765	1
1.07384	0.96875	0.971057	0.911765	1
1.07463	0.96875	0.971057	0.911765	1
1.07543	0.96875	0.971057	0.911765	1
1.07622	0.96875	0.971057	0.911765	1
1.07701	0.96875	0.971057	0.911765	1
1.07781	0.96875	0.971057	0.911765	1
1.0786	0.96875	0.971057	0.911765	1
1.0794	0.96875	0.971057	0.911765	1
1.08019	0.96875	0.971057	0.911765	1
1.08098	0.96875	0.971057	0.911765	1
1.08178	0.96875	0.971057	0.911765	1
1.08257	0.96875	0.971057	0.911765	1
1.08336	0.96875	0.971057	0.911765	1
1.08416	0.96875	0.971057	0.911765	1
1.08495	0.96875	0.971057	0.911765	1
1.08575	0.96875	0.971057	0.911765	1
1.08654	0.96875	0.971057	0.911765	1
1.08733	0.96875	0.971057	0.911765	1
1.08813	0.96875	0.971057	0.911765	1
1.08892	0.96875	0.971057	0.911765	1
1.08972	0.96875	0.971057	0.911765	1
1.09051	0.96875	0.971057	0.911765	1
1.0913	0.96875	0.971057	0.911765	1
1.0921	0.96875	0.971057	0.911765	1
1.09289	0.96875	0.971057	0.911765	1
1.09368	0.96875	0.971057	0.911765	1
1.09448	0.96875	0.971057	0.911765	1
1.09527	0.96875	0.971057	0.911765	1
1.09607	0.96875	0.971057	0.911765	1
1.09686	0.96875	0.971057	0.911765	1
1.09765	0.96875	0.971057	0.911765	1
1.09845	0.96875	0.971057	0.911765	1
1.09924	0.96875	0.971057	0.911765	1
1.10004	0.96875	0.971057	0.911765	1
1.10083	0.96875	0.971057	0.911765	1
1.10162	0.96875	0.971057	0.911765	1
1.10242	0.96875	0.971057	0.911765	1
1.10321	0.96875	0.971057	0.911765	1
1.104	0.96875	0.971057	0.911765	1
1.1048	0.96875	0.971057	0.911765	1
1.10559	0.96875	0.971057	0.911765	1
1.10639	0.96875	0.971057	0.911765	1
1.10718	0.96875	0.971057	0.911765	1
1.10797	0.96875	0.971057	0.911765	1
1.10877	0.96875	0.971057	0.911765	1
1.10956	0.96875	0.971057	0.911765	1
1.11035	0.96875	0.971057	0.911765	1
1.11115	0.96875	0.971057	0.911765	1
1.11194	0.96875	0.971057	0.911765	1
1.11274	0.96875	0.971057	0.911765	1
1.11353	0.96875	0.971057	0.911765	1
1.11432	0.96875	0.971057	0.911765	1
1.11512	0.96875	0.971057	0.911765	1
1.11591	0.96875	0.971057	0.911765	1
1.11671	0.96875	0.971057	0.911765	1
1.1175	0.96875	0.971057	0.911765	1
1.11829	0.96875	0.971057	0.911765	1
1.11909	0.96875	0.971057	0.911765	1
1.11988	0.96875	0.971057	0.911765	1
1.12067	0.96875	0.971057	0.911765	1
1.12147	0.96875	0.971057	0.911765	1
1.12226	0.96875	0.971057	0.911765	1
1.12306	0.96875	0.971057	0.911765	1
1.12385	0.96875	0.971057	0.911765	1
1.12464	0.96875	0.971057	0.911765	1
1.12544	0.96875	0.971057	0.911765	1
1.12623	0.96875	0.971057	0.911765	1
1.12703	0.96875	0.971057	0.911765	1
1.12782	0.96875	0.971057	0.911765	1
1.12861	0.96875	0.971057	0.911765	1
1.12941	0.96875	0.971057	0.911765	1
1.1302	0.96875	0.971057	0.911765	1
1.13099	0.96875	0.971057	0.911765	1
1.13179	0.96875	0.971057	0.911765	1
1.13258	0.96875	0.971057	0.911765	1
1.13338	0.96875	0.971057	0.911765	1
1.13417	0.96875	0.971057	0.911765	1
1.13496	0.96875	0.971057	0.911765	1
1.13576	0.96875	0.971057	0.911765	1
1.13655	0.96875	0.971057	0.911765	1
1.13734	0.96875	0.971057	0.911765	1
1.13814	0.96875	0.971057	0.911765	1
1.13893	0.96875	0.971057	0.911765	1
1.13973	0.96875	0.971057	0.911765	1
1.14052	0.96875	0.971057	0.911765	1
1.14131	0.96875	0.971057	0.911765	1
1.14211	0.96875	0.971057	0.911765	1
1.1429	0.96875	0.971057	0.911765	1
1.1437	0.96875	0.971057	0.911765	1
1.14449	0.96875	0.971057	0.911765	1
1.14528	0.96875	0.971057	0.911765	1
1.14608	0.96875	0.971057	0.911765	1
1.14687	0.96875	0.971057	0.911765	1
1.14766	0.96875	0.971057	0.911765	1
1.14846	0.96875	0.971057	0.911765	1
1.14925	0.96875	0.971057	0.911765	1
1.15005	0.96875	0.971057	0.911765	1
1.15084	0.96875	0.971057	0.911765	1
1.15163	0.96875	0.971057	0.911765	1
1.15243	0.96875	0.971057	0.911765	1
1.15322	0.96875	0.971057	0.911765	1
1.15402	0.96875	0.971057	0.911765	1
1.15481	0.96875	0.971057	0.911765	1
1.1556	0.96875	0.971057	0.911765	1
1.1564	0.96875	0.971057	0.911765	1
1.15719	0.96875	0.971057	0.911765	1
1.15798	0.96875	0.971057	0.911765	1
1.15878	0.96875	0.971057	0.911765	1
1.15957	0.96875	0.971057	0.911765	1
1.16037	0.96875	0.971057	0.911765	1
1.16116	0.96875	0.971057	0.911765	1
1.16195	0.96875	0.971057	0.911765	1
1.16275	0.96875	0.971057	0.911765	1
1.16354	0.96875	0.971057	0.911765	1
1.16434	0.96875	0.971057	0.911765	1
1.16513	0.96875	0.971057	0.911765	1
1.16592	0.96875	0.971057	0.911765	1
1.16672	0.96875	0.971057	0.911765	1
1.16751	0.96875	0.971057	0.911765	1
1.1683	0.96875	0.971057	0.911765	1
1.1691	0.96875	0.971057	0.911765	1
1.16989	0.96875	0.971057	0.911765	1
1.17069	0.96875	0.971057	0.911765	1
1.17148	0.96875	0.971057	0.911765	1
1.17227	0.96875	0.971057	0.911765	1
1.17307	0.96875	0.971057	0.911765	1
1.17386	0.96875	0.971057	0.911765	1
1.17465	0.96875	0.971057	0.911765	1
1.17545	0.96875	0.971057	0.911765	1
1.17624	0.96875	0.971057	0.911765	1
1.17704	0.96875	0.971057	0.911765	1
1.17783	0.96875	0.971057	0.911765	1
1.17862	0.96875	0.971057	0.911765	1
1.17942	0.96875	0.971057	0.911765	1
1.18021	0.96875	0.971057	0.911765	1
1.18101	0.96875	0.971057	0.911765	1
1.1818	0.96875	0.971057	0.911765	1
1.18259	0.96875	0.971057	0.911765	1
1.18339	0.96875	0.971057	0.911765	1
1.18418	0.96875	0.971057	0.911765	1
1.18497	0.96875	0.971057	0.911765	1
1.18577	0.96875	0.971057	0.911765	1
1.18656	0.96875	0.971057	0.911765	1
1.18736	0.96875	0.971057	0.911765	1
1.18815	0.96875	0.971057	0.911765	1
1.18894	0.96875	0.971057	0.911765	1
1.18974	0.96875	0.971057	0.911765	1
1.19053	0.96875	0.971057	0.911765	1
1.19133	0.96875	0.971057	0.911765	1
1.19212	0.96875	0.971057	0.911765	1
1.19291	0.96875	0.971057	0.911765	1
1.19371	0.96875	0.971057	0.911765	1
1.1945	0.96875	0.971057	0.911765	1
1.19529	0.96875	0.971057	0.911765	1
1.19609	0.96875	0.971057	0.911765	1
1.19688	0.96875	0.971057	0.911765	1
1.19768	0.96875	0.971057	0.911765	1
1.19847	0.96875	0.971057	0.911765	1
1.19926	0.96875	0.971057	0.911765	1
1.20006	0.96875	0.971057	0.911765	1
1.20085	0.96875	0.971057	0.911765	1
1.20165	0.96875	0.971057	0.911765	1
1.20244	0.96875	0.971057	0.911765	1
1.20323	0.96875	0.971057	0.911765	1
1.20403	0.96875	0.971057	0.911765	1
1.20482	0.96875	0.971057	0.911765	1
1.20561	0.96875	0.971057	0.911765	1
1.20641	0.96875	0.971057	0.911765	1
1.2072	0.96875	0.971057	0.911765	1
1.208	0.96875	0.971057	0.911765	1
1.20879	0.96875	0.971057	0.911765	1
1.20958	0.96875	0.971057	0.911765	1
1.21038	0.96875	0.971057	0.911765	1
1.21117	0.96875	0.971057	0.911765	1
1.21196	0.96875	0.971057	0.911765	1
1.21276	0.96875	0.971057	0.911765	1
1.21355	0.96875	0.971057	0.911765	1
1.21435	0.96875	0.971057	0.911765	1
1.21514	0.96875	0.971057	0.911765	1
1.21593	0.96875	0.971057	0.911765	1
1.21673	0.96875	0.971057	0.911765	1
1.21752	0.96875	0.971057	0.911765	1
1.21832	0.96875	0.971057	0.911765	1
1.21911	0.96875	0.971057	0.911765	1
1.2199	0.96875	0.971057	0.911765	1
1.2207	0.96875	0.971057	0.911765	1
1.22149	0.96875	0.971057	0.911765	1
1.22228	0.96875	0.971057	0.911765	1
1.22308	0.96875	0.971057	0.911765	1
1.22387	0.96875	0.971057	0.911765	1
1.22467	0.96875	0.971057	0.911765	1
1.22546	0.96875	0.971057	0.911765	1
1.22625	0.96875	0.971057	0.911765	1
1.22705	0.96875	0.971057	0.911765	1
1.22784	0.96875	0.971057	0.911765	1
1.22864	0.96875	0.971057	0.911765	1
1.22943	0.96875	0.971057	0.911765	1
1.23022	0.96875	0.971057	0.911765	1
1.23102	0.96875	0.971057	0.911765	1
1.23181	0.96875	0.971057	0.911765	1
1.2326	0.96875	0.971057	0.911765	1
1.2334	0.96875	0.971057	0.911765	1
1.23419	0.96875	0.971057	0.911765	1
1.23499	0.96875	0.971057	0.911765	1
1.23578	0.96875	0.971057	0.911765	1
1.23657	0.96875	0.971057	0.911765	1
1.23737	0.96875	0.971057	0.911765	1
1.23816	0.96875	0.971057	0.911765	1
1.23896	0.96875	0.971057	0.911765	1
1.23975	0.96875	0.971057	0.911765	1
1.24054	0.96875	0.971057	0.911765	1
1.24134	0.96875	0.971057	0.911765	1
1.24213	0.96875	0.971057	0.911765	1
1.24292	0.96875	0.971057	0.911765	1
1.24372	0.96875	0.971057	0.911765	1
1.24451	0.96875	0.971057	0.911765	1
1.24531	0.96875	0.971057	0.911765	1
1.2461	0.96875	0.971057	0.911765	1
1.24689	0.96875	0.971057	0.911765	1
1.24769	0.96875	0.971057	0.911765	1
1.24848	0.96875	0.971057	0.911765	1
1.24927	0.96875	0.971057	0.911765	1
1.25007	0.96875	0.971057	0.911765	1
1.25086	0.96875	0.971057	0.911765	1
1.25166	0.96875	0.971057	0.911765	1
1.25245	0.96875	0.971057	0.911765	1
1.25324	0.96875	0.971057	0.911765	1
1.25404	0.96875	0.971057	0.911765	1
1.25483	0.96875	0.971057	0.911765	1
1.25563	0.96875	0.971057	0.911765	1
1.25642	0.96875	0.971057	0.911765	1
1.25721	0.96875	0.971057	0.911765	1
1.25801	0.96875	0.971057	0.911765	1
1.2588	0.96875	0.971057	0.911765	1
1.25959	0.96875	0.971057	0.911765	1
1.26039	0.96875	0.971057	0.911765	1
1.26118	0.96875	0.971057	0.911765	1
1.26198	0.96875	0.971057	0.911765	1
1.26277	0.96875	0.971057	0.911765	1
1.26356	0.96875	0.971057	0.911765	1
1.26436	0.96875	0.971057	0.911765	1
1.26515	0.96875	0.971057	0.911765	1
1.26595	0.96875	0.971057	0.911765	1
1.26674	0.96875	0.971057	0.911765	1
1.26753	0.96875	0.971057	0.911765	1
1.26833	0.96875	0.971057	0.911765	1
1.26912	0.96875	0.971057	0.911765	1
1.26991	0.96875	0.971057	0.911765	1
1.27071	0.96875	0.971057	0.911765	1
1.2715	0.96875	0.971057	0.911765	1
1.2723	0.96875	0.971057	0.911765	1
1.27309	0.96875	0.971057	0.911765	1
1.27388	0.96875	0.971057	0.911765	1
1.27468	0.96875	0.971057	0.911765	1
1.27547	0.96875	0.971057	0.911765	1
1.27627	0.96875	0.971057	0.911765	1
1.27706	0.96875	0.971057	0.911765	1
1.27785	0.96875	0.971057	0.911765	1
1.27865	0.96875	0.971057	0.911765	1
1.27944	0.96875	0.971057	0.911765	1
1.28023	0.96875	0.971057	0.911765	1
1.28103	0.96875	0.971057	0.911765	1
1.28182	0.96875	0.971057	0.911765	1
1.28262	0.96875	0.971057	0.911765	1
1.28341	0.96875	0.971057	0.911765	1
1.2842	0.96875	0.971057	0.911765	1
1.285	0.96875	0.971057	0.911765	1
1.28579	0.96875	0.971057	0.911765	1
1.28658	0.96875	0.971057	0.911765	1
1.28738	0.96875	0.971057	0.911765	1
1.28817	0.96875	0.971057	0.911765	1
1.28897	0.96875	0.971057	0.911765	1
1.28976	0.96875	0.971057	0.911765	1
1.29055	0.96875	0.971057	0.911765	1
1.29135	0.96875	0.971057	0.911765	1
1.29214	0.96875	0.971057	0.911765	1
1.29294	0.96875	0.971057	0.911765	1
1.29373	0.96875	0.971057	0.911765	1
1.29452	0.96875	0.971057	0.911765	1
1.29532	0.96875	0.971057	0.911765	1
1.29611	0.96875	0.971057	0.911765	1
1.2969	0.96875	0.971057	0.911765	1
1.2977	0.96875	0.971057	0.911765	1
1.29849	0.96875	0.971057	0.911765	1
1.29929	0.96875	0.971057	0.911765	1
1.30008	0.96875	0.971057	0.911765	1
1.30087	0.96875	0.971057	0.911765	1
1.30167	0.96875	0.971057	0.911765	1
1.30246	0.96875	0.971057	0.911765	1
1.30326	0.96875	0.971057	0.911765	1
1.30405	0.96875	0.971057	0.911765	1
1.30484	0.96875	0.971057	0.911765	1
1.30564	0.96875	0.971057	0.911765	1
1.30643	0.96875	0.971057	0.911765	1
1.30722	0.96875	0.971057	0.911765	1
1.30802	0.96875	0.971057	0.911765	1
1.30881	0.96875	0.971057	0.911765	1
1.30961	0.96875	0.971057	0.911765	1
1.3104	0.96875	0.971057	0.911765	1
1.31119	0.96875	0.971057	0.911765	1
1.31199	0.96875	0.971057	0.911765	1
1.31278	0.96875	0.971057	0.911765	1
1.31358	0.96875	0.971057	0.911765	1
1.31437	0.96875	0.971057	0.911765	1
1.31516	0.96875	0.971057	0.911765	1
1.31596	0.96875	0.971057	0.911765	1
1.31675	0.96875	0.971057	0.911765	1
1.31754	0.96875	0.971057	0.911765	1
1.31834	0.96875	0.971057	0.911765	1
1.31913	0.96875	0.971057	0.911765	1
1.31993	0.96875	0.971057	0.911765	1
1.32072	0.96875	0.971057	0.911765	1
1.32151	0.96875	0.971057	0.911765	1
1.32231	0.96875	0.971057	0.911765	1
1.3231	0.96875	0.971057	0.911765	1
1.32389	0.96875	0.971057	0.911765	1
1.32469	0.96875	0.971057	0.911765	1
1.32548	0.96875	0.971057	0.911765	1
1.32628	0.96875	0.971057	0.911765	1
1.32707	0.96875	0.971057	0.911765	1
1.32786	0.96875	0.971057	0.911765	1
1.32866	0.96875	0.971057	0.911765	1
1.32945	0.96875	0.971057	0.911765	1
1.33025	0.96875	0.971057	0.911765	1
1.33104	0.96875	0.971057	0.911765	1
1.33183	0.96875	0.971057	0.911765	1
1.33263	0.96875	0.971057	0.911765	1
1.33342	0.96875	0.971057	0.911765	1
1.33421	0.96875	0.971057	0.911765	1
1.33501	0.96875	0.971057	0.911765	1
1.3358	0.96875	0.971057	0.911765	1
1.3366	0.96875	0.971057	0.911765	1
1.33739	0.96875	0.971057	0.911765	1
1.33818	0.96875	0.971057	0.911765	1
1.33898	0.96875	0.971057	0.911765	1
1.33977	0.96875	0.971057	0.911765	1
1.34057	0.96875	0.971057	0.911765	1
1.34136	0.96875	0.971057	0.911765	1
1.34215	0.96875	0.971057	0.911765	1
1.34295	0.96875	0.971057	0.911765	1
1.34374	0.96875	0.971057	0.911765	1
1.34453	0.96875	0.971057	0.911765	1
1.34533	0.96875	0.971057	0.911765	1
1.34612	0.96875	0.971057	0.911765	1
1.34692	0.96875	0.971057	0.911765	1
1.34771	0.96875	0.971057	0.911765	1
1.3485	0.96875	0.971057	0.911765	1
1.3493	0.96875	0.971057	0.911765	1
1.35009	0.96875	0.971057	0.911765	1
1.35089	0.96875	0.971057	0.911765	1
1.35168	0.96875	0.971057	0.911765	1
1.35247	0.96875	0.971057	0.911765	1
1.35327	0.96875	0.971057	0.911765	1
1.35406	0.96875	0.971057	0.911765	1
1.35485	0.96875	0.971057	0.911765	1
1.35565	0.96875	0.971057	0.911765	1
1.35644	0.96875	0.971057	0.911765	1
1.35724	0.96875	0.971057	0.911765	1
1.35803	0.96875	0.971057	0.911765	1
1.35882	0.96875	0.971057	0.911765	1
1.35962	0.96875	0.971057	0.911765	1
1.36041	0.96875	0.971057	0.911765	1
1.3612	0.96875	0.971057	0.911765	1
1.362	0.96875	0.971057	0.911765	1
1.36279	0.96875	0.971057	0.911765	1
1.36359	0.96875	0.971057	0.911765	1
1.36438	0.96875	0.971057	0.911765	1
1.36517	0.96875	0.971057	0.911765	1
1.36597	0.96875	0.971057	0.911765	1
1.36676	0.96875	0.971057	0.911765	1
1.36756	0.96875	0.971057	0.911765	1
1.36835	0.96875	0.971057	0.911765	1
1.36914	0.96875	0.971057	0.911765	1
1.36994	0.96875	0.971057	0.911765	1
1.37073	0.96875	0.971057	0.911765	1
1.37152	0.96875	0.971057	0.911765	1
1.37232	0.96875	0.971057	0.911765	1
1.37311	0.96875	0.971057	0.911765	1
1.37391	0.96875	0.971057	0.911765	1
1.3747	0.96875	0.971057	0.911765	1
1.37549	0.96875	0.971057	0.911765	1
1.37629	0.96875	0.971057	0.911765	1
1.37708	0.96875	0.971057	0.911765	1
1.37788	0.96875	0.971057	0.911765	1
1.37867	0.96875	0.971057	0.911765	1
1.37946	0.96875	0.971057	0.911765	1
1.38026	0.96875	0.971057	0.911765	1
1.38105	0.96875	0.971057	0.911765	1
1.38184	0.96875	0.971057	0.911765	1
1.38264	0.96875	0.971057	0.911765	1
1.38343	0.96875	0.971057	0.911765	1
1.38423	0.96875	0.971057	0.911765	1
1.38502	0.96875	0.971057	0.911765	1
1.38581	0.96875	0.971057	0.911765	1
1.38661	0.96875	0.971057	0.911765	1
1.3874	0.96875	0.971057	0.911765	1
1.3882	0.96875	0.971057	0.911765	1
1.38899	0.96875	0.971057	0.911765	1
1.38978	0.96875	0.971057	0.911765	1
1.39058	0.96875	0.971057	0.911765	1
1.39137	0.96875	0.971057	0.911765	1
1.39216	0.96875	0.971057	0.911765	1
1.39296	0.96875	0.971057	0.911765	1
1.39375	0.96875	0.971057	0.911765	1
1.39455	0.96875	0.971057	0.911765	1
1.39534	0.96875	0.971057	0.911765	1
1.39613	0.96875	0.971057	0.911765	1
1.39693	0.96875	0.971057	0.911765	1
1.39772	0.96875	0.971057	0.911765	1
1.39851	0.96875	0.971057	0.911765	1
1.39931	0.96875	0.971057	0.911765	1
1.4001	0.96875	0.971057	0.911765	1
1.4009	0.96875	0.971057	0.911765	1
1.40169	0.96875	0.971057	0.911765	1
1.40248	0.96875	0.971057	0.911765	1
1.40328	0.96875	0.971057	0.911765	1
1.40407	0.96875	0.971057	0.911765	1
1.40487	0.96875	0.971057	0.911765	1
1.40566	0.96875	0.971057	0.911765	1
1.40645	0.96875	0.971057	0.911765	1
1.40725	0.96875	0.971057	0.911765	1
1.40804	0.96875	0.971057	0.911765	1
1.40883	0.96875	0.971057	0.911765	1
1.40963	0.96875	0.971057	0.911765	1
1.41042	0.96875	0.971057	0.911765	1
1.41122	0.96875	0.971057	0.911765	1
1.41201	0.96875	0.971057	0.911765	1
1.4128	0.96875	0.971057	0.911765	1
1.4136	0.96875	0.971057	0.911765	1
1.41439	0.96875	0.971057	0.911765	1
1.41519	0.96875	0.971057	0.911765	1
1.41598	0.96875	0.971057	0.911765	1
1.41677	0.96875	0.971057	0.911765	1
1.41757	0.96875	0.971057	0.911765	1
1.41836	0.96875	0.971057	0.911765	1
1.41915	0.96875	0.971057	0.911765	1
1.41995	0.96875	0.971057	0.911765	1
1.42074	0.96875	0.971057	0.911765	1
1.42154	0.96875	0.971057	0.911765	1
1.42233	0.96875	0.971057	0.911765	1
1.42312	0.96875	0.971057	0.911765	1
1.42392	0.96875	0.971057	0.911765	1
1.42471	0.96875	0.971057	0.911765	1
1.42551	0.96875	0.971057	0.911765	1
1.4263	0.96875	0.971057	0.911765	1
1.42709	0.96875	0.971057	0.911765	1
1.42789	0.96875	0.971057	0.911765	1
1.42868	0.96875	0.971057	0.911765	1
1.42947	0.96875	0.971057	0.911765	1
1.43027	0.96875	0.971057	0.911765	1
1.43106	0.96875	0.971057	0.911765	1
1.43186	0.96875	0.971057	0.911765	1
1.43265	0.96875	0.971057	0.911765	1
1.43344	0.96875	0.971057	0.911765	1
1.43424	0.96875	0.971057	0.911765	1
1.43503	0.96875	0.971057	0.911765	1
1.43582	0.96875	0.971057	0.911765	1
1.43662	0.96875	0.971057	0.911765	1
1.43741	0.96875	0.971057	0.911765	1
1.43821	0.96875	0.971057	0.911765	1
1.439	0.96875	0.971057	0.911765	1
1.43979	0.96875	0.971057	0.911765	1
1.44059	0.96875	0.971057	0.911765	1
1.44138	0.96875	0.971057	0.911765	1
1.44218	0.96875	0.971057	0.911765	1
1.44297	0.96875	0.971057	0.911765	1
1.44376	0.96875	0.971057	0.911765	1
1.44456	0.96875	0.971057	0.911765	1
1.44535	0.96875	0.971057	0.911765	1
1.44614	0.96875	0.971057	0.911765	1
1.44694	0.96875	0.971057	0.911765	1
1.44773	0.96875	0.971057	0.911765	1
1.44853	0.96875	0.971057	0.911765	1
1.44932	0.96875	0.971057	0.911765	1
1.45011	0.96875	0.971057	0.911765	1
1.45091	0.96875	0.971057	0.911765	1
1.4517	0.96875	0.971057	0.911765	1
1.4525	0.96875	0.971057	0.911765	1
1.45329	0.96875	0.971057	0.911765	1
1.45408	0.96875	0.971057	0.911765	1
1.45488	0.96875	0.971057	0.911765	1
1.45567	0.96875	0.971057	0.911765	1
1.45646	0.96875	0.971057	0.911765	1
1.45726	0.96875	0.971057	0.911765	1
1.45805	0.96875	0.971057	0.911765	1
1.45885	0.96875	0.971057	0.911765	1
1.45964	0.96875	0.971057	0.911765	1
1.46043	0.96875	0.971057	0.911765	1
1.46123	0.96875	0.971057	0.911765	1
1.46202	0.96875	0.971057	0.911765	1
1.46282	0.96875	0.971057	0.911765	1
1.46361	0.96875	0.971057	0.911765	1
1.4644	0.96875	0.971057	0.911765	1
1.4652	0.96875	0.971057	0.911765	1
1.46599	0.96875	0.971057	0.911765	1
1.46678	0.96875	0.971057	0.911765	1
1.46758	0.96875	0.971057	0.911765	1
1.46837	0.96875	0.971057	0.911765	1
1.46917	0.96875	0.971057	0.911765	1
1.46996	0.96875	0.971057	0.911765	1
1.47075	0.96875	0.971057	0.911765	1
1.47155	0.96875	0.971057	0.911765	1
1.47234	0.96875	0.971057	0.911765	1
1.47313	0.96875	0.971057	0.911765	1
1.47393	0.96875	0.971057	0.911765	1
1.47472	0.96875	0.971057	0.911765	1
1.47552	0.96875	0.971057	0.911765	1
1.47631	0.96875	0.971057	0.911765	1
1.4771	0.96875	0.971057	0.911765	1
1.4779	0.96875	0.971057	0.911765	1
1.47869	0.96875	0.971057	0.911765	1
1.47949	0.96875	0.971057	0.911765	1
1.48028	0.96875	0.971057	0.911765	1
1.48107	0.96875	0.971057	0.911765	1
1.48187	0.96875	0.971057	0.911765	1
1.48266	0.96875	0.971057	0.911765	1
1.48345	0.96875	0.971057	0.911765	1
1.48425	0.96875	0.971057	0.911765	1
1.48504	0.96875	0.971057	0.911765	1
1.48584	0.96875	0.971057	0.911765	1
1.48663	0.96875	0.971057	0.911765	1
1.48742	0.96875	0.971057	0.911765	1
1.48822	0.96875	0.971057	0.911765	1
1.48901	0.96875	0.971057	0.911765	1
1.48981	0.96875	0.971057	0.911765	1
1.4906	0.96875	0.971057	0.911765	1
1.49139	0.96875	0.971057	0.911765	1
1.49219	0.96875	0.971057	0.911765	1
1.49298	0.96875	0.971057	0.911765	1
1.49377	0.96875	0.971057	0.911765	1
1.49457	0.96875	0.971057	0.911765	1
1.49536	0.96875	0.971057	0.911765	1
1.49616	0.96875	0.971057	0.911765	1
1.49695	0.96875	0.971057	0.911765	1
1.49774	0.96875	0.971057	0.911765	1
1.49854	0.96875	0.971057	0.911765	1
1.49933	0.96875	0.971057	0.911765	1
1.50013	0.96875	0.971057	0.911765	1
1.50092	0.96875	0.971057	0.911765	1
1.50171	0.96875	0.971057	0.911765	1
1.50251	0.96875	0.971057	0.911765	1
1.5033	0.96875	0.971057	0.911765	1
1.50409	0.96875	0.971057	0.911765	1
1.50489	0.96875	0.971057	0.911765	1
1.50568	0.96875	0.971057	0.911765	1
1.50648	0.96875	0.971057	0.911765	1
1.50727	0.96875	0.971057	0.911765	1
1.50806	0.96875	0.971057	0.911765	1
1.50886	0.96875	0.971057	0.911765	1
1.50965	0.96875	0.971057	0.911765	1
1.51044	0.96875	0.971057	0.911765	1
1.51124	0.96875	0.971057	0.911765	1
1.51203	0.96875	0.971057	0.911765	1
1.51283	0.96875	0.971057	0.911765	1
1.51362	0.96875	0.971057	0.911765	1
1.51441	0.96875	0.971057	0.911765	1
1.51521	0.96875	0.971057	0.911765	1
1.516	0.96875	0.971057	0.911765	1
1.5168	0.96875	0.971057	0.911765	1
1.51759	0.96875	0.971057	0.911765	1
1.51838	0.96875	0.971057	0.911765	1
1.51918	0.96875	0.971057	0.911765	1
1.51997	0.96875	0.971057	0.911765	1
1.52076	0.96875	0.971057	0.911765	1
1.52156	0.96875	0.971057	0.911765	1
1.52235	0.96875	0.971057	0.911765	1
1.52315	0.96875	0.971057	0.911765	1
1.52394	0.96875	0.971057	0.911765	1
1.52473	0.96875	0.971057	0.911765	1
1.52553	0.96875	0.971057	0.911765	1
1.52632	0.96875	0.971057	0.911765	1
1.52712	0.96875	0.971057	0.911765	1
1.52791	0.96875	0.971057	0.911765	1
1.5287	0.96875	0.971057	0.911765	1
[truncated: 8,152 more rows]

## Sheet: B_metastases
FPrate	Sensitivity	Sensitivity[Mean]	Sensitivity[Lower bound]	Sensitivity[Upper bound]
[truncated: 10,000 more rows]
