# Supplementary material for: Deep learning for the detection of benign and malignant pulmonary nodules in non-screening chest CT scans
Source: Commun Med (Lond). 2023 Oct 27;3:156. doi: 10.1038/s43856-023-00388-5 (PMC10611755; doi:10.1038/s43856-023-00388-5)
Supplement: Supplementary file 3 — Supplementary Data 2 [file 43856_2023_388_MOESM3_ESM.xlsx]

## Sheet: A_benign_nodules
FPrate	Sensitivity[Mean]	Sensitivity_1	Sensitivity_2	Sensitivity_3	Sensitivity_4	Sensitivity_5
0.0625	0.691514	0.684211	0.693182	0.712644	0.681818	0.685714
0.0632938	0.691514	0.684211	0.693182	0.712644	0.681818	0.685714
0.0640877	0.691514	0.684211	0.693182	0.712644	0.681818	0.685714
0.0648815	0.691514	0.684211	0.693182	0.712644	0.681818	0.685714
0.0656753	0.691514	0.684211	0.693182	0.712644	0.681818	0.685714
0.0664691	0.691514	0.684211	0.693182	0.712644	0.681818	0.685714
0.067263	0.691514	0.684211	0.693182	0.712644	0.681818	0.685714
0.0680568	0.691514	0.684211	0.693182	0.712644	0.681818	0.685714
0.0688506	0.691514	0.684211	0.693182	0.712644	0.681818	0.685714
0.0696445	0.691514	0.684211	0.693182	0.712644	0.681818	0.685714
0.0704383	0.719025	0.719298	0.727273	0.712644	0.715909	0.72
0.0712321	0.719025	0.719298	0.727273	0.712644	0.715909	0.72
0.072026	0.719025	0.719298	0.727273	0.712644	0.715909	0.72
0.0728198	0.719025	0.719298	0.727273	0.712644	0.715909	0.72
0.0736136	0.719025	0.719298	0.727273	0.712644	0.715909	0.72
0.0744074	0.719025	0.719298	0.727273	0.712644	0.715909	0.72
0.0752013	0.719025	0.719298	0.727273	0.712644	0.715909	0.72
0.0759951	0.719025	0.719298	0.727273	0.712644	0.715909	0.72
0.0767889	0.719025	0.719298	0.727273	0.712644	0.715909	0.72
0.0775828	0.719025	0.719298	0.727273	0.712644	0.715909	0.72
0.0783766	0.719025	0.719298	0.727273	0.712644	0.715909	0.72
0.0791704	0.719025	0.719298	0.727273	0.712644	0.715909	0.72
0.0799642	0.719025	0.719298	0.727273	0.712644	0.715909	0.72
0.0807581	0.729345	0.730994	0.738636	0.718391	0.727273	0.731429
0.0815519	0.729345	0.730994	0.738636	0.718391	0.727273	0.731429
0.0823457	0.729345	0.730994	0.738636	0.718391	0.727273	0.731429
0.0831396	0.729345	0.730994	0.738636	0.718391	0.727273	0.731429
0.0839334	0.729345	0.730994	0.738636	0.718391	0.727273	0.731429
0.0847272	0.729345	0.730994	0.738636	0.718391	0.727273	0.731429
0.0855211	0.729345	0.730994	0.738636	0.718391	0.727273	0.731429
0.0863149	0.729345	0.730994	0.738636	0.718391	0.727273	0.731429
0.0871087	0.729345	0.730994	0.738636	0.718391	0.727273	0.731429
0.0879025	0.729345	0.730994	0.738636	0.718391	0.727273	0.731429
0.0886964	0.729345	0.730994	0.738636	0.718391	0.727273	0.731429
0.0894902	0.729345	0.730994	0.738636	0.718391	0.727273	0.731429
0.090284	0.735106	0.74269	0.75	0.724138	0.727273	0.731429
0.0910779	0.735106	0.74269	0.75	0.724138	0.727273	0.731429
0.0918717	0.735106	0.74269	0.75	0.724138	0.727273	0.731429
0.0926655	0.735106	0.74269	0.75	0.724138	0.727273	0.731429
0.0934593	0.735106	0.74269	0.75	0.724138	0.727273	0.731429
0.0942532	0.735106	0.74269	0.75	0.724138	0.727273	0.731429
0.095047	0.735106	0.74269	0.75	0.724138	0.727273	0.731429
0.0958408	0.735106	0.74269	0.75	0.724138	0.727273	0.731429
0.0966347	0.735106	0.74269	0.75	0.724138	0.727273	0.731429
0.0974285	0.735106	0.74269	0.75	0.724138	0.727273	0.731429
0.0982223	0.735106	0.74269	0.75	0.724138	0.727273	0.731429
0.0990162	0.735106	0.74269	0.75	0.724138	0.727273	0.731429
0.09981	0.735106	0.74269	0.75	0.724138	0.727273	0.731429
0.100604	0.743107	0.748538	0.761364	0.724138	0.738636	0.742857
0.101398	0.743107	0.748538	0.761364	0.724138	0.738636	0.742857
0.102191	0.743107	0.748538	0.761364	0.724138	0.738636	0.742857
0.102985	0.743107	0.748538	0.761364	0.724138	0.738636	0.742857
0.103779	0.743107	0.748538	0.761364	0.724138	0.738636	0.742857
0.104573	0.743107	0.748538	0.761364	0.724138	0.738636	0.742857
0.105367	0.743107	0.748538	0.761364	0.724138	0.738636	0.742857
0.106161	0.743107	0.748538	0.761364	0.724138	0.738636	0.742857
0.106954	0.743107	0.748538	0.761364	0.724138	0.738636	0.742857
0.107748	0.743107	0.748538	0.761364	0.724138	0.738636	0.742857
0.108542	0.743107	0.748538	0.761364	0.724138	0.738636	0.742857
0.109336	0.743107	0.748538	0.761364	0.724138	0.738636	0.742857
0.11013	0.747678	0.748538	0.761364	0.735632	0.75	0.742857
0.110924	0.747678	0.748538	0.761364	0.735632	0.75	0.742857
0.111717	0.747678	0.748538	0.761364	0.735632	0.75	0.742857
0.112511	0.747678	0.748538	0.761364	0.735632	0.75	0.742857
0.113305	0.747678	0.748538	0.761364	0.735632	0.75	0.742857
0.114099	0.747678	0.748538	0.761364	0.735632	0.75	0.742857
0.114893	0.747678	0.748538	0.761364	0.735632	0.75	0.742857
0.115687	0.747678	0.748538	0.761364	0.735632	0.75	0.742857
0.11648	0.747678	0.748538	0.761364	0.735632	0.75	0.742857
0.117274	0.747678	0.748538	0.761364	0.735632	0.75	0.742857
0.118068	0.747678	0.748538	0.761364	0.735632	0.75	0.742857
0.118862	0.747678	0.748538	0.761364	0.735632	0.75	0.742857
0.119656	0.747678	0.748538	0.761364	0.735632	0.75	0.742857
0.12045	0.758025	0.766082	0.784091	0.741379	0.75	0.748571
0.121243	0.758025	0.766082	0.784091	0.741379	0.75	0.748571
0.122037	0.758025	0.766082	0.784091	0.741379	0.75	0.748571
0.122831	0.758025	0.766082	0.784091	0.741379	0.75	0.748571
0.123625	0.758025	0.766082	0.784091	0.741379	0.75	0.748571
0.124419	0.758025	0.766082	0.784091	0.741379	0.75	0.748571
0.125213	0.758025	0.766082	0.784091	0.741379	0.75	0.748571
0.126006	0.758025	0.766082	0.784091	0.741379	0.75	0.748571
0.1268	0.758025	0.766082	0.784091	0.741379	0.75	0.748571
0.127594	0.758025	0.766082	0.784091	0.741379	0.75	0.748571
0.128388	0.758025	0.766082	0.784091	0.741379	0.75	0.748571
0.129182	0.758025	0.766082	0.784091	0.741379	0.75	0.748571
0.129975	0.758025	0.766082	0.784091	0.741379	0.75	0.748571
0.130769	0.766012	0.77193	0.789773	0.741379	0.778409	0.748571
0.131563	0.766012	0.77193	0.789773	0.741379	0.778409	0.748571
0.132357	0.766012	0.77193	0.789773	0.741379	0.778409	0.748571
0.133151	0.766012	0.77193	0.789773	0.741379	0.778409	0.748571
0.133945	0.766012	0.77193	0.789773	0.741379	0.778409	0.748571
0.134738	0.766012	0.77193	0.789773	0.741379	0.778409	0.748571
0.135532	0.766012	0.77193	0.789773	0.741379	0.778409	0.748571
0.136326	0.766012	0.77193	0.789773	0.741379	0.778409	0.748571
0.13712	0.766012	0.77193	0.789773	0.741379	0.778409	0.748571
0.137914	0.766012	0.77193	0.789773	0.741379	0.778409	0.748571
0.138708	0.766012	0.77193	0.789773	0.741379	0.778409	0.748571
0.139501	0.766012	0.77193	0.789773	0.741379	0.778409	0.748571
0.140295	0.769422	0.77193	0.801136	0.741379	0.784091	0.748571
0.141089	0.769422	0.77193	0.801136	0.741379	0.784091	0.748571
0.141883	0.769422	0.77193	0.801136	0.741379	0.784091	0.748571
0.142677	0.769422	0.77193	0.801136	0.741379	0.784091	0.748571
0.143471	0.769422	0.77193	0.801136	0.741379	0.784091	0.748571
0.144264	0.769422	0.77193	0.801136	0.741379	0.784091	0.748571
0.145058	0.769422	0.77193	0.801136	0.741379	0.784091	0.748571
0.145852	0.769422	0.77193	0.801136	0.741379	0.784091	0.748571
0.146646	0.769422	0.77193	0.801136	0.741379	0.784091	0.748571
0.14744	0.769422	0.77193	0.801136	0.741379	0.784091	0.748571
0.148234	0.769422	0.77193	0.801136	0.741379	0.784091	0.748571
0.149027	0.769422	0.77193	0.801136	0.741379	0.784091	0.748571
0.149821	0.769422	0.77193	0.801136	0.741379	0.784091	0.748571
0.150615	0.78204	0.777778	0.801136	0.770115	0.795455	0.765714
0.151409	0.78204	0.777778	0.801136	0.770115	0.795455	0.765714
0.152203	0.78204	0.777778	0.801136	0.770115	0.795455	0.765714
0.152997	0.78204	0.777778	0.801136	0.770115	0.795455	0.765714
0.15379	0.78204	0.777778	0.801136	0.770115	0.795455	0.765714
0.154584	0.78204	0.777778	0.801136	0.770115	0.795455	0.765714
0.155378	0.78204	0.777778	0.801136	0.770115	0.795455	0.765714
0.156172	0.78204	0.777778	0.801136	0.770115	0.795455	0.765714
0.156966	0.78204	0.777778	0.801136	0.770115	0.795455	0.765714
0.15776	0.78204	0.777778	0.801136	0.770115	0.795455	0.765714
0.158553	0.78204	0.777778	0.801136	0.770115	0.795455	0.765714
0.159347	0.78204	0.777778	0.801136	0.770115	0.795455	0.765714
0.160141	0.785528	0.789474	0.801136	0.775862	0.795455	0.765714
0.160935	0.785528	0.789474	0.801136	0.775862	0.795455	0.765714
0.161729	0.785528	0.789474	0.801136	0.775862	0.795455	0.765714
0.162523	0.785528	0.789474	0.801136	0.775862	0.795455	0.765714
0.163316	0.785528	0.789474	0.801136	0.775862	0.795455	0.765714
0.16411	0.785528	0.789474	0.801136	0.775862	0.795455	0.765714
0.164904	0.785528	0.789474	0.801136	0.775862	0.795455	0.765714
0.165698	0.785528	0.789474	0.801136	0.775862	0.795455	0.765714
0.166492	0.785528	0.789474	0.801136	0.775862	0.795455	0.765714
0.167285	0.785528	0.789474	0.801136	0.775862	0.795455	0.765714
0.168079	0.785528	0.789474	0.801136	0.775862	0.795455	0.765714
0.168873	0.785528	0.789474	0.801136	0.775862	0.795455	0.765714
0.169667	0.785528	0.789474	0.801136	0.775862	0.795455	0.765714
0.170461	0.792379	0.789474	0.818182	0.787356	0.795455	0.771429
0.171255	0.792379	0.789474	0.818182	0.787356	0.795455	0.771429
0.172048	0.792379	0.789474	0.818182	0.787356	0.795455	0.771429
0.172842	0.792379	0.789474	0.818182	0.787356	0.795455	0.771429
0.173636	0.792379	0.789474	0.818182	0.787356	0.795455	0.771429
0.17443	0.792379	0.789474	0.818182	0.787356	0.795455	0.771429
0.175224	0.792379	0.789474	0.818182	0.787356	0.795455	0.771429
0.176018	0.792379	0.789474	0.818182	0.787356	0.795455	0.771429
0.176811	0.792379	0.789474	0.818182	0.787356	0.795455	0.771429
0.177605	0.792379	0.789474	0.818182	0.787356	0.795455	0.771429
0.178399	0.792379	0.789474	0.818182	0.787356	0.795455	0.771429
0.179193	0.792379	0.789474	0.818182	0.787356	0.795455	0.771429
0.179987	0.792379	0.789474	0.818182	0.787356	0.795455	0.771429
0.180781	0.796924	0.789474	0.823864	0.787356	0.8125	0.771429
0.181574	0.796924	0.789474	0.823864	0.787356	0.8125	0.771429
0.182368	0.796924	0.789474	0.823864	0.787356	0.8125	0.771429
0.183162	0.796924	0.789474	0.823864	0.787356	0.8125	0.771429
0.183956	0.796924	0.789474	0.823864	0.787356	0.8125	0.771429
0.18475	0.796924	0.789474	0.823864	0.787356	0.8125	0.771429
0.185544	0.796924	0.789474	0.823864	0.787356	0.8125	0.771429
0.186337	0.796924	0.789474	0.823864	0.787356	0.8125	0.771429
0.187131	0.796924	0.789474	0.823864	0.787356	0.8125	0.771429
0.187925	0.796924	0.789474	0.823864	0.787356	0.8125	0.771429
0.188719	0.796924	0.789474	0.823864	0.787356	0.8125	0.771429
0.189513	0.796924	0.789474	0.823864	0.787356	0.8125	0.771429
0.190307	0.796924	0.789474	0.823864	0.787356	0.8125	0.771429
0.1911	0.796924	0.789474	0.823864	0.787356	0.8125	0.771429
0.191894	0.796924	0.789474	0.823864	0.787356	0.8125	0.771429
0.192688	0.796924	0.789474	0.823864	0.787356	0.8125	0.771429
0.193482	0.796924	0.789474	0.823864	0.787356	0.8125	0.771429
0.194276	0.796924	0.789474	0.823864	0.787356	0.8125	0.771429
0.19507	0.796924	0.789474	0.823864	0.787356	0.8125	0.771429
0.195863	0.796924	0.789474	0.823864	0.787356	0.8125	0.771429
0.196657	0.796924	0.789474	0.823864	0.787356	0.8125	0.771429
0.197451	0.796924	0.789474	0.823864	0.787356	0.8125	0.771429
0.198245	0.796924	0.789474	0.823864	0.787356	0.8125	0.771429
0.199039	0.796924	0.789474	0.823864	0.787356	0.8125	0.771429
0.199832	0.796924	0.789474	0.823864	0.787356	0.8125	0.771429
0.200626	0.80848	0.812865	0.823864	0.810345	0.818182	0.777143
0.20142	0.80848	0.812865	0.823864	0.810345	0.818182	0.777143
0.202214	0.80848	0.812865	0.823864	0.810345	0.818182	0.777143
0.203008	0.80848	0.812865	0.823864	0.810345	0.818182	0.777143
0.203802	0.80848	0.812865	0.823864	0.810345	0.818182	0.777143
0.204595	0.80848	0.812865	0.823864	0.810345	0.818182	0.777143
0.205389	0.80848	0.812865	0.823864	0.810345	0.818182	0.777143
0.206183	0.80848	0.812865	0.823864	0.810345	0.818182	0.777143
0.206977	0.80848	0.812865	0.823864	0.810345	0.818182	0.777143
0.207771	0.80848	0.812865	0.823864	0.810345	0.818182	0.777143
0.208565	0.80848	0.812865	0.823864	0.810345	0.818182	0.777143
0.209358	0.80848	0.812865	0.823864	0.810345	0.818182	0.777143
0.210152	0.810765	0.812865	0.823864	0.810345	0.818182	0.788571
0.210946	0.810765	0.812865	0.823864	0.810345	0.818182	0.788571
0.21174	0.810765	0.812865	0.823864	0.810345	0.818182	0.788571
0.212534	0.810765	0.812865	0.823864	0.810345	0.818182	0.788571
0.213328	0.810765	0.812865	0.823864	0.810345	0.818182	0.788571
0.214121	0.810765	0.812865	0.823864	0.810345	0.818182	0.788571
0.214915	0.810765	0.812865	0.823864	0.810345	0.818182	0.788571
0.215709	0.810765	0.812865	0.823864	0.810345	0.818182	0.788571
0.216503	0.810765	0.812865	0.823864	0.810345	0.818182	0.788571
0.217297	0.810765	0.812865	0.823864	0.810345	0.818182	0.788571
0.218091	0.810765	0.812865	0.823864	0.810345	0.818182	0.788571
0.218884	0.810765	0.812865	0.823864	0.810345	0.818182	0.788571
0.219678	0.810765	0.812865	0.823864	0.810345	0.818182	0.788571
0.220472	0.811902	0.812865	0.829545	0.810345	0.818182	0.788571
0.221266	0.811902	0.812865	0.829545	0.810345	0.818182	0.788571
0.22206	0.811902	0.812865	0.829545	0.810345	0.818182	0.788571
0.222854	0.811902	0.812865	0.829545	0.810345	0.818182	0.788571
0.223647	0.811902	0.812865	0.829545	0.810345	0.818182	0.788571
0.224441	0.811902	0.812865	0.829545	0.810345	0.818182	0.788571
0.225235	0.811902	0.812865	0.829545	0.810345	0.818182	0.788571
0.226029	0.811902	0.812865	0.829545	0.810345	0.818182	0.788571
0.226823	0.811902	0.812865	0.829545	0.810345	0.818182	0.788571
0.227617	0.811902	0.812865	0.829545	0.810345	0.818182	0.788571
0.22841	0.811902	0.812865	0.829545	0.810345	0.818182	0.788571
0.229204	0.811902	0.812865	0.829545	0.810345	0.818182	0.788571
0.229998	0.811902	0.812865	0.829545	0.810345	0.818182	0.788571
0.230792	0.811902	0.812865	0.829545	0.810345	0.818182	0.788571
0.231586	0.811902	0.812865	0.829545	0.810345	0.818182	0.788571
0.232379	0.811902	0.812865	0.829545	0.810345	0.818182	0.788571
0.233173	0.811902	0.812865	0.829545	0.810345	0.818182	0.788571
0.233967	0.811902	0.812865	0.829545	0.810345	0.818182	0.788571
0.234761	0.811902	0.812865	0.829545	0.810345	0.818182	0.788571
0.235555	0.811902	0.812865	0.829545	0.810345	0.818182	0.788571
0.236349	0.811902	0.812865	0.829545	0.810345	0.818182	0.788571
0.237142	0.811902	0.812865	0.829545	0.810345	0.818182	0.788571
0.237936	0.811902	0.812865	0.829545	0.810345	0.818182	0.788571
0.23873	0.811902	0.812865	0.829545	0.810345	0.818182	0.788571
0.239524	0.811902	0.812865	0.829545	0.810345	0.818182	0.788571
0.240318	0.814208	0.818713	0.829545	0.810345	0.823864	0.788571
0.241112	0.814208	0.818713	0.829545	0.810345	0.823864	0.788571
0.241905	0.814208	0.818713	0.829545	0.810345	0.823864	0.788571
0.242699	0.814208	0.818713	0.829545	0.810345	0.823864	0.788571
0.243493	0.814208	0.818713	0.829545	0.810345	0.823864	0.788571
0.244287	0.814208	0.818713	0.829545	0.810345	0.823864	0.788571
0.245081	0.814208	0.818713	0.829545	0.810345	0.823864	0.788571
0.245875	0.814208	0.818713	0.829545	0.810345	0.823864	0.788571
0.246668	0.814208	0.818713	0.829545	0.810345	0.823864	0.788571
0.247462	0.814208	0.818713	0.829545	0.810345	0.823864	0.788571
0.248256	0.814208	0.818713	0.829545	0.810345	0.823864	0.788571
0.24905	0.814208	0.818713	0.829545	0.810345	0.823864	0.788571
0.249844	0.814208	0.818713	0.829545	0.810345	0.823864	0.788571
0.250638	0.819929	0.818713	0.829545	0.816092	0.823864	0.811429
0.251431	0.819929	0.818713	0.829545	0.816092	0.823864	0.811429
0.252225	0.819929	0.818713	0.829545	0.816092	0.823864	0.811429
0.253019	0.819929	0.818713	0.829545	0.816092	0.823864	0.811429
0.253813	0.819929	0.818713	0.829545	0.816092	0.823864	0.811429
0.254607	0.819929	0.818713	0.829545	0.816092	0.823864	0.811429
0.255401	0.819929	0.818713	0.829545	0.816092	0.823864	0.811429
0.256194	0.819929	0.818713	0.829545	0.816092	0.823864	0.811429
0.256988	0.819929	0.818713	0.829545	0.816092	0.823864	0.811429
0.257782	0.819929	0.818713	0.829545	0.816092	0.823864	0.811429
0.258576	0.819929	0.818713	0.829545	0.816092	0.823864	0.811429
0.25937	0.819929	0.818713	0.829545	0.816092	0.823864	0.811429
0.260164	0.822201	0.818713	0.840909	0.816092	0.823864	0.811429
0.260957	0.822201	0.818713	0.840909	0.816092	0.823864	0.811429
0.261751	0.822201	0.818713	0.840909	0.816092	0.823864	0.811429
0.262545	0.822201	0.818713	0.840909	0.816092	0.823864	0.811429
0.263339	0.822201	0.818713	0.840909	0.816092	0.823864	0.811429
0.264133	0.822201	0.818713	0.840909	0.816092	0.823864	0.811429
0.264926	0.822201	0.818713	0.840909	0.816092	0.823864	0.811429
0.26572	0.822201	0.818713	0.840909	0.816092	0.823864	0.811429
0.266514	0.822201	0.818713	0.840909	0.816092	0.823864	0.811429
0.267308	0.822201	0.818713	0.840909	0.816092	0.823864	0.811429
0.268102	0.822201	0.818713	0.840909	0.816092	0.823864	0.811429
0.268896	0.822201	0.818713	0.840909	0.816092	0.823864	0.811429
0.269689	0.822201	0.818713	0.840909	0.816092	0.823864	0.811429
0.270483	0.822201	0.818713	0.840909	0.816092	0.823864	0.811429
0.271277	0.822201	0.818713	0.840909	0.816092	0.823864	0.811429
0.272071	0.822201	0.818713	0.840909	0.816092	0.823864	0.811429
0.272865	0.822201	0.818713	0.840909	0.816092	0.823864	0.811429
0.273659	0.822201	0.818713	0.840909	0.816092	0.823864	0.811429
0.274452	0.822201	0.818713	0.840909	0.816092	0.823864	0.811429
0.275246	0.822201	0.818713	0.840909	0.816092	0.823864	0.811429
0.27604	0.822201	0.818713	0.840909	0.816092	0.823864	0.811429
0.276834	0.822201	0.818713	0.840909	0.816092	0.823864	0.811429
0.277628	0.822201	0.818713	0.840909	0.816092	0.823864	0.811429
0.278422	0.822201	0.818713	0.840909	0.816092	0.823864	0.811429
0.279215	0.822201	0.818713	0.840909	0.816092	0.823864	0.811429
0.280009	0.822201	0.818713	0.840909	0.816092	0.823864	0.811429
0.280803	0.826813	0.830409	0.840909	0.816092	0.835227	0.811429
0.281597	0.826813	0.830409	0.840909	0.816092	0.835227	0.811429
0.282391	0.826813	0.830409	0.840909	0.816092	0.835227	0.811429
0.283185	0.826813	0.830409	0.840909	0.816092	0.835227	0.811429
0.283978	0.826813	0.830409	0.840909	0.816092	0.835227	0.811429
0.284772	0.826813	0.830409	0.840909	0.816092	0.835227	0.811429
0.285566	0.826813	0.830409	0.840909	0.816092	0.835227	0.811429
0.28636	0.826813	0.830409	0.840909	0.816092	0.835227	0.811429
0.287154	0.826813	0.830409	0.840909	0.816092	0.835227	0.811429
0.287948	0.826813	0.830409	0.840909	0.816092	0.835227	0.811429
0.288741	0.826813	0.830409	0.840909	0.816092	0.835227	0.811429
0.289535	0.826813	0.830409	0.840909	0.816092	0.835227	0.811429
0.290329	0.830255	0.830409	0.840909	0.827586	0.835227	0.817143
0.291123	0.830255	0.830409	0.840909	0.827586	0.835227	0.817143
0.291917	0.830255	0.830409	0.840909	0.827586	0.835227	0.817143
0.292711	0.830255	0.830409	0.840909	0.827586	0.835227	0.817143
0.293504	0.830255	0.830409	0.840909	0.827586	0.835227	0.817143
0.294298	0.830255	0.830409	0.840909	0.827586	0.835227	0.817143
0.295092	0.830255	0.830409	0.840909	0.827586	0.835227	0.817143
0.295886	0.830255	0.830409	0.840909	0.827586	0.835227	0.817143
0.29668	0.830255	0.830409	0.840909	0.827586	0.835227	0.817143
0.297473	0.830255	0.830409	0.840909	0.827586	0.835227	0.817143
0.298267	0.830255	0.830409	0.840909	0.827586	0.835227	0.817143
0.299061	0.830255	0.830409	0.840909	0.827586	0.835227	0.817143
0.299855	0.830255	0.830409	0.840909	0.827586	0.835227	0.817143
0.300649	0.830255	0.830409	0.840909	0.827586	0.835227	0.817143
0.301443	0.830255	0.830409	0.840909	0.827586	0.835227	0.817143
0.302236	0.830255	0.830409	0.840909	0.827586	0.835227	0.817143
0.30303	0.830255	0.830409	0.840909	0.827586	0.835227	0.817143
0.303824	0.830255	0.830409	0.840909	0.827586	0.835227	0.817143
0.304618	0.830255	0.830409	0.840909	0.827586	0.835227	0.817143
0.305412	0.830255	0.830409	0.840909	0.827586	0.835227	0.817143
0.306206	0.830255	0.830409	0.840909	0.827586	0.835227	0.817143
0.306999	0.830255	0.830409	0.840909	0.827586	0.835227	0.817143
0.307793	0.830255	0.830409	0.840909	0.827586	0.835227	0.817143
0.308587	0.830255	0.830409	0.840909	0.827586	0.835227	0.817143
0.309381	0.830255	0.830409	0.840909	0.827586	0.835227	0.817143
0.310175	0.832528	0.830409	0.852273	0.827586	0.835227	0.817143
0.310969	0.832528	0.830409	0.852273	0.827586	0.835227	0.817143
0.311762	0.832528	0.830409	0.852273	0.827586	0.835227	0.817143
0.312556	0.832528	0.830409	0.852273	0.827586	0.835227	0.817143
0.31335	0.832528	0.830409	0.852273	0.827586	0.835227	0.817143
0.314144	0.832528	0.830409	0.852273	0.827586	0.835227	0.817143
0.314938	0.832528	0.830409	0.852273	0.827586	0.835227	0.817143
0.315732	0.832528	0.830409	0.852273	0.827586	0.835227	0.817143
0.316525	0.832528	0.830409	0.852273	0.827586	0.835227	0.817143
0.317319	0.832528	0.830409	0.852273	0.827586	0.835227	0.817143
0.318113	0.832528	0.830409	0.852273	0.827586	0.835227	0.817143
0.318907	0.832528	0.830409	0.852273	0.827586	0.835227	0.817143
0.319701	0.832528	0.830409	0.852273	0.827586	0.835227	0.817143
0.320495	0.838276	0.842105	0.857955	0.827586	0.846591	0.817143
0.321288	0.838276	0.842105	0.857955	0.827586	0.846591	0.817143
0.322082	0.838276	0.842105	0.857955	0.827586	0.846591	0.817143
0.322876	0.838276	0.842105	0.857955	0.827586	0.846591	0.817143
0.32367	0.838276	0.842105	0.857955	0.827586	0.846591	0.817143
0.324464	0.838276	0.842105	0.857955	0.827586	0.846591	0.817143
0.325258	0.838276	0.842105	0.857955	0.827586	0.846591	0.817143
0.326051	0.838276	0.842105	0.857955	0.827586	0.846591	0.817143
0.326845	0.838276	0.842105	0.857955	0.827586	0.846591	0.817143
0.327639	0.838276	0.842105	0.857955	0.827586	0.846591	0.817143
0.328433	0.838276	0.842105	0.857955	0.827586	0.846591	0.817143
0.329227	0.838276	0.842105	0.857955	0.827586	0.846591	0.817143
0.330021	0.838276	0.842105	0.857955	0.827586	0.846591	0.817143
0.330814	0.842881	0.847953	0.857955	0.83908	0.852273	0.817143
0.331608	0.842881	0.847953	0.857955	0.83908	0.852273	0.817143
0.332402	0.842881	0.847953	0.857955	0.83908	0.852273	0.817143
0.333196	0.842881	0.847953	0.857955	0.83908	0.852273	0.817143
0.33399	0.842881	0.847953	0.857955	0.83908	0.852273	0.817143
0.334783	0.842881	0.847953	0.857955	0.83908	0.852273	0.817143
0.335577	0.842881	0.847953	0.857955	0.83908	0.852273	0.817143
0.336371	0.842881	0.847953	0.857955	0.83908	0.852273	0.817143
0.337165	0.842881	0.847953	0.857955	0.83908	0.852273	0.817143
0.337959	0.842881	0.847953	0.857955	0.83908	0.852273	0.817143
0.338753	0.842881	0.847953	0.857955	0.83908	0.852273	0.817143
0.339546	0.842881	0.847953	0.857955	0.83908	0.852273	0.817143
0.34034	0.846316	0.847953	0.857955	0.844828	0.852273	0.828571
0.341134	0.846316	0.847953	0.857955	0.844828	0.852273	0.828571
0.341928	0.846316	0.847953	0.857955	0.844828	0.852273	0.828571
0.342722	0.846316	0.847953	0.857955	0.844828	0.852273	0.828571
0.343516	0.846316	0.847953	0.857955	0.844828	0.852273	0.828571
0.344309	0.846316	0.847953	0.857955	0.844828	0.852273	0.828571
0.345103	0.846316	0.847953	0.857955	0.844828	0.852273	0.828571
0.345897	0.846316	0.847953	0.857955	0.844828	0.852273	0.828571
0.346691	0.846316	0.847953	0.857955	0.844828	0.852273	0.828571
0.347485	0.846316	0.847953	0.857955	0.844828	0.852273	0.828571
0.348279	0.846316	0.847953	0.857955	0.844828	0.852273	0.828571
0.349072	0.846316	0.847953	0.857955	0.844828	0.852273	0.828571
0.349866	0.846316	0.847953	0.857955	0.844828	0.852273	0.828571
0.35066	0.846316	0.847953	0.857955	0.844828	0.852273	0.828571
0.351454	0.846316	0.847953	0.857955	0.844828	0.852273	0.828571
0.352248	0.846316	0.847953	0.857955	0.844828	0.852273	0.828571
0.353042	0.846316	0.847953	0.857955	0.844828	0.852273	0.828571
0.353835	0.846316	0.847953	0.857955	0.844828	0.852273	0.828571
0.354629	0.846316	0.847953	0.857955	0.844828	0.852273	0.828571
0.355423	0.846316	0.847953	0.857955	0.844828	0.852273	0.828571
0.356217	0.846316	0.847953	0.857955	0.844828	0.852273	0.828571
0.357011	0.846316	0.847953	0.857955	0.844828	0.852273	0.828571
0.357805	0.846316	0.847953	0.857955	0.844828	0.852273	0.828571
0.358598	0.846316	0.847953	0.857955	0.844828	0.852273	0.828571
0.359392	0.846316	0.847953	0.857955	0.844828	0.852273	0.828571
0.360186	0.846316	0.847953	0.857955	0.844828	0.852273	0.828571
0.36098	0.846316	0.847953	0.857955	0.844828	0.852273	0.828571
0.361774	0.846316	0.847953	0.857955	0.844828	0.852273	0.828571
0.362568	0.846316	0.847953	0.857955	0.844828	0.852273	0.828571
0.363361	0.846316	0.847953	0.857955	0.844828	0.852273	0.828571
0.364155	0.846316	0.847953	0.857955	0.844828	0.852273	0.828571
0.364949	0.846316	0.847953	0.857955	0.844828	0.852273	0.828571
0.365743	0.846316	0.847953	0.857955	0.844828	0.852273	0.828571
0.366537	0.846316	0.847953	0.857955	0.844828	0.852273	0.828571
0.36733	0.846316	0.847953	0.857955	0.844828	0.852273	0.828571
0.368124	0.846316	0.847953	0.857955	0.844828	0.852273	0.828571
0.368918	0.846316	0.847953	0.857955	0.844828	0.852273	0.828571
0.369712	0.846316	0.847953	0.857955	0.844828	0.852273	0.828571
0.370506	0.847452	0.847953	0.863636	0.844828	0.852273	0.828571
0.3713	0.847452	0.847953	0.863636	0.844828	0.852273	0.828571
0.372093	0.847452	0.847953	0.863636	0.844828	0.852273	0.828571
0.372887	0.847452	0.847953	0.863636	0.844828	0.852273	0.828571
0.373681	0.847452	0.847953	0.863636	0.844828	0.852273	0.828571
0.374475	0.847452	0.847953	0.863636	0.844828	0.852273	0.828571
0.375269	0.847452	0.847953	0.863636	0.844828	0.852273	0.828571
0.376063	0.847452	0.847953	0.863636	0.844828	0.852273	0.828571
0.376856	0.847452	0.847953	0.863636	0.844828	0.852273	0.828571
0.37765	0.847452	0.847953	0.863636	0.844828	0.852273	0.828571
0.378444	0.847452	0.847953	0.863636	0.844828	0.852273	0.828571
0.379238	0.847452	0.847953	0.863636	0.844828	0.852273	0.828571
0.380032	0.850861	0.847953	0.875	0.844828	0.857955	0.828571
0.380826	0.850861	0.847953	0.875	0.844828	0.857955	0.828571
0.381619	0.850861	0.847953	0.875	0.844828	0.857955	0.828571
0.382413	0.850861	0.847953	0.875	0.844828	0.857955	0.828571
0.383207	0.850861	0.847953	0.875	0.844828	0.857955	0.828571
0.384001	0.850861	0.847953	0.875	0.844828	0.857955	0.828571
0.384795	0.850861	0.847953	0.875	0.844828	0.857955	0.828571
0.385589	0.850861	0.847953	0.875	0.844828	0.857955	0.828571
0.386382	0.850861	0.847953	0.875	0.844828	0.857955	0.828571
0.387176	0.850861	0.847953	0.875	0.844828	0.857955	0.828571
0.38797	0.850861	0.847953	0.875	0.844828	0.857955	0.828571
0.388764	0.850861	0.847953	0.875	0.844828	0.857955	0.828571
0.389558	0.850861	0.847953	0.875	0.844828	0.857955	0.828571
0.390352	0.858875	0.853801	0.880682	0.850575	0.869318	0.84
0.391145	0.858875	0.853801	0.880682	0.850575	0.869318	0.84
0.391939	0.858875	0.853801	0.880682	0.850575	0.869318	0.84
0.392733	0.858875	0.853801	0.880682	0.850575	0.869318	0.84
0.393527	0.858875	0.853801	0.880682	0.850575	0.869318	0.84
0.394321	0.858875	0.853801	0.880682	0.850575	0.869318	0.84
0.395115	0.858875	0.853801	0.880682	0.850575	0.869318	0.84
0.395908	0.858875	0.853801	0.880682	0.850575	0.869318	0.84
0.396702	0.858875	0.853801	0.880682	0.850575	0.869318	0.84
0.397496	0.858875	0.853801	0.880682	0.850575	0.869318	0.84
0.39829	0.858875	0.853801	0.880682	0.850575	0.869318	0.84
0.399084	0.858875	0.853801	0.880682	0.850575	0.869318	0.84
0.399877	0.858875	0.853801	0.880682	0.850575	0.869318	0.84
0.400671	0.865792	0.865497	0.880682	0.862069	0.875	0.845714
0.401465	0.865792	0.865497	0.880682	0.862069	0.875	0.845714
0.402259	0.865792	0.865497	0.880682	0.862069	0.875	0.845714
0.403053	0.865792	0.865497	0.880682	0.862069	0.875	0.845714
0.403847	0.865792	0.865497	0.880682	0.862069	0.875	0.845714
0.40464	0.865792	0.865497	0.880682	0.862069	0.875	0.845714
0.405434	0.865792	0.865497	0.880682	0.862069	0.875	0.845714
0.406228	0.865792	0.865497	0.880682	0.862069	0.875	0.845714
0.407022	0.865792	0.865497	0.880682	0.862069	0.875	0.845714
0.407816	0.865792	0.865497	0.880682	0.862069	0.875	0.845714
0.40861	0.865792	0.865497	0.880682	0.862069	0.875	0.845714
0.409403	0.865792	0.865497	0.880682	0.862069	0.875	0.845714
0.410197	0.868111	0.871345	0.880682	0.867816	0.875	0.845714
0.410991	0.868111	0.871345	0.880682	0.867816	0.875	0.845714
0.411785	0.868111	0.871345	0.880682	0.867816	0.875	0.845714
0.412579	0.868111	0.871345	0.880682	0.867816	0.875	0.845714
0.413373	0.868111	0.871345	0.880682	0.867816	0.875	0.845714
0.414166	0.868111	0.871345	0.880682	0.867816	0.875	0.845714
0.41496	0.868111	0.871345	0.880682	0.867816	0.875	0.845714
0.415754	0.868111	0.871345	0.880682	0.867816	0.875	0.845714
0.416548	0.868111	0.871345	0.880682	0.867816	0.875	0.845714
0.417342	0.868111	0.871345	0.880682	0.867816	0.875	0.845714
0.418136	0.868111	0.871345	0.880682	0.867816	0.875	0.845714
0.418929	0.868111	0.871345	0.880682	0.867816	0.875	0.845714
0.419723	0.868111	0.871345	0.880682	0.867816	0.875	0.845714
0.420517	0.868111	0.871345	0.880682	0.867816	0.875	0.845714
0.421311	0.868111	0.871345	0.880682	0.867816	0.875	0.845714
0.422105	0.868111	0.871345	0.880682	0.867816	0.875	0.845714
0.422899	0.868111	0.871345	0.880682	0.867816	0.875	0.845714
0.423692	0.868111	0.871345	0.880682	0.867816	0.875	0.845714
0.424486	0.868111	0.871345	0.880682	0.867816	0.875	0.845714
0.42528	0.868111	0.871345	0.880682	0.867816	0.875	0.845714
0.426074	0.868111	0.871345	0.880682	0.867816	0.875	0.845714
0.426868	0.868111	0.871345	0.880682	0.867816	0.875	0.845714
0.427662	0.868111	0.871345	0.880682	0.867816	0.875	0.845714
0.428455	0.868111	0.871345	0.880682	0.867816	0.875	0.845714
0.429249	0.868111	0.871345	0.880682	0.867816	0.875	0.845714
0.430043	0.868111	0.871345	0.880682	0.867816	0.875	0.845714
0.430837	0.868111	0.871345	0.880682	0.867816	0.875	0.845714
0.431631	0.868111	0.871345	0.880682	0.867816	0.875	0.845714
0.432424	0.868111	0.871345	0.880682	0.867816	0.875	0.845714
0.433218	0.868111	0.871345	0.880682	0.867816	0.875	0.845714
0.434012	0.868111	0.871345	0.880682	0.867816	0.875	0.845714
0.434806	0.868111	0.871345	0.880682	0.867816	0.875	0.845714
0.4356	0.868111	0.871345	0.880682	0.867816	0.875	0.845714
0.436394	0.868111	0.871345	0.880682	0.867816	0.875	0.845714
0.437187	0.868111	0.871345	0.880682	0.867816	0.875	0.845714
0.437981	0.868111	0.871345	0.880682	0.867816	0.875	0.845714
0.438775	0.868111	0.871345	0.880682	0.867816	0.875	0.845714
0.439569	0.868111	0.871345	0.880682	0.867816	0.875	0.845714
0.440363	0.870384	0.871345	0.886364	0.867816	0.880682	0.845714
0.441157	0.870384	0.871345	0.886364	0.867816	0.880682	0.845714
0.44195	0.870384	0.871345	0.886364	0.867816	0.880682	0.845714
0.442744	0.870384	0.871345	0.886364	0.867816	0.880682	0.845714
0.443538	0.870384	0.871345	0.886364	0.867816	0.880682	0.845714
0.444332	0.870384	0.871345	0.886364	0.867816	0.880682	0.845714
0.445126	0.870384	0.871345	0.886364	0.867816	0.880682	0.845714
0.44592	0.870384	0.871345	0.886364	0.867816	0.880682	0.845714
0.446713	0.870384	0.871345	0.886364	0.867816	0.880682	0.845714
0.447507	0.870384	0.871345	0.886364	0.867816	0.880682	0.845714
0.448301	0.870384	0.871345	0.886364	0.867816	0.880682	0.845714
0.449095	0.870384	0.871345	0.886364	0.867816	0.880682	0.845714
0.449889	0.870384	0.871345	0.886364	0.867816	0.880682	0.845714
0.450683	0.871521	0.871345	0.886364	0.867816	0.886364	0.845714
0.451476	0.871521	0.871345	0.886364	0.867816	0.886364	0.845714
0.45227	0.871521	0.871345	0.886364	0.867816	0.886364	0.845714
0.453064	0.871521	0.871345	0.886364	0.867816	0.886364	0.845714
0.453858	0.871521	0.871345	0.886364	0.867816	0.886364	0.845714
0.454652	0.871521	0.871345	0.886364	0.867816	0.886364	0.845714
0.455446	0.871521	0.871345	0.886364	0.867816	0.886364	0.845714
0.456239	0.871521	0.871345	0.886364	0.867816	0.886364	0.845714
0.457033	0.871521	0.871345	0.886364	0.867816	0.886364	0.845714
0.457827	0.871521	0.871345	0.886364	0.867816	0.886364	0.845714
0.458621	0.871521	0.871345	0.886364	0.867816	0.886364	0.845714
0.459415	0.871521	0.871345	0.886364	0.867816	0.886364	0.845714
0.460209	0.87384	0.877193	0.886364	0.873563	0.886364	0.845714
0.461002	0.87384	0.877193	0.886364	0.873563	0.886364	0.845714
0.461796	0.87384	0.877193	0.886364	0.873563	0.886364	0.845714
0.46259	0.87384	0.877193	0.886364	0.873563	0.886364	0.845714
0.463384	0.87384	0.877193	0.886364	0.873563	0.886364	0.845714
0.464178	0.87384	0.877193	0.886364	0.873563	0.886364	0.845714
0.464971	0.87384	0.877193	0.886364	0.873563	0.886364	0.845714
0.465765	0.87384	0.877193	0.886364	0.873563	0.886364	0.845714
0.466559	0.87384	0.877193	0.886364	0.873563	0.886364	0.845714
0.467353	0.87384	0.877193	0.886364	0.873563	0.886364	0.845714
0.468147	0.87384	0.877193	0.886364	0.873563	0.886364	0.845714
0.468941	0.87384	0.877193	0.886364	0.873563	0.886364	0.845714
0.469734	0.87384	0.877193	0.886364	0.873563	0.886364	0.845714
0.470528	0.874976	0.877193	0.892045	0.873563	0.886364	0.845714
0.471322	0.874976	0.877193	0.892045	0.873563	0.886364	0.845714
0.472116	0.874976	0.877193	0.892045	0.873563	0.886364	0.845714
0.47291	0.874976	0.877193	0.892045	0.873563	0.886364	0.845714
0.473704	0.874976	0.877193	0.892045	0.873563	0.886364	0.845714
0.474497	0.874976	0.877193	0.892045	0.873563	0.886364	0.845714
0.475291	0.874976	0.877193	0.892045	0.873563	0.886364	0.845714
0.476085	0.874976	0.877193	0.892045	0.873563	0.886364	0.845714
0.476879	0.874976	0.877193	0.892045	0.873563	0.886364	0.845714
0.477673	0.874976	0.877193	0.892045	0.873563	0.886364	0.845714
0.478467	0.874976	0.877193	0.892045	0.873563	0.886364	0.845714
0.47926	0.874976	0.877193	0.892045	0.873563	0.886364	0.845714
0.480054	0.877255	0.877193	0.892045	0.873563	0.892045	0.851429
0.480848	0.877255	0.877193	0.892045	0.873563	0.892045	0.851429
0.481642	0.877255	0.877193	0.892045	0.873563	0.892045	0.851429
0.482436	0.877255	0.877193	0.892045	0.873563	0.892045	0.851429
0.48323	0.877255	0.877193	0.892045	0.873563	0.892045	0.851429
0.484023	0.877255	0.877193	0.892045	0.873563	0.892045	0.851429
0.484817	0.877255	0.877193	0.892045	0.873563	0.892045	0.851429
0.485611	0.877255	0.877193	0.892045	0.873563	0.892045	0.851429
0.486405	0.877255	0.877193	0.892045	0.873563	0.892045	0.851429
0.487199	0.877255	0.877193	0.892045	0.873563	0.892045	0.851429
0.487993	0.877255	0.877193	0.892045	0.873563	0.892045	0.851429
0.488786	0.877255	0.877193	0.892045	0.873563	0.892045	0.851429
0.48958	0.877255	0.877193	0.892045	0.873563	0.892045	0.851429
0.490374	0.881847	0.883041	0.903409	0.87931	0.892045	0.851429
0.491168	0.881847	0.883041	0.903409	0.87931	0.892045	0.851429
0.491962	0.881847	0.883041	0.903409	0.87931	0.892045	0.851429
0.492756	0.881847	0.883041	0.903409	0.87931	0.892045	0.851429
0.493549	0.881847	0.883041	0.903409	0.87931	0.892045	0.851429
0.494343	0.881847	0.883041	0.903409	0.87931	0.892045	0.851429
0.495137	0.881847	0.883041	0.903409	0.87931	0.892045	0.851429
0.495931	0.881847	0.883041	0.903409	0.87931	0.892045	0.851429
0.496725	0.881847	0.883041	0.903409	0.87931	0.892045	0.851429
0.497519	0.881847	0.883041	0.903409	0.87931	0.892045	0.851429
0.498312	0.881847	0.883041	0.903409	0.87931	0.892045	0.851429
0.499106	0.881847	0.883041	0.903409	0.87931	0.892045	0.851429
0.4999	0.881847	0.883041	0.903409	0.87931	0.892045	0.851429
0.500694	0.886405	0.883041	0.903409	0.87931	0.903409	0.862857
0.501488	0.886405	0.883041	0.903409	0.87931	0.903409	0.862857
0.502281	0.886405	0.883041	0.903409	0.87931	0.903409	0.862857
0.503075	0.886405	0.883041	0.903409	0.87931	0.903409	0.862857
0.503869	0.886405	0.883041	0.903409	0.87931	0.903409	0.862857
0.504663	0.886405	0.883041	0.903409	0.87931	0.903409	0.862857
0.505457	0.886405	0.883041	0.903409	0.87931	0.903409	0.862857
0.506251	0.886405	0.883041	0.903409	0.87931	0.903409	0.862857
0.507044	0.886405	0.883041	0.903409	0.87931	0.903409	0.862857
0.507838	0.886405	0.883041	0.903409	0.87931	0.903409	0.862857
0.508632	0.886405	0.883041	0.903409	0.87931	0.903409	0.862857
0.509426	0.886405	0.883041	0.903409	0.87931	0.903409	0.862857
0.51022	0.889887	0.894737	0.903409	0.87931	0.903409	0.868571
0.511014	0.889887	0.894737	0.903409	0.87931	0.903409	0.868571
0.511807	0.889887	0.894737	0.903409	0.87931	0.903409	0.868571
0.512601	0.889887	0.894737	0.903409	0.87931	0.903409	0.868571
0.513395	0.889887	0.894737	0.903409	0.87931	0.903409	0.868571
0.514189	0.889887	0.894737	0.903409	0.87931	0.903409	0.868571
0.514983	0.889887	0.894737	0.903409	0.87931	0.903409	0.868571
0.515777	0.889887	0.894737	0.903409	0.87931	0.903409	0.868571
0.51657	0.889887	0.894737	0.903409	0.87931	0.903409	0.868571
0.517364	0.889887	0.894737	0.903409	0.87931	0.903409	0.868571
0.518158	0.889887	0.894737	0.903409	0.87931	0.903409	0.868571
0.518952	0.889887	0.894737	0.903409	0.87931	0.903409	0.868571
0.519746	0.889887	0.894737	0.903409	0.87931	0.903409	0.868571
0.52054	0.893323	0.894737	0.909091	0.890805	0.903409	0.868571
0.521333	0.893323	0.894737	0.909091	0.890805	0.903409	0.868571
0.522127	0.893323	0.894737	0.909091	0.890805	0.903409	0.868571
0.522921	0.893323	0.894737	0.909091	0.890805	0.903409	0.868571
0.523715	0.893323	0.894737	0.909091	0.890805	0.903409	0.868571
0.524509	0.893323	0.894737	0.909091	0.890805	0.903409	0.868571
0.525303	0.893323	0.894737	0.909091	0.890805	0.903409	0.868571
0.526096	0.893323	0.894737	0.909091	0.890805	0.903409	0.868571
0.52689	0.893323	0.894737	0.909091	0.890805	0.903409	0.868571
0.527684	0.893323	0.894737	0.909091	0.890805	0.903409	0.868571
0.528478	0.893323	0.894737	0.909091	0.890805	0.903409	0.868571
0.529272	0.893323	0.894737	0.909091	0.890805	0.903409	0.868571
0.530066	0.894459	0.894737	0.909091	0.890805	0.909091	0.868571
0.530859	0.894459	0.894737	0.909091	0.890805	0.909091	0.868571
0.531653	0.894459	0.894737	0.909091	0.890805	0.909091	0.868571
0.532447	0.894459	0.894737	0.909091	0.890805	0.909091	0.868571
0.533241	0.894459	0.894737	0.909091	0.890805	0.909091	0.868571
0.534035	0.894459	0.894737	0.909091	0.890805	0.909091	0.868571
0.534828	0.894459	0.894737	0.909091	0.890805	0.909091	0.868571
0.535622	0.894459	0.894737	0.909091	0.890805	0.909091	0.868571
0.536416	0.894459	0.894737	0.909091	0.890805	0.909091	0.868571
0.53721	0.894459	0.894737	0.909091	0.890805	0.909091	0.868571
0.538004	0.894459	0.894737	0.909091	0.890805	0.909091	0.868571
0.538798	0.894459	0.894737	0.909091	0.890805	0.909091	0.868571
0.539591	0.894459	0.894737	0.909091	0.890805	0.909091	0.868571
0.540385	0.895629	0.900585	0.909091	0.890805	0.909091	0.868571
0.541179	0.895629	0.900585	0.909091	0.890805	0.909091	0.868571
0.541973	0.895629	0.900585	0.909091	0.890805	0.909091	0.868571
0.542767	0.895629	0.900585	0.909091	0.890805	0.909091	0.868571
0.543561	0.895629	0.900585	0.909091	0.890805	0.909091	0.868571
0.544354	0.895629	0.900585	0.909091	0.890805	0.909091	0.868571
0.545148	0.895629	0.900585	0.909091	0.890805	0.909091	0.868571
0.545942	0.895629	0.900585	0.909091	0.890805	0.909091	0.868571
0.546736	0.895629	0.900585	0.909091	0.890805	0.909091	0.868571
0.54753	0.895629	0.900585	0.909091	0.890805	0.909091	0.868571
0.548324	0.895629	0.900585	0.909091	0.890805	0.909091	0.868571
0.549117	0.895629	0.900585	0.909091	0.890805	0.909091	0.868571
0.549911	0.895629	0.900585	0.909091	0.890805	0.909091	0.868571
0.550705	0.896778	0.900585	0.909091	0.896552	0.909091	0.868571
0.551499	0.896778	0.900585	0.909091	0.896552	0.909091	0.868571
0.552293	0.896778	0.900585	0.909091	0.896552	0.909091	0.868571
0.553087	0.896778	0.900585	0.909091	0.896552	0.909091	0.868571
0.55388	0.896778	0.900585	0.909091	0.896552	0.909091	0.868571
0.554674	0.896778	0.900585	0.909091	0.896552	0.909091	0.868571
0.555468	0.896778	0.900585	0.909091	0.896552	0.909091	0.868571
0.556262	0.896778	0.900585	0.909091	0.896552	0.909091	0.868571
0.557056	0.896778	0.900585	0.909091	0.896552	0.909091	0.868571
0.55785	0.896778	0.900585	0.909091	0.896552	0.909091	0.868571
0.558643	0.896778	0.900585	0.909091	0.896552	0.909091	0.868571
0.559437	0.896778	0.900585	0.909091	0.896552	0.909091	0.868571
0.560231	0.897921	0.900585	0.909091	0.896552	0.909091	0.874286
0.561025	0.897921	0.900585	0.909091	0.896552	0.909091	0.874286
0.561819	0.897921	0.900585	0.909091	0.896552	0.909091	0.874286
0.562613	0.897921	0.900585	0.909091	0.896552	0.909091	0.874286
0.563406	0.897921	0.900585	0.909091	0.896552	0.909091	0.874286
0.5642	0.897921	0.900585	0.909091	0.896552	0.909091	0.874286
0.564994	0.897921	0.900585	0.909091	0.896552	0.909091	0.874286
0.565788	0.897921	0.900585	0.909091	0.896552	0.909091	0.874286
0.566582	0.897921	0.900585	0.909091	0.896552	0.909091	0.874286
0.567375	0.897921	0.900585	0.909091	0.896552	0.909091	0.874286
0.568169	0.897921	0.900585	0.909091	0.896552	0.909091	0.874286
0.568963	0.897921	0.900585	0.909091	0.896552	0.909091	0.874286
0.569757	0.897921	0.900585	0.909091	0.896552	0.909091	0.874286
0.570551	0.899064	0.900585	0.909091	0.896552	0.909091	0.88
0.571345	0.899064	0.900585	0.909091	0.896552	0.909091	0.88
0.572138	0.899064	0.900585	0.909091	0.896552	0.909091	0.88
0.572932	0.899064	0.900585	0.909091	0.896552	0.909091	0.88
0.573726	0.899064	0.900585	0.909091	0.896552	0.909091	0.88
0.57452	0.899064	0.900585	0.909091	0.896552	0.909091	0.88
0.575314	0.899064	0.900585	0.909091	0.896552	0.909091	0.88
0.576108	0.899064	0.900585	0.909091	0.896552	0.909091	0.88
0.576901	0.899064	0.900585	0.909091	0.896552	0.909091	0.88
0.577695	0.899064	0.900585	0.909091	0.896552	0.909091	0.88
0.578489	0.899064	0.900585	0.909091	0.896552	0.909091	0.88
0.579283	0.899064	0.900585	0.909091	0.896552	0.909091	0.88
0.580077	0.899064	0.900585	0.909091	0.896552	0.909091	0.88
0.580871	0.899064	0.900585	0.909091	0.896552	0.909091	0.88
0.581664	0.899064	0.900585	0.909091	0.896552	0.909091	0.88
0.582458	0.899064	0.900585	0.909091	0.896552	0.909091	0.88
0.583252	0.899064	0.900585	0.909091	0.896552	0.909091	0.88
0.584046	0.899064	0.900585	0.909091	0.896552	0.909091	0.88
0.58484	0.899064	0.900585	0.909091	0.896552	0.909091	0.88
0.585634	0.899064	0.900585	0.909091	0.896552	0.909091	0.88
0.586427	0.899064	0.900585	0.909091	0.896552	0.909091	0.88
0.587221	0.899064	0.900585	0.909091	0.896552	0.909091	0.88
0.588015	0.899064	0.900585	0.909091	0.896552	0.909091	0.88
0.588809	0.899064	0.900585	0.909091	0.896552	0.909091	0.88
0.589603	0.899064	0.900585	0.909091	0.896552	0.909091	0.88
0.590397	0.899064	0.900585	0.909091	0.896552	0.909091	0.88
0.59119	0.899064	0.900585	0.909091	0.896552	0.909091	0.88
0.591984	0.899064	0.900585	0.909091	0.896552	0.909091	0.88
0.592778	0.899064	0.900585	0.909091	0.896552	0.909091	0.88
0.593572	0.899064	0.900585	0.909091	0.896552	0.909091	0.88
0.594366	0.899064	0.900585	0.909091	0.896552	0.909091	0.88
0.59516	0.899064	0.900585	0.909091	0.896552	0.909091	0.88
0.595953	0.899064	0.900585	0.909091	0.896552	0.909091	0.88
0.596747	0.899064	0.900585	0.909091	0.896552	0.909091	0.88
0.597541	0.899064	0.900585	0.909091	0.896552	0.909091	0.88
0.598335	0.899064	0.900585	0.909091	0.896552	0.909091	0.88
0.599129	0.899064	0.900585	0.909091	0.896552	0.909091	0.88
0.599922	0.899064	0.900585	0.909091	0.896552	0.909091	0.88
0.600716	0.899064	0.900585	0.909091	0.896552	0.909091	0.88
0.60151	0.899064	0.900585	0.909091	0.896552	0.909091	0.88
0.602304	0.899064	0.900585	0.909091	0.896552	0.909091	0.88
0.603098	0.899064	0.900585	0.909091	0.896552	0.909091	0.88
0.603892	0.899064	0.900585	0.909091	0.896552	0.909091	0.88
0.604685	0.899064	0.900585	0.909091	0.896552	0.909091	0.88
0.605479	0.899064	0.900585	0.909091	0.896552	0.909091	0.88
0.606273	0.899064	0.900585	0.909091	0.896552	0.909091	0.88
0.607067	0.899064	0.900585	0.909091	0.896552	0.909091	0.88
0.607861	0.899064	0.900585	0.909091	0.896552	0.909091	0.88
0.608655	0.899064	0.900585	0.909091	0.896552	0.909091	0.88
0.609448	0.899064	0.900585	0.909091	0.896552	0.909091	0.88
0.610242	0.900207	0.900585	0.909091	0.896552	0.909091	0.885714
0.611036	0.900207	0.900585	0.909091	0.896552	0.909091	0.885714
0.61183	0.900207	0.900585	0.909091	0.896552	0.909091	0.885714
0.612624	0.900207	0.900585	0.909091	0.896552	0.909091	0.885714
0.613418	0.900207	0.900585	0.909091	0.896552	0.909091	0.885714
0.614211	0.900207	0.900585	0.909091	0.896552	0.909091	0.885714
0.615005	0.900207	0.900585	0.909091	0.896552	0.909091	0.885714
0.615799	0.900207	0.900585	0.909091	0.896552	0.909091	0.885714
0.616593	0.900207	0.900585	0.909091	0.896552	0.909091	0.885714
0.617387	0.900207	0.900585	0.909091	0.896552	0.909091	0.885714
0.618181	0.900207	0.900585	0.909091	0.896552	0.909091	0.885714
0.618974	0.900207	0.900585	0.909091	0.896552	0.909091	0.885714
0.619768	0.900207	0.900585	0.909091	0.896552	0.909091	0.885714
0.620562	0.900207	0.900585	0.909091	0.896552	0.909091	0.885714
0.621356	0.900207	0.900585	0.909091	0.896552	0.909091	0.885714
0.62215	0.900207	0.900585	0.909091	0.896552	0.909091	0.885714
0.622944	0.900207	0.900585	0.909091	0.896552	0.909091	0.885714
0.623737	0.900207	0.900585	0.909091	0.896552	0.909091	0.885714
0.624531	0.900207	0.900585	0.909091	0.896552	0.909091	0.885714
0.625325	0.900207	0.900585	0.909091	0.896552	0.909091	0.885714
0.626119	0.900207	0.900585	0.909091	0.896552	0.909091	0.885714
0.626913	0.900207	0.900585	0.909091	0.896552	0.909091	0.885714
0.627707	0.900207	0.900585	0.909091	0.896552	0.909091	0.885714
0.6285	0.900207	0.900585	0.909091	0.896552	0.909091	0.885714
0.629294	0.900207	0.900585	0.909091	0.896552	0.909091	0.885714
0.630088	0.900207	0.900585	0.909091	0.896552	0.909091	0.885714
0.630882	0.900207	0.900585	0.909091	0.896552	0.909091	0.885714
0.631676	0.900207	0.900585	0.909091	0.896552	0.909091	0.885714
0.632469	0.900207	0.900585	0.909091	0.896552	0.909091	0.885714
0.633263	0.900207	0.900585	0.909091	0.896552	0.909091	0.885714
0.634057	0.900207	0.900585	0.909091	0.896552	0.909091	0.885714
0.634851	0.900207	0.900585	0.909091	0.896552	0.909091	0.885714
0.635645	0.900207	0.900585	0.909091	0.896552	0.909091	0.885714
0.636439	0.900207	0.900585	0.909091	0.896552	0.909091	0.885714
0.637232	0.900207	0.900585	0.909091	0.896552	0.909091	0.885714
0.638026	0.900207	0.900585	0.909091	0.896552	0.909091	0.885714
0.63882	0.900207	0.900585	0.909091	0.896552	0.909091	0.885714
0.639614	0.900207	0.900585	0.909091	0.896552	0.909091	0.885714
0.640408	0.902492	0.900585	0.909091	0.896552	0.909091	0.897143
0.641202	0.902492	0.900585	0.909091	0.896552	0.909091	0.897143
0.641995	0.902492	0.900585	0.909091	0.896552	0.909091	0.897143
0.642789	0.902492	0.900585	0.909091	0.896552	0.909091	0.897143
0.643583	0.902492	0.900585	0.909091	0.896552	0.909091	0.897143
0.644377	0.902492	0.900585	0.909091	0.896552	0.909091	0.897143
0.645171	0.902492	0.900585	0.909091	0.896552	0.909091	0.897143
0.645965	0.902492	0.900585	0.909091	0.896552	0.909091	0.897143
0.646758	0.902492	0.900585	0.909091	0.896552	0.909091	0.897143
0.647552	0.902492	0.900585	0.909091	0.896552	0.909091	0.897143
0.648346	0.902492	0.900585	0.909091	0.896552	0.909091	0.897143
0.64914	0.902492	0.900585	0.909091	0.896552	0.909091	0.897143
0.649934	0.902492	0.900585	0.909091	0.896552	0.909091	0.897143
0.650728	0.902492	0.900585	0.909091	0.896552	0.909091	0.897143
0.651521	0.902492	0.900585	0.909091	0.896552	0.909091	0.897143
0.652315	0.902492	0.900585	0.909091	0.896552	0.909091	0.897143
0.653109	0.902492	0.900585	0.909091	0.896552	0.909091	0.897143
0.653903	0.902492	0.900585	0.909091	0.896552	0.909091	0.897143
0.654697	0.902492	0.900585	0.909091	0.896552	0.909091	0.897143
0.655491	0.902492	0.900585	0.909091	0.896552	0.909091	0.897143
0.656284	0.902492	0.900585	0.909091	0.896552	0.909091	0.897143
0.657078	0.902492	0.900585	0.909091	0.896552	0.909091	0.897143
0.657872	0.902492	0.900585	0.909091	0.896552	0.909091	0.897143
0.658666	0.902492	0.900585	0.909091	0.896552	0.909091	0.897143
0.65946	0.902492	0.900585	0.909091	0.896552	0.909091	0.897143
0.660254	0.902492	0.900585	0.909091	0.896552	0.909091	0.897143
0.661047	0.902492	0.900585	0.909091	0.896552	0.909091	0.897143
0.661841	0.902492	0.900585	0.909091	0.896552	0.909091	0.897143
0.662635	0.902492	0.900585	0.909091	0.896552	0.909091	0.897143
0.663429	0.902492	0.900585	0.909091	0.896552	0.909091	0.897143
0.664223	0.902492	0.900585	0.909091	0.896552	0.909091	0.897143
0.665017	0.902492	0.900585	0.909091	0.896552	0.909091	0.897143
0.66581	0.902492	0.900585	0.909091	0.896552	0.909091	0.897143
0.666604	0.902492	0.900585	0.909091	0.896552	0.909091	0.897143
0.667398	0.902492	0.900585	0.909091	0.896552	0.909091	0.897143
0.668192	0.902492	0.900585	0.909091	0.896552	0.909091	0.897143
0.668986	0.902492	0.900585	0.909091	0.896552	0.909091	0.897143
0.669779	0.902492	0.900585	0.909091	0.896552	0.909091	0.897143
0.670573	0.903635	0.900585	0.909091	0.896552	0.909091	0.902857
0.671367	0.903635	0.900585	0.909091	0.896552	0.909091	0.902857
0.672161	0.903635	0.900585	0.909091	0.896552	0.909091	0.902857
0.672955	0.903635	0.900585	0.909091	0.896552	0.909091	0.902857
0.673749	0.903635	0.900585	0.909091	0.896552	0.909091	0.902857
0.674542	0.903635	0.900585	0.909091	0.896552	0.909091	0.902857
0.675336	0.903635	0.900585	0.909091	0.896552	0.909091	0.902857
0.67613	0.903635	0.900585	0.909091	0.896552	0.909091	0.902857
0.676924	0.903635	0.900585	0.909091	0.896552	0.909091	0.902857
0.677718	0.903635	0.900585	0.909091	0.896552	0.909091	0.902857
0.678512	0.903635	0.900585	0.909091	0.896552	0.909091	0.902857
0.679305	0.903635	0.900585	0.909091	0.896552	0.909091	0.902857
0.680099	0.903635	0.900585	0.909091	0.896552	0.909091	0.902857
0.680893	0.903635	0.900585	0.909091	0.896552	0.909091	0.902857
0.681687	0.903635	0.900585	0.909091	0.896552	0.909091	0.902857
0.682481	0.903635	0.900585	0.909091	0.896552	0.909091	0.902857
0.683275	0.903635	0.900585	0.909091	0.896552	0.909091	0.902857
0.684068	0.903635	0.900585	0.909091	0.896552	0.909091	0.902857
0.684862	0.903635	0.900585	0.909091	0.896552	0.909091	0.902857
0.685656	0.903635	0.900585	0.909091	0.896552	0.909091	0.902857
0.68645	0.903635	0.900585	0.909091	0.896552	0.909091	0.902857
0.687244	0.903635	0.900585	0.909091	0.896552	0.909091	0.902857
0.688038	0.903635	0.900585	0.909091	0.896552	0.909091	0.902857
0.688831	0.903635	0.900585	0.909091	0.896552	0.909091	0.902857
0.689625	0.903635	0.900585	0.909091	0.896552	0.909091	0.902857
0.690419	0.903635	0.900585	0.909091	0.896552	0.909091	0.902857
0.691213	0.903635	0.900585	0.909091	0.896552	0.909091	0.902857
0.692007	0.903635	0.900585	0.909091	0.896552	0.909091	0.902857
0.692801	0.903635	0.900585	0.909091	0.896552	0.909091	0.902857
0.693594	0.903635	0.900585	0.909091	0.896552	0.909091	0.902857
0.694388	0.903635	0.900585	0.909091	0.896552	0.909091	0.902857
0.695182	0.903635	0.900585	0.909091	0.896552	0.909091	0.902857
0.695976	0.903635	0.900585	0.909091	0.896552	0.909091	0.902857
0.69677	0.903635	0.900585	0.909091	0.896552	0.909091	0.902857
0.697564	0.903635	0.900585	0.909091	0.896552	0.909091	0.902857
0.698357	0.903635	0.900585	0.909091	0.896552	0.909091	0.902857
0.699151	0.903635	0.900585	0.909091	0.896552	0.909091	0.902857
0.699945	0.903635	0.900585	0.909091	0.896552	0.909091	0.902857
0.700739	0.903635	0.900585	0.909091	0.896552	0.909091	0.902857
0.701533	0.903635	0.900585	0.909091	0.896552	0.909091	0.902857
0.702326	0.903635	0.900585	0.909091	0.896552	0.909091	0.902857
0.70312	0.903635	0.900585	0.909091	0.896552	0.909091	0.902857
0.703914	0.903635	0.900585	0.909091	0.896552	0.909091	0.902857
0.704708	0.903635	0.900585	0.909091	0.896552	0.909091	0.902857
0.705502	0.903635	0.900585	0.909091	0.896552	0.909091	0.902857
0.706296	0.903635	0.900585	0.909091	0.896552	0.909091	0.902857
0.707089	0.903635	0.900585	0.909091	0.896552	0.909091	0.902857
0.707883	0.903635	0.900585	0.909091	0.896552	0.909091	0.902857
0.708677	0.903635	0.900585	0.909091	0.896552	0.909091	0.902857
0.709471	0.903635	0.900585	0.909091	0.896552	0.909091	0.902857
0.710265	0.903635	0.900585	0.909091	0.896552	0.909091	0.902857
0.711059	0.903635	0.900585	0.909091	0.896552	0.909091	0.902857
0.711852	0.903635	0.900585	0.909091	0.896552	0.909091	0.902857
0.712646	0.903635	0.900585	0.909091	0.896552	0.909091	0.902857
0.71344	0.903635	0.900585	0.909091	0.896552	0.909091	0.902857
0.714234	0.903635	0.900585	0.909091	0.896552	0.909091	0.902857
0.715028	0.903635	0.900585	0.909091	0.896552	0.909091	0.902857
0.715822	0.903635	0.900585	0.909091	0.896552	0.909091	0.902857
0.716615	0.903635	0.900585	0.909091	0.896552	0.909091	0.902857
0.717409	0.903635	0.900585	0.909091	0.896552	0.909091	0.902857
0.718203	0.903635	0.900585	0.909091	0.896552	0.909091	0.902857
0.718997	0.903635	0.900585	0.909091	0.896552	0.909091	0.902857
0.719791	0.903635	0.900585	0.909091	0.896552	0.909091	0.902857
0.720585	0.903635	0.900585	0.909091	0.896552	0.909091	0.902857
0.721378	0.903635	0.900585	0.909091	0.896552	0.909091	0.902857
0.722172	0.903635	0.900585	0.909091	0.896552	0.909091	0.902857
0.722966	0.903635	0.900585	0.909091	0.896552	0.909091	0.902857
0.72376	0.903635	0.900585	0.909091	0.896552	0.909091	0.902857
0.724554	0.903635	0.900585	0.909091	0.896552	0.909091	0.902857
0.725348	0.903635	0.900585	0.909091	0.896552	0.909091	0.902857
0.726141	0.903635	0.900585	0.909091	0.896552	0.909091	0.902857
0.726935	0.903635	0.900585	0.909091	0.896552	0.909091	0.902857
0.727729	0.903635	0.900585	0.909091	0.896552	0.909091	0.902857
0.728523	0.903635	0.900585	0.909091	0.896552	0.909091	0.902857
0.729317	0.903635	0.900585	0.909091	0.896552	0.909091	0.902857
0.730111	0.903635	0.900585	0.909091	0.896552	0.909091	0.902857
0.730904	0.903635	0.900585	0.909091	0.896552	0.909091	0.902857
0.731698	0.903635	0.900585	0.909091	0.896552	0.909091	0.902857
0.732492	0.903635	0.900585	0.909091	0.896552	0.909091	0.902857
0.733286	0.903635	0.900585	0.909091	0.896552	0.909091	0.902857
0.73408	0.903635	0.900585	0.909091	0.896552	0.909091	0.902857
0.734873	0.903635	0.900585	0.909091	0.896552	0.909091	0.902857
0.735667	0.903635	0.900585	0.909091	0.896552	0.909091	0.902857
0.736461	0.903635	0.900585	0.909091	0.896552	0.909091	0.902857
0.737255	0.903635	0.900585	0.909091	0.896552	0.909091	0.902857
0.738049	0.903635	0.900585	0.909091	0.896552	0.909091	0.902857
0.738843	0.903635	0.900585	0.909091	0.896552	0.909091	0.902857
0.739636	0.903635	0.900585	0.909091	0.896552	0.909091	0.902857
0.74043	0.903635	0.900585	0.909091	0.896552	0.909091	0.902857
0.741224	0.903635	0.900585	0.909091	0.896552	0.909091	0.902857
0.742018	0.903635	0.900585	0.909091	0.896552	0.909091	0.902857
0.742812	0.903635	0.900585	0.909091	0.896552	0.909091	0.902857
0.743606	0.903635	0.900585	0.909091	0.896552	0.909091	0.902857
0.744399	0.903635	0.900585	0.909091	0.896552	0.909091	0.902857
0.745193	0.903635	0.900585	0.909091	0.896552	0.909091	0.902857
0.745987	0.903635	0.900585	0.909091	0.896552	0.909091	0.902857
0.746781	0.903635	0.900585	0.909091	0.896552	0.909091	0.902857
0.747575	0.903635	0.900585	0.909091	0.896552	0.909091	0.902857
0.748369	0.903635	0.900585	0.909091	0.896552	0.909091	0.902857
0.749162	0.903635	0.900585	0.909091	0.896552	0.909091	0.902857
0.749956	0.903635	0.900585	0.909091	0.896552	0.909091	0.902857
0.75075	0.903635	0.900585	0.909091	0.896552	0.909091	0.902857
0.751544	0.903635	0.900585	0.909091	0.896552	0.909091	0.902857
0.752338	0.903635	0.900585	0.909091	0.896552	0.909091	0.902857
0.753132	0.903635	0.900585	0.909091	0.896552	0.909091	0.902857
0.753925	0.903635	0.900585	0.909091	0.896552	0.909091	0.902857
0.754719	0.903635	0.900585	0.909091	0.896552	0.909091	0.902857
0.755513	0.903635	0.900585	0.909091	0.896552	0.909091	0.902857
0.756307	0.903635	0.900585	0.909091	0.896552	0.909091	0.902857
0.757101	0.903635	0.900585	0.909091	0.896552	0.909091	0.902857
0.757895	0.903635	0.900585	0.909091	0.896552	0.909091	0.902857
0.758688	0.903635	0.900585	0.909091	0.896552	0.909091	0.902857
0.759482	0.903635	0.900585	0.909091	0.896552	0.909091	0.902857
0.760276	0.903635	0.900585	0.909091	0.896552	0.909091	0.902857
0.76107	0.903635	0.900585	0.909091	0.896552	0.909091	0.902857
0.761864	0.903635	0.900585	0.909091	0.896552	0.909091	0.902857
0.762658	0.903635	0.900585	0.909091	0.896552	0.909091	0.902857
0.763451	0.903635	0.900585	0.909091	0.896552	0.909091	0.902857
0.764245	0.903635	0.900585	0.909091	0.896552	0.909091	0.902857
0.765039	0.903635	0.900585	0.909091	0.896552	0.909091	0.902857
0.765833	0.903635	0.900585	0.909091	0.896552	0.909091	0.902857
0.766627	0.903635	0.900585	0.909091	0.896552	0.909091	0.902857
0.76742	0.903635	0.900585	0.909091	0.896552	0.909091	0.902857
0.768214	0.903635	0.900585	0.909091	0.896552	0.909091	0.902857
0.769008	0.903635	0.900585	0.909091	0.896552	0.909091	0.902857
0.769802	0.903635	0.900585	0.909091	0.896552	0.909091	0.902857
0.770596	0.903635	0.900585	0.909091	0.896552	0.909091	0.902857
0.77139	0.903635	0.900585	0.909091	0.896552	0.909091	0.902857
0.772183	0.903635	0.900585	0.909091	0.896552	0.909091	0.902857
0.772977	0.903635	0.900585	0.909091	0.896552	0.909091	0.902857
0.773771	0.903635	0.900585	0.909091	0.896552	0.909091	0.902857
0.774565	0.903635	0.900585	0.909091	0.896552	0.909091	0.902857
0.775359	0.903635	0.900585	0.909091	0.896552	0.909091	0.902857
0.776153	0.903635	0.900585	0.909091	0.896552	0.909091	0.902857
0.776946	0.903635	0.900585	0.909091	0.896552	0.909091	0.902857
0.77774	0.903635	0.900585	0.909091	0.896552	0.909091	0.902857
0.778534	0.903635	0.900585	0.909091	0.896552	0.909091	0.902857
0.779328	0.903635	0.900585	0.909091	0.896552	0.909091	0.902857
0.780122	0.903635	0.900585	0.909091	0.896552	0.909091	0.902857
0.780916	0.903635	0.900585	0.909091	0.896552	0.909091	0.902857
0.781709	0.903635	0.900585	0.909091	0.896552	0.909091	0.902857
0.782503	0.903635	0.900585	0.909091	0.896552	0.909091	0.902857
0.783297	0.903635	0.900585	0.909091	0.896552	0.909091	0.902857
0.784091	0.903635	0.900585	0.909091	0.896552	0.909091	0.902857
0.784885	0.903635	0.900585	0.909091	0.896552	0.909091	0.902857
0.785679	0.903635	0.900585	0.909091	0.896552	0.909091	0.902857
0.786472	0.903635	0.900585	0.909091	0.896552	0.909091	0.902857
0.787266	0.903635	0.900585	0.909091	0.896552	0.909091	0.902857
0.78806	0.903635	0.900585	0.909091	0.896552	0.909091	0.902857
0.788854	0.903635	0.900585	0.909091	0.896552	0.909091	0.902857
0.789648	0.903635	0.900585	0.909091	0.896552	0.909091	0.902857
0.790442	0.903635	0.900585	0.909091	0.896552	0.909091	0.902857
0.791235	0.903635	0.900585	0.909091	0.896552	0.909091	0.902857
0.792029	0.903635	0.900585	0.909091	0.896552	0.909091	0.902857
0.792823	0.903635	0.900585	0.909091	0.896552	0.909091	0.902857
0.793617	0.903635	0.900585	0.909091	0.896552	0.909091	0.902857
0.794411	0.903635	0.900585	0.909091	0.896552	0.909091	0.902857
0.795205	0.903635	0.900585	0.909091	0.896552	0.909091	0.902857
0.795998	0.903635	0.900585	0.909091	0.896552	0.909091	0.902857
0.796792	0.903635	0.900585	0.909091	0.896552	0.909091	0.902857
0.797586	0.903635	0.900585	0.909091	0.896552	0.909091	0.902857
0.79838	0.903635	0.900585	0.909091	0.896552	0.909091	0.902857
0.799174	0.903635	0.900585	0.909091	0.896552	0.909091	0.902857
0.799967	0.903635	0.900585	0.909091	0.896552	0.909091	0.902857
0.800761	0.903635	0.900585	0.909091	0.896552	0.909091	0.902857
0.801555	0.903635	0.900585	0.909091	0.896552	0.909091	0.902857
0.802349	0.903635	0.900585	0.909091	0.896552	0.909091	0.902857
0.803143	0.903635	0.900585	0.909091	0.896552	0.909091	0.902857
0.803937	0.903635	0.900585	0.909091	0.896552	0.909091	0.902857
0.80473	0.903635	0.900585	0.909091	0.896552	0.909091	0.902857
0.805524	0.903635	0.900585	0.909091	0.896552	0.909091	0.902857
0.806318	0.903635	0.900585	0.909091	0.896552	0.909091	0.902857
0.807112	0.903635	0.900585	0.909091	0.896552	0.909091	0.902857
0.807906	0.903635	0.900585	0.909091	0.896552	0.909091	0.902857
0.8087	0.903635	0.900585	0.909091	0.896552	0.909091	0.902857
0.809493	0.903635	0.900585	0.909091	0.896552	0.909091	0.902857
0.810287	0.903635	0.900585	0.909091	0.896552	0.909091	0.902857
0.811081	0.903635	0.900585	0.909091	0.896552	0.909091	0.902857
0.811875	0.903635	0.900585	0.909091	0.896552	0.909091	0.902857
0.812669	0.903635	0.900585	0.909091	0.896552	0.909091	0.902857
0.813463	0.903635	0.900585	0.909091	0.896552	0.909091	0.902857
0.814256	0.903635	0.900585	0.909091	0.896552	0.909091	0.902857
0.81505	0.903635	0.900585	0.909091	0.896552	0.909091	0.902857
0.815844	0.903635	0.900585	0.909091	0.896552	0.909091	0.902857
0.816638	0.903635	0.900585	0.909091	0.896552	0.909091	0.902857
0.817432	0.903635	0.900585	0.909091	0.896552	0.909091	0.902857
0.818226	0.903635	0.900585	0.909091	0.896552	0.909091	0.902857
0.819019	0.903635	0.900585	0.909091	0.896552	0.909091	0.902857
0.819813	0.903635	0.900585	0.909091	0.896552	0.909091	0.902857
0.820607	0.903635	0.900585	0.909091	0.896552	0.909091	0.902857
0.821401	0.903635	0.900585	0.909091	0.896552	0.909091	0.902857
0.822195	0.903635	0.900585	0.909091	0.896552	0.909091	0.902857
0.822989	0.903635	0.900585	0.909091	0.896552	0.909091	0.902857
0.823782	0.903635	0.900585	0.909091	0.896552	0.909091	0.902857
0.824576	0.903635	0.900585	0.909091	0.896552	0.909091	0.902857
0.82537	0.903635	0.900585	0.909091	0.896552	0.909091	0.902857
0.826164	0.903635	0.900585	0.909091	0.896552	0.909091	0.902857
0.826958	0.903635	0.900585	0.909091	0.896552	0.909091	0.902857
0.827752	0.903635	0.900585	0.909091	0.896552	0.909091	0.902857
0.828545	0.903635	0.900585	0.909091	0.896552	0.909091	0.902857
0.829339	0.903635	0.900585	0.909091	0.896552	0.909091	0.902857
0.830133	0.903635	0.900585	0.909091	0.896552	0.909091	0.902857
0.830927	0.903635	0.900585	0.909091	0.896552	0.909091	0.902857
0.831721	0.903635	0.900585	0.909091	0.896552	0.909091	0.902857
0.832515	0.903635	0.900585	0.909091	0.896552	0.909091	0.902857
0.833308	0.903635	0.900585	0.909091	0.896552	0.909091	0.902857
0.834102	0.903635	0.900585	0.909091	0.896552	0.909091	0.902857
0.834896	0.903635	0.900585	0.909091	0.896552	0.909091	0.902857
0.83569	0.903635	0.900585	0.909091	0.896552	0.909091	0.902857
0.836484	0.903635	0.900585	0.909091	0.896552	0.909091	0.902857
0.837277	0.903635	0.900585	0.909091	0.896552	0.909091	0.902857
0.838071	0.903635	0.900585	0.909091	0.896552	0.909091	0.902857
0.838865	0.903635	0.900585	0.909091	0.896552	0.909091	0.902857
0.839659	0.903635	0.900585	0.909091	0.896552	0.909091	0.902857
0.840453	0.903635	0.900585	0.909091	0.896552	0.909091	0.902857
0.841247	0.903635	0.900585	0.909091	0.896552	0.909091	0.902857
0.84204	0.903635	0.900585	0.909091	0.896552	0.909091	0.902857
0.842834	0.903635	0.900585	0.909091	0.896552	0.909091	0.902857
0.843628	0.903635	0.900585	0.909091	0.896552	0.909091	0.902857
0.844422	0.903635	0.900585	0.909091	0.896552	0.909091	0.902857
0.845216	0.903635	0.900585	0.909091	0.896552	0.909091	0.902857
0.84601	0.903635	0.900585	0.909091	0.896552	0.909091	0.902857
0.846803	0.903635	0.900585	0.909091	0.896552	0.909091	0.902857
0.847597	0.903635	0.900585	0.909091	0.896552	0.909091	0.902857
0.848391	0.903635	0.900585	0.909091	0.896552	0.909091	0.902857
0.849185	0.903635	0.900585	0.909091	0.896552	0.909091	0.902857
0.849979	0.903635	0.900585	0.909091	0.896552	0.909091	0.902857
0.850773	0.903635	0.900585	0.909091	0.896552	0.909091	0.902857
0.851566	0.903635	0.900585	0.909091	0.896552	0.909091	0.902857
0.85236	0.903635	0.900585	0.909091	0.896552	0.909091	0.902857
0.853154	0.903635	0.900585	0.909091	0.896552	0.909091	0.902857
0.853948	0.903635	0.900585	0.909091	0.896552	0.909091	0.902857
0.854742	0.903635	0.900585	0.909091	0.896552	0.909091	0.902857
0.855536	0.903635	0.900585	0.909091	0.896552	0.909091	0.902857
0.856329	0.903635	0.900585	0.909091	0.896552	0.909091	0.902857
0.857123	0.903635	0.900585	0.909091	0.896552	0.909091	0.902857
0.857917	0.903635	0.900585	0.909091	0.896552	0.909091	0.902857
0.858711	0.903635	0.900585	0.909091	0.896552	0.909091	0.902857
0.859505	0.903635	0.900585	0.909091	0.896552	0.909091	0.902857
0.860299	0.903635	0.900585	0.909091	0.896552	0.909091	0.902857
0.861092	0.903635	0.900585	0.909091	0.896552	0.909091	0.902857
0.861886	0.903635	0.900585	0.909091	0.896552	0.909091	0.902857
0.86268	0.903635	0.900585	0.909091	0.896552	0.909091	0.902857
0.863474	0.903635	0.900585	0.909091	0.896552	0.909091	0.902857
0.864268	0.903635	0.900585	0.909091	0.896552	0.909091	0.902857
0.865062	0.903635	0.900585	0.909091	0.896552	0.909091	0.902857
0.865855	0.903635	0.900585	0.909091	0.896552	0.909091	0.902857
0.866649	0.903635	0.900585	0.909091	0.896552	0.909091	0.902857
0.867443	0.903635	0.900585	0.909091	0.896552	0.909091	0.902857
0.868237	0.903635	0.900585	0.909091	0.896552	0.909091	0.902857
0.869031	0.903635	0.900585	0.909091	0.896552	0.909091	0.902857
0.869824	0.903635	0.900585	0.909091	0.896552	0.909091	0.902857
0.870618	0.903635	0.900585	0.909091	0.896552	0.909091	0.902857
0.871412	0.903635	0.900585	0.909091	0.896552	0.909091	0.902857
0.872206	0.903635	0.900585	0.909091	0.896552	0.909091	0.902857
0.873	0.903635	0.900585	0.909091	0.896552	0.909091	0.902857
0.873794	0.903635	0.900585	0.909091	0.896552	0.909091	0.902857
0.874587	0.903635	0.900585	0.909091	0.896552	0.909091	0.902857
0.875381	0.903635	0.900585	0.909091	0.896552	0.909091	0.902857
0.876175	0.903635	0.900585	0.909091	0.896552	0.909091	0.902857
0.876969	0.903635	0.900585	0.909091	0.896552	0.909091	0.902857
0.877763	0.903635	0.900585	0.909091	0.896552	0.909091	0.902857
0.878557	0.903635	0.900585	0.909091	0.896552	0.909091	0.902857
0.87935	0.903635	0.900585	0.909091	0.896552	0.909091	0.902857
0.880144	0.903635	0.900585	0.909091	0.896552	0.909091	0.902857
0.880938	0.903635	0.900585	0.909091	0.896552	0.909091	0.902857
0.881732	0.903635	0.900585	0.909091	0.896552	0.909091	0.902857
0.882526	0.903635	0.900585	0.909091	0.896552	0.909091	0.902857
0.88332	0.903635	0.900585	0.909091	0.896552	0.909091	0.902857
0.884113	0.903635	0.900585	0.909091	0.896552	0.909091	0.902857
0.884907	0.903635	0.900585	0.909091	0.896552	0.909091	0.902857
0.885701	0.903635	0.900585	0.909091	0.896552	0.909091	0.902857
0.886495	0.903635	0.900585	0.909091	0.896552	0.909091	0.902857
0.887289	0.903635	0.900585	0.909091	0.896552	0.909091	0.902857
0.888083	0.903635	0.900585	0.909091	0.896552	0.909091	0.902857
0.888876	0.903635	0.900585	0.909091	0.896552	0.909091	0.902857
0.88967	0.903635	0.900585	0.909091	0.896552	0.909091	0.902857
0.890464	0.904771	0.900585	0.914773	0.896552	0.909091	0.902857
0.891258	0.904771	0.900585	0.914773	0.896552	0.909091	0.902857
0.892052	0.904771	0.900585	0.914773	0.896552	0.909091	0.902857
0.892846	0.904771	0.900585	0.914773	0.896552	0.909091	0.902857
0.893639	0.904771	0.900585	0.914773	0.896552	0.909091	0.902857
0.894433	0.904771	0.900585	0.914773	0.896552	0.909091	0.902857
0.895227	0.904771	0.900585	0.914773	0.896552	0.909091	0.902857
0.896021	0.904771	0.900585	0.914773	0.896552	0.909091	0.902857
0.896815	0.904771	0.900585	0.914773	0.896552	0.909091	0.902857
0.897609	0.904771	0.900585	0.914773	0.896552	0.909091	0.902857
0.898402	0.904771	0.900585	0.914773	0.896552	0.909091	0.902857
0.899196	0.904771	0.900585	0.914773	0.896552	0.909091	0.902857
0.89999	0.904771	0.900585	0.914773	0.896552	0.909091	0.902857
0.900784	0.905908	0.900585	0.920455	0.896552	0.909091	0.902857
0.901578	0.905908	0.900585	0.920455	0.896552	0.909091	0.902857
0.902371	0.905908	0.900585	0.920455	0.896552	0.909091	0.902857
0.903165	0.905908	0.900585	0.920455	0.896552	0.909091	0.902857
0.903959	0.905908	0.900585	0.920455	0.896552	0.909091	0.902857
0.904753	0.905908	0.900585	0.920455	0.896552	0.909091	0.902857
0.905547	0.905908	0.900585	0.920455	0.896552	0.909091	0.902857
0.906341	0.905908	0.900585	0.920455	0.896552	0.909091	0.902857
0.907134	0.905908	0.900585	0.920455	0.896552	0.909091	0.902857
0.907928	0.905908	0.900585	0.920455	0.896552	0.909091	0.902857
0.908722	0.905908	0.900585	0.920455	0.896552	0.909091	0.902857
0.909516	0.905908	0.900585	0.920455	0.896552	0.909091	0.902857
0.91031	0.905908	0.900585	0.920455	0.896552	0.909091	0.902857
0.911104	0.905908	0.900585	0.920455	0.896552	0.909091	0.902857
0.911897	0.905908	0.900585	0.920455	0.896552	0.909091	0.902857
0.912691	0.905908	0.900585	0.920455	0.896552	0.909091	0.902857
0.913485	0.905908	0.900585	0.920455	0.896552	0.909091	0.902857
0.914279	0.905908	0.900585	0.920455	0.896552	0.909091	0.902857
0.915073	0.905908	0.900585	0.920455	0.896552	0.909091	0.902857
0.915867	0.905908	0.900585	0.920455	0.896552	0.909091	0.902857
0.91666	0.905908	0.900585	0.920455	0.896552	0.909091	0.902857
0.917454	0.905908	0.900585	0.920455	0.896552	0.909091	0.902857
0.918248	0.905908	0.900585	0.920455	0.896552	0.909091	0.902857
0.919042	0.905908	0.900585	0.920455	0.896552	0.909091	0.902857
0.919836	0.905908	0.900585	0.920455	0.896552	0.909091	0.902857
0.92063	0.905908	0.900585	0.920455	0.896552	0.909091	0.902857
0.921423	0.905908	0.900585	0.920455	0.896552	0.909091	0.902857
0.922217	0.905908	0.900585	0.920455	0.896552	0.909091	0.902857
0.923011	0.905908	0.900585	0.920455	0.896552	0.909091	0.902857
0.923805	0.905908	0.900585	0.920455	0.896552	0.909091	0.902857
0.924599	0.905908	0.900585	0.920455	0.896552	0.909091	0.902857
0.925393	0.905908	0.900585	0.920455	0.896552	0.909091	0.902857
0.926186	0.905908	0.900585	0.920455	0.896552	0.909091	0.902857
0.92698	0.905908	0.900585	0.920455	0.896552	0.909091	0.902857
0.927774	0.905908	0.900585	0.920455	0.896552	0.909091	0.902857
0.928568	0.905908	0.900585	0.920455	0.896552	0.909091	0.902857
0.929362	0.905908	0.900585	0.920455	0.896552	0.909091	0.902857
0.930156	0.905908	0.900585	0.920455	0.896552	0.909091	0.902857
0.930949	0.905908	0.900585	0.920455	0.896552	0.909091	0.902857
0.931743	0.905908	0.900585	0.920455	0.896552	0.909091	0.902857
0.932537	0.905908	0.900585	0.920455	0.896552	0.909091	0.902857
0.933331	0.905908	0.900585	0.920455	0.896552	0.909091	0.902857
0.934125	0.905908	0.900585	0.920455	0.896552	0.909091	0.902857
0.934918	0.905908	0.900585	0.920455	0.896552	0.909091	0.902857
0.935712	0.905908	0.900585	0.920455	0.896552	0.909091	0.902857
0.936506	0.905908	0.900585	0.920455	0.896552	0.909091	0.902857
0.9373	0.905908	0.900585	0.920455	0.896552	0.909091	0.902857
0.938094	0.905908	0.900585	0.920455	0.896552	0.909091	0.902857
0.938888	0.905908	0.900585	0.920455	0.896552	0.909091	0.902857
0.939681	0.905908	0.900585	0.920455	0.896552	0.909091	0.902857
0.940475	0.908194	0.900585	0.920455	0.902299	0.914773	0.902857
0.941269	0.908194	0.900585	0.920455	0.902299	0.914773	0.902857
0.942063	0.908194	0.900585	0.920455	0.902299	0.914773	0.902857
0.942857	0.908194	0.900585	0.920455	0.902299	0.914773	0.902857
0.943651	0.908194	0.900585	0.920455	0.902299	0.914773	0.902857
0.944444	0.908194	0.900585	0.920455	0.902299	0.914773	0.902857
0.945238	0.908194	0.900585	0.920455	0.902299	0.914773	0.902857
0.946032	0.908194	0.900585	0.920455	0.902299	0.914773	0.902857
0.946826	0.908194	0.900585	0.920455	0.902299	0.914773	0.902857
0.94762	0.908194	0.900585	0.920455	0.902299	0.914773	0.902857
0.948414	0.908194	0.900585	0.920455	0.902299	0.914773	0.902857
0.949207	0.908194	0.900585	0.920455	0.902299	0.914773	0.902857
0.950001	0.908194	0.900585	0.920455	0.902299	0.914773	0.902857
0.950795	0.910479	0.900585	0.920455	0.908046	0.920455	0.902857
0.951589	0.910479	0.900585	0.920455	0.908046	0.920455	0.902857
0.952383	0.910479	0.900585	0.920455	0.908046	0.920455	0.902857
0.953177	0.910479	0.900585	0.920455	0.908046	0.920455	0.902857
0.95397	0.910479	0.900585	0.920455	0.908046	0.920455	0.902857
0.954764	0.910479	0.900585	0.920455	0.908046	0.920455	0.902857
0.955558	0.910479	0.900585	0.920455	0.908046	0.920455	0.902857
0.956352	0.910479	0.900585	0.920455	0.908046	0.920455	0.902857
0.957146	0.910479	0.900585	0.920455	0.908046	0.920455	0.902857
0.95794	0.910479	0.900585	0.920455	0.908046	0.920455	0.902857
0.958733	0.910479	0.900585	0.920455	0.908046	0.920455	0.902857
0.959527	0.910479	0.900585	0.920455	0.908046	0.920455	0.902857
0.960321	0.911616	0.900585	0.926136	0.908046	0.920455	0.902857
0.961115	0.911616	0.900585	0.926136	0.908046	0.920455	0.902857
0.961909	0.911616	0.900585	0.926136	0.908046	0.920455	0.902857
0.962703	0.911616	0.900585	0.926136	0.908046	0.920455	0.902857
0.963496	0.911616	0.900585	0.926136	0.908046	0.920455	0.902857
0.96429	0.911616	0.900585	0.926136	0.908046	0.920455	0.902857
0.965084	0.911616	0.900585	0.926136	0.908046	0.920455	0.902857
0.965878	0.911616	0.900585	0.926136	0.908046	0.920455	0.902857
0.966672	0.911616	0.900585	0.926136	0.908046	0.920455	0.902857
0.967465	0.911616	0.900585	0.926136	0.908046	0.920455	0.902857
0.968259	0.911616	0.900585	0.926136	0.908046	0.920455	0.902857
0.969053	0.911616	0.900585	0.926136	0.908046	0.920455	0.902857
0.969847	0.911616	0.900585	0.926136	0.908046	0.920455	0.902857
0.970641	0.911616	0.900585	0.926136	0.908046	0.920455	0.902857
0.971435	0.911616	0.900585	0.926136	0.908046	0.920455	0.902857
0.972228	0.911616	0.900585	0.926136	0.908046	0.920455	0.902857
0.973022	0.911616	0.900585	0.926136	0.908046	0.920455	0.902857
0.973816	0.911616	0.900585	0.926136	0.908046	0.920455	0.902857
0.97461	0.911616	0.900585	0.926136	0.908046	0.920455	0.902857
0.975404	0.911616	0.900585	0.926136	0.908046	0.920455	0.902857
0.976198	0.911616	0.900585	0.926136	0.908046	0.920455	0.902857
0.976991	0.911616	0.900585	0.926136	0.908046	0.920455	0.902857
0.977785	0.911616	0.900585	0.926136	0.908046	0.920455	0.902857
0.978579	0.911616	0.900585	0.926136	0.908046	0.920455	0.902857
0.979373	0.911616	0.900585	0.926136	0.908046	0.920455	0.902857
0.980167	0.912785	0.906433	0.926136	0.908046	0.920455	0.902857
0.980961	0.912785	0.906433	0.926136	0.908046	0.920455	0.902857
0.981754	0.912785	0.906433	0.926136	0.908046	0.920455	0.902857
0.982548	0.912785	0.906433	0.926136	0.908046	0.920455	0.902857
0.983342	0.912785	0.906433	0.926136	0.908046	0.920455	0.902857
0.984136	0.912785	0.906433	0.926136	0.908046	0.920455	0.902857
0.98493	0.912785	0.906433	0.926136	0.908046	0.920455	0.902857
0.985724	0.912785	0.906433	0.926136	0.908046	0.920455	0.902857
0.986517	0.912785	0.906433	0.926136	0.908046	0.920455	0.902857
0.987311	0.912785	0.906433	0.926136	0.908046	0.920455	0.902857
0.988105	0.912785	0.906433	0.926136	0.908046	0.920455	0.902857
0.988899	0.912785	0.906433	0.926136	0.908046	0.920455	0.902857
0.989693	0.912785	0.906433	0.926136	0.908046	0.920455	0.902857
0.990487	0.913955	0.912281	0.926136	0.908046	0.920455	0.902857
0.99128	0.913955	0.912281	0.926136	0.908046	0.920455	0.902857
0.992074	0.913955	0.912281	0.926136	0.908046	0.920455	0.902857
0.992868	0.913955	0.912281	0.926136	0.908046	0.920455	0.902857
0.993662	0.913955	0.912281	0.926136	0.908046	0.920455	0.902857
0.994456	0.913955	0.912281	0.926136	0.908046	0.920455	0.902857
0.99525	0.913955	0.912281	0.926136	0.908046	0.920455	0.902857
0.996043	0.913955	0.912281	0.926136	0.908046	0.920455	0.902857
0.996837	0.913955	0.912281	0.926136	0.908046	0.920455	0.902857
0.997631	0.913955	0.912281	0.926136	0.908046	0.920455	0.902857
0.998425	0.913955	0.912281	0.926136	0.908046	0.920455	0.902857
0.999219	0.913955	0.912281	0.926136	0.908046	0.920455	0.902857
1.00001	0.913955	0.912281	0.926136	0.908046	0.920455	0.902857
1.00081	0.913955	0.912281	0.926136	0.908046	0.920455	0.902857
1.0016	0.913955	0.912281	0.926136	0.908046	0.920455	0.902857
1.00239	0.913955	0.912281	0.926136	0.908046	0.920455	0.902857
1.00319	0.913955	0.912281	0.926136	0.908046	0.920455	0.902857
1.00398	0.913955	0.912281	0.926136	0.908046	0.920455	0.902857
1.00478	0.913955	0.912281	0.926136	0.908046	0.920455	0.902857
1.00557	0.913955	0.912281	0.926136	0.908046	0.920455	0.902857
1.00636	0.913955	0.912281	0.926136	0.908046	0.920455	0.902857
1.00716	0.913955	0.912281	0.926136	0.908046	0.920455	0.902857
1.00795	0.913955	0.912281	0.926136	0.908046	0.920455	0.902857
1.00874	0.913955	0.912281	0.926136	0.908046	0.920455	0.902857
1.00954	0.913955	0.912281	0.926136	0.908046	0.920455	0.902857
1.01033	0.915104	0.912281	0.926136	0.913793	0.920455	0.902857
1.01113	0.915104	0.912281	0.926136	0.913793	0.920455	0.902857
1.01192	0.915104	0.912281	0.926136	0.913793	0.920455	0.902857
1.01271	0.915104	0.912281	0.926136	0.913793	0.920455	0.902857
1.01351	0.915104	0.912281	0.926136	0.913793	0.920455	0.902857
1.0143	0.915104	0.912281	0.926136	0.913793	0.920455	0.902857
1.0151	0.915104	0.912281	0.926136	0.913793	0.920455	0.902857
1.01589	0.915104	0.912281	0.926136	0.913793	0.920455	0.902857
1.01668	0.915104	0.912281	0.926136	0.913793	0.920455	0.902857
1.01748	0.915104	0.912281	0.926136	0.913793	0.920455	0.902857
1.01827	0.915104	0.912281	0.926136	0.913793	0.920455	0.902857
1.01906	0.915104	0.912281	0.926136	0.913793	0.920455	0.902857
1.01986	0.915104	0.912281	0.926136	0.913793	0.920455	0.902857
1.02065	0.916241	0.912281	0.926136	0.913793	0.926136	0.902857
1.02145	0.916241	0.912281	0.926136	0.913793	0.926136	0.902857
1.02224	0.916241	0.912281	0.926136	0.913793	0.926136	0.902857
1.02303	0.916241	0.912281	0.926136	0.913793	0.926136	0.902857
1.02383	0.916241	0.912281	0.926136	0.913793	0.926136	0.902857
1.02462	0.916241	0.912281	0.926136	0.913793	0.926136	0.902857
1.02542	0.916241	0.912281	0.926136	0.913793	0.926136	0.902857
1.02621	0.916241	0.912281	0.926136	0.913793	0.926136	0.902857
1.027	0.916241	0.912281	0.926136	0.913793	0.926136	0.902857
1.0278	0.916241	0.912281	0.926136	0.913793	0.926136	0.902857
1.02859	0.916241	0.912281	0.926136	0.913793	0.926136	0.902857
1.02938	0.916241	0.912281	0.926136	0.913793	0.926136	0.902857
1.03018	0.916241	0.912281	0.926136	0.913793	0.926136	0.902857
1.03097	0.916241	0.912281	0.926136	0.913793	0.926136	0.902857
1.03177	0.916241	0.912281	0.926136	0.913793	0.926136	0.902857
1.03256	0.916241	0.912281	0.926136	0.913793	0.926136	0.902857
1.03335	0.916241	0.912281	0.926136	0.913793	0.926136	0.902857
1.03415	0.916241	0.912281	0.926136	0.913793	0.926136	0.902857
1.03494	0.916241	0.912281	0.926136	0.913793	0.926136	0.902857
1.03573	0.916241	0.912281	0.926136	0.913793	0.926136	0.902857
1.03653	0.916241	0.912281	0.926136	0.913793	0.926136	0.902857
1.03732	0.916241	0.912281	0.926136	0.913793	0.926136	0.902857
1.03812	0.916241	0.912281	0.926136	0.913793	0.926136	0.902857
1.03891	0.916241	0.912281	0.926136	0.913793	0.926136	0.902857
1.0397	0.916241	0.912281	0.926136	0.913793	0.926136	0.902857
1.0405	0.916241	0.912281	0.926136	0.913793	0.926136	0.902857
1.04129	0.916241	0.912281	0.926136	0.913793	0.926136	0.902857
1.04209	0.916241	0.912281	0.926136	0.913793	0.926136	0.902857
1.04288	0.916241	0.912281	0.926136	0.913793	0.926136	0.902857
1.04367	0.916241	0.912281	0.926136	0.913793	0.926136	0.902857
1.04447	0.916241	0.912281	0.926136	0.913793	0.926136	0.902857
1.04526	0.916241	0.912281	0.926136	0.913793	0.926136	0.902857
1.04605	0.916241	0.912281	0.926136	0.913793	0.926136	0.902857
1.04685	0.916241	0.912281	0.926136	0.913793	0.926136	0.902857
1.04764	0.916241	0.912281	0.926136	0.913793	0.926136	0.902857
1.04844	0.916241	0.912281	0.926136	0.913793	0.926136	0.902857
1.04923	0.916241	0.912281	0.926136	0.913793	0.926136	0.902857
1.05002	0.916241	0.912281	0.926136	0.913793	0.926136	0.902857
1.05082	0.916241	0.912281	0.926136	0.913793	0.926136	0.902857
1.05161	0.916241	0.912281	0.926136	0.913793	0.926136	0.902857
1.05241	0.916241	0.912281	0.926136	0.913793	0.926136	0.902857
1.0532	0.916241	0.912281	0.926136	0.913793	0.926136	0.902857
1.05399	0.916241	0.912281	0.926136	0.913793	0.926136	0.902857
1.05479	0.916241	0.912281	0.926136	0.913793	0.926136	0.902857
1.05558	0.916241	0.912281	0.926136	0.913793	0.926136	0.902857
1.05637	0.916241	0.912281	0.926136	0.913793	0.926136	0.902857
1.05717	0.916241	0.912281	0.926136	0.913793	0.926136	0.902857
1.05796	0.916241	0.912281	0.926136	0.913793	0.926136	0.902857
1.05876	0.916241	0.912281	0.926136	0.913793	0.926136	0.902857
1.05955	0.916241	0.912281	0.926136	0.913793	0.926136	0.902857
1.06034	0.916241	0.912281	0.926136	0.913793	0.926136	0.902857
1.06114	0.916241	0.912281	0.926136	0.913793	0.926136	0.902857
1.06193	0.916241	0.912281	0.926136	0.913793	0.926136	0.902857
1.06273	0.916241	0.912281	0.926136	0.913793	0.926136	0.902857
1.06352	0.916241	0.912281	0.926136	0.913793	0.926136	0.902857
1.06431	0.916241	0.912281	0.926136	0.913793	0.926136	0.902857
1.06511	0.916241	0.912281	0.926136	0.913793	0.926136	0.902857
1.0659	0.916241	0.912281	0.926136	0.913793	0.926136	0.902857
1.06669	0.916241	0.912281	0.926136	0.913793	0.926136	0.902857
1.06749	0.916241	0.912281	0.926136	0.913793	0.926136	0.902857
1.06828	0.916241	0.912281	0.926136	0.913793	0.926136	0.902857
1.06908	0.916241	0.912281	0.926136	0.913793	0.926136	0.902857
1.06987	0.916241	0.912281	0.926136	0.913793	0.926136	0.902857
1.07066	0.916241	0.912281	0.926136	0.913793	0.926136	0.902857
1.07146	0.916241	0.912281	0.926136	0.913793	0.926136	0.902857
1.07225	0.916241	0.912281	0.926136	0.913793	0.926136	0.902857
1.07304	0.916241	0.912281	0.926136	0.913793	0.926136	0.902857
1.07384	0.916241	0.912281	0.926136	0.913793	0.926136	0.902857
1.07463	0.916241	0.912281	0.926136	0.913793	0.926136	0.902857
1.07543	0.916241	0.912281	0.926136	0.913793	0.926136	0.902857
1.07622	0.916241	0.912281	0.926136	0.913793	0.926136	0.902857
1.07701	0.916241	0.912281	0.926136	0.913793	0.926136	0.902857
1.07781	0.916241	0.912281	0.926136	0.913793	0.926136	0.902857
1.0786	0.916241	0.912281	0.926136	0.913793	0.926136	0.902857
1.0794	0.916241	0.912281	0.926136	0.913793	0.926136	0.902857
1.08019	0.91741	0.918129	0.926136	0.913793	0.926136	0.902857
1.08098	0.91741	0.918129	0.926136	0.913793	0.926136	0.902857
1.08178	0.91741	0.918129	0.926136	0.913793	0.926136	0.902857
1.08257	0.91741	0.918129	0.926136	0.913793	0.926136	0.902857
1.08336	0.91741	0.918129	0.926136	0.913793	0.926136	0.902857
1.08416	0.91741	0.918129	0.926136	0.913793	0.926136	0.902857
1.08495	0.91741	0.918129	0.926136	0.913793	0.926136	0.902857
1.08575	0.91741	0.918129	0.926136	0.913793	0.926136	0.902857
1.08654	0.91741	0.918129	0.926136	0.913793	0.926136	0.902857
1.08733	0.91741	0.918129	0.926136	0.913793	0.926136	0.902857
1.08813	0.91741	0.918129	0.926136	0.913793	0.926136	0.902857
1.08892	0.91741	0.918129	0.926136	0.913793	0.926136	0.902857
1.08972	0.91741	0.918129	0.926136	0.913793	0.926136	0.902857
1.09051	0.91741	0.918129	0.926136	0.913793	0.926136	0.902857
1.0913	0.91741	0.918129	0.926136	0.913793	0.926136	0.902857
1.0921	0.91741	0.918129	0.926136	0.913793	0.926136	0.902857
1.09289	0.91741	0.918129	0.926136	0.913793	0.926136	0.902857
1.09368	0.91741	0.918129	0.926136	0.913793	0.926136	0.902857
1.09448	0.91741	0.918129	0.926136	0.913793	0.926136	0.902857
1.09527	0.91741	0.918129	0.926136	0.913793	0.926136	0.902857
1.09607	0.91741	0.918129	0.926136	0.913793	0.926136	0.902857
1.09686	0.91741	0.918129	0.926136	0.913793	0.926136	0.902857
1.09765	0.91741	0.918129	0.926136	0.913793	0.926136	0.902857
1.09845	0.91741	0.918129	0.926136	0.913793	0.926136	0.902857
1.09924	0.91741	0.918129	0.926136	0.913793	0.926136	0.902857
1.10004	0.91741	0.918129	0.926136	0.913793	0.926136	0.902857
1.10083	0.91741	0.918129	0.926136	0.913793	0.926136	0.902857
1.10162	0.91741	0.918129	0.926136	0.913793	0.926136	0.902857
1.10242	0.91741	0.918129	0.926136	0.913793	0.926136	0.902857
1.10321	0.91741	0.918129	0.926136	0.913793	0.926136	0.902857
1.104	0.91741	0.918129	0.926136	0.913793	0.926136	0.902857
1.1048	0.91741	0.918129	0.926136	0.913793	0.926136	0.902857
1.10559	0.91741	0.918129	0.926136	0.913793	0.926136	0.902857
1.10639	0.91741	0.918129	0.926136	0.913793	0.926136	0.902857
1.10718	0.91741	0.918129	0.926136	0.913793	0.926136	0.902857
1.10797	0.91741	0.918129	0.926136	0.913793	0.926136	0.902857
1.10877	0.91741	0.918129	0.926136	0.913793	0.926136	0.902857
1.10956	0.91741	0.918129	0.926136	0.913793	0.926136	0.902857
1.11035	0.918553	0.918129	0.926136	0.913793	0.926136	0.908571
1.11115	0.918553	0.918129	0.926136	0.913793	0.926136	0.908571
1.11194	0.918553	0.918129	0.926136	0.913793	0.926136	0.908571
1.11274	0.918553	0.918129	0.926136	0.913793	0.926136	0.908571
1.11353	0.918553	0.918129	0.926136	0.913793	0.926136	0.908571
1.11432	0.918553	0.918129	0.926136	0.913793	0.926136	0.908571
1.11512	0.918553	0.918129	0.926136	0.913793	0.926136	0.908571
1.11591	0.918553	0.918129	0.926136	0.913793	0.926136	0.908571
1.11671	0.918553	0.918129	0.926136	0.913793	0.926136	0.908571
1.1175	0.918553	0.918129	0.926136	0.913793	0.926136	0.908571
1.11829	0.918553	0.918129	0.926136	0.913793	0.926136	0.908571
1.11909	0.918553	0.918129	0.926136	0.913793	0.926136	0.908571
1.11988	0.918553	0.918129	0.926136	0.913793	0.926136	0.908571
1.12067	0.918553	0.918129	0.926136	0.913793	0.926136	0.908571
1.12147	0.918553	0.918129	0.926136	0.913793	0.926136	0.908571
1.12226	0.918553	0.918129	0.926136	0.913793	0.926136	0.908571
1.12306	0.918553	0.918129	0.926136	0.913793	0.926136	0.908571
1.12385	0.918553	0.918129	0.926136	0.913793	0.926136	0.908571
1.12464	0.918553	0.918129	0.926136	0.913793	0.926136	0.908571
1.12544	0.918553	0.918129	0.926136	0.913793	0.926136	0.908571
1.12623	0.918553	0.918129	0.926136	0.913793	0.926136	0.908571
1.12703	0.918553	0.918129	0.926136	0.913793	0.926136	0.908571
1.12782	0.918553	0.918129	0.926136	0.913793	0.926136	0.908571
1.12861	0.918553	0.918129	0.926136	0.913793	0.926136	0.908571
1.12941	0.918553	0.918129	0.926136	0.913793	0.926136	0.908571
1.1302	0.919696	0.918129	0.926136	0.913793	0.926136	0.914286
1.13099	0.919696	0.918129	0.926136	0.913793	0.926136	0.914286
1.13179	0.919696	0.918129	0.926136	0.913793	0.926136	0.914286
1.13258	0.919696	0.918129	0.926136	0.913793	0.926136	0.914286
1.13338	0.919696	0.918129	0.926136	0.913793	0.926136	0.914286
1.13417	0.919696	0.918129	0.926136	0.913793	0.926136	0.914286
1.13496	0.919696	0.918129	0.926136	0.913793	0.926136	0.914286
1.13576	0.919696	0.918129	0.926136	0.913793	0.926136	0.914286
1.13655	0.919696	0.918129	0.926136	0.913793	0.926136	0.914286
1.13734	0.919696	0.918129	0.926136	0.913793	0.926136	0.914286
1.13814	0.919696	0.918129	0.926136	0.913793	0.926136	0.914286
1.13893	0.919696	0.918129	0.926136	0.913793	0.926136	0.914286
1.13973	0.919696	0.918129	0.926136	0.913793	0.926136	0.914286
1.14052	0.919696	0.918129	0.926136	0.913793	0.926136	0.914286
1.14131	0.919696	0.918129	0.926136	0.913793	0.926136	0.914286
1.14211	0.919696	0.918129	0.926136	0.913793	0.926136	0.914286
1.1429	0.919696	0.918129	0.926136	0.913793	0.926136	0.914286
1.1437	0.919696	0.918129	0.926136	0.913793	0.926136	0.914286
1.14449	0.919696	0.918129	0.926136	0.913793	0.926136	0.914286
1.14528	0.919696	0.918129	0.926136	0.913793	0.926136	0.914286
1.14608	0.919696	0.918129	0.926136	0.913793	0.926136	0.914286
1.14687	0.919696	0.918129	0.926136	0.913793	0.926136	0.914286
1.14766	0.919696	0.918129	0.926136	0.913793	0.926136	0.914286
1.14846	0.919696	0.918129	0.926136	0.913793	0.926136	0.914286
1.14925	0.919696	0.918129	0.926136	0.913793	0.926136	0.914286
1.15005	0.919696	0.918129	0.926136	0.913793	0.926136	0.914286
1.15084	0.919696	0.918129	0.926136	0.913793	0.926136	0.914286
1.15163	0.919696	0.918129	0.926136	0.913793	0.926136	0.914286
1.15243	0.919696	0.918129	0.926136	0.913793	0.926136	0.914286
1.15322	0.919696	0.918129	0.926136	0.913793	0.926136	0.914286
1.15402	0.919696	0.918129	0.926136	0.913793	0.926136	0.914286
1.15481	0.919696	0.918129	0.926136	0.913793	0.926136	0.914286
1.1556	0.919696	0.918129	0.926136	0.913793	0.926136	0.914286
1.1564	0.919696	0.918129	0.926136	0.913793	0.926136	0.914286
1.15719	0.919696	0.918129	0.926136	0.913793	0.926136	0.914286
1.15798	0.919696	0.918129	0.926136	0.913793	0.926136	0.914286
1.15878	0.919696	0.918129	0.926136	0.913793	0.926136	0.914286
1.15957	0.919696	0.918129	0.926136	0.913793	0.926136	0.914286
1.16037	0.920832	0.918129	0.931818	0.913793	0.926136	0.914286
1.16116	0.920832	0.918129	0.931818	0.913793	0.926136	0.914286
1.16195	0.920832	0.918129	0.931818	0.913793	0.926136	0.914286
1.16275	0.920832	0.918129	0.931818	0.913793	0.926136	0.914286
1.16354	0.920832	0.918129	0.931818	0.913793	0.926136	0.914286
1.16434	0.920832	0.918129	0.931818	0.913793	0.926136	0.914286
1.16513	0.920832	0.918129	0.931818	0.913793	0.926136	0.914286
1.16592	0.920832	0.918129	0.931818	0.913793	0.926136	0.914286
1.16672	0.920832	0.918129	0.931818	0.913793	0.926136	0.914286
1.16751	0.920832	0.918129	0.931818	0.913793	0.926136	0.914286
1.1683	0.920832	0.918129	0.931818	0.913793	0.926136	0.914286
1.1691	0.920832	0.918129	0.931818	0.913793	0.926136	0.914286
1.16989	0.920832	0.918129	0.931818	0.913793	0.926136	0.914286
1.17069	0.921969	0.918129	0.9375	0.913793	0.926136	0.914286
1.17148	0.921969	0.918129	0.9375	0.913793	0.926136	0.914286
1.17227	0.921969	0.918129	0.9375	0.913793	0.926136	0.914286
1.17307	0.921969	0.918129	0.9375	0.913793	0.926136	0.914286
1.17386	0.921969	0.918129	0.9375	0.913793	0.926136	0.914286
1.17465	0.921969	0.918129	0.9375	0.913793	0.926136	0.914286
1.17545	0.921969	0.918129	0.9375	0.913793	0.926136	0.914286
1.17624	0.921969	0.918129	0.9375	0.913793	0.926136	0.914286
1.17704	0.921969	0.918129	0.9375	0.913793	0.926136	0.914286
1.17783	0.921969	0.918129	0.9375	0.913793	0.926136	0.914286
1.17862	0.921969	0.918129	0.9375	0.913793	0.926136	0.914286
1.17942	0.921969	0.918129	0.9375	0.913793	0.926136	0.914286
1.18021	0.923105	0.918129	0.943182	0.913793	0.926136	0.914286
1.18101	0.923105	0.918129	0.943182	0.913793	0.926136	0.914286
1.1818	0.923105	0.918129	0.943182	0.913793	0.926136	0.914286
1.18259	0.923105	0.918129	0.943182	0.913793	0.926136	0.914286
1.18339	0.923105	0.918129	0.943182	0.913793	0.926136	0.914286
1.18418	0.923105	0.918129	0.943182	0.913793	0.926136	0.914286
1.18497	0.923105	0.918129	0.943182	0.913793	0.926136	0.914286
1.18577	0.923105	0.918129	0.943182	0.913793	0.926136	0.914286
1.18656	0.923105	0.918129	0.943182	0.913793	0.926136	0.914286
1.18736	0.923105	0.918129	0.943182	0.913793	0.926136	0.914286
1.18815	0.923105	0.918129	0.943182	0.913793	0.926136	0.914286
1.18894	0.923105	0.918129	0.943182	0.913793	0.926136	0.914286
1.18974	0.923105	0.918129	0.943182	0.913793	0.926136	0.914286
1.19053	0.923105	0.918129	0.943182	0.913793	0.926136	0.914286
1.19133	0.923105	0.918129	0.943182	0.913793	0.926136	0.914286
1.19212	0.923105	0.918129	0.943182	0.913793	0.926136	0.914286
1.19291	0.923105	0.918129	0.943182	0.913793	0.926136	0.914286
1.19371	0.923105	0.918129	0.943182	0.913793	0.926136	0.914286
1.1945	0.923105	0.918129	0.943182	0.913793	0.926136	0.914286
1.19529	0.923105	0.918129	0.943182	0.913793	0.926136	0.914286
1.19609	0.923105	0.918129	0.943182	0.913793	0.926136	0.914286
1.19688	0.923105	0.918129	0.943182	0.913793	0.926136	0.914286
1.19768	0.923105	0.918129	0.943182	0.913793	0.926136	0.914286
1.19847	0.923105	0.918129	0.943182	0.913793	0.926136	0.914286
1.19926	0.923105	0.918129	0.943182	0.913793	0.926136	0.914286
1.20006	0.923105	0.918129	0.943182	0.913793	0.926136	0.914286
1.20085	0.924248	0.918129	0.943182	0.913793	0.926136	0.92
1.20165	0.924248	0.918129	0.943182	0.913793	0.926136	0.92
1.20244	0.924248	0.918129	0.943182	0.913793	0.926136	0.92
1.20323	0.924248	0.918129	0.943182	0.913793	0.926136	0.92
1.20403	0.924248	0.918129	0.943182	0.913793	0.926136	0.92
1.20482	0.924248	0.918129	0.943182	0.913793	0.926136	0.92
1.20561	0.924248	0.918129	0.943182	0.913793	0.926136	0.92
1.20641	0.924248	0.918129	0.943182	0.913793	0.926136	0.92
1.2072	0.924248	0.918129	0.943182	0.913793	0.926136	0.92
1.208	0.924248	0.918129	0.943182	0.913793	0.926136	0.92
1.20879	0.924248	0.918129	0.943182	0.913793	0.926136	0.92
1.20958	0.924248	0.918129	0.943182	0.913793	0.926136	0.92
1.21038	0.925397	0.918129	0.943182	0.91954	0.926136	0.92
1.21117	0.925397	0.918129	0.943182	0.91954	0.926136	0.92
1.21196	0.925397	0.918129	0.943182	0.91954	0.926136	0.92
1.21276	0.925397	0.918129	0.943182	0.91954	0.926136	0.92
1.21355	0.925397	0.918129	0.943182	0.91954	0.926136	0.92
1.21435	0.925397	0.918129	0.943182	0.91954	0.926136	0.92
1.21514	0.925397	0.918129	0.943182	0.91954	0.926136	0.92
1.21593	0.925397	0.918129	0.943182	0.91954	0.926136	0.92
1.21673	0.925397	0.918129	0.943182	0.91954	0.926136	0.92
1.21752	0.925397	0.918129	0.943182	0.91954	0.926136	0.92
1.21832	0.925397	0.918129	0.943182	0.91954	0.926136	0.92
1.21911	0.925397	0.918129	0.943182	0.91954	0.926136	0.92
1.2199	0.925397	0.918129	0.943182	0.91954	0.926136	0.92
1.2207	0.926547	0.918129	0.943182	0.925287	0.926136	0.92
1.22149	0.926547	0.918129	0.943182	0.925287	0.926136	0.92
1.22228	0.926547	0.918129	0.943182	0.925287	0.926136	0.92
1.22308	0.926547	0.918129	0.943182	0.925287	0.926136	0.92
1.22387	0.926547	0.918129	0.943182	0.925287	0.926136	0.92
1.22467	0.926547	0.918129	0.943182	0.925287	0.926136	0.92
1.22546	0.926547	0.918129	0.943182	0.925287	0.926136	0.92
1.22625	0.926547	0.918129	0.943182	0.925287	0.926136	0.92
1.22705	0.926547	0.918129	0.943182	0.925287	0.926136	0.92
1.22784	0.926547	0.918129	0.943182	0.925287	0.926136	0.92
1.22864	0.926547	0.918129	0.943182	0.925287	0.926136	0.92
1.22943	0.926547	0.918129	0.943182	0.925287	0.926136	0.92
1.23022	0.928833	0.918129	0.943182	0.931034	0.931818	0.92
1.23102	0.928833	0.918129	0.943182	0.931034	0.931818	0.92
1.23181	0.928833	0.918129	0.943182	0.931034	0.931818	0.92
1.2326	0.928833	0.918129	0.943182	0.931034	0.931818	0.92
1.2334	0.928833	0.918129	0.943182	0.931034	0.931818	0.92
1.23419	0.928833	0.918129	0.943182	0.931034	0.931818	0.92
1.23499	0.928833	0.918129	0.943182	0.931034	0.931818	0.92
1.23578	0.928833	0.918129	0.943182	0.931034	0.931818	0.92
1.23657	0.928833	0.918129	0.943182	0.931034	0.931818	0.92
1.23737	0.928833	0.918129	0.943182	0.931034	0.931818	0.92
1.23816	0.928833	0.918129	0.943182	0.931034	0.931818	0.92
1.23896	0.928833	0.918129	0.943182	0.931034	0.931818	0.92
1.23975	0.928833	0.918129	0.943182	0.931034	0.931818	0.92
1.24054	0.929969	0.918129	0.943182	0.931034	0.9375	0.92
1.24134	0.929969	0.918129	0.943182	0.931034	0.9375	0.92
1.24213	0.929969	0.918129	0.943182	0.931034	0.9375	0.92
1.24292	0.929969	0.918129	0.943182	0.931034	0.9375	0.92
1.24372	0.929969	0.918129	0.943182	0.931034	0.9375	0.92
1.24451	0.929969	0.918129	0.943182	0.931034	0.9375	0.92
1.24531	0.929969	0.918129	0.943182	0.931034	0.9375	0.92
1.2461	0.929969	0.918129	0.943182	0.931034	0.9375	0.92
1.24689	0.929969	0.918129	0.943182	0.931034	0.9375	0.92
1.24769	0.929969	0.918129	0.943182	0.931034	0.9375	0.92
1.24848	0.929969	0.918129	0.943182	0.931034	0.9375	0.92
1.24927	0.929969	0.918129	0.943182	0.931034	0.9375	0.92
1.25007	0.929969	0.918129	0.943182	0.931034	0.9375	0.92
1.25086	0.931105	0.918129	0.943182	0.931034	0.943182	0.92
1.25166	0.931105	0.918129	0.943182	0.931034	0.943182	0.92
1.25245	0.931105	0.918129	0.943182	0.931034	0.943182	0.92
1.25324	0.931105	0.918129	0.943182	0.931034	0.943182	0.92
1.25404	0.931105	0.918129	0.943182	0.931034	0.943182	0.92
1.25483	0.931105	0.918129	0.943182	0.931034	0.943182	0.92
1.25563	0.931105	0.918129	0.943182	0.931034	0.943182	0.92
1.25642	0.931105	0.918129	0.943182	0.931034	0.943182	0.92
1.25721	0.931105	0.918129	0.943182	0.931034	0.943182	0.92
1.25801	0.931105	0.918129	0.943182	0.931034	0.943182	0.92
1.2588	0.931105	0.918129	0.943182	0.931034	0.943182	0.92
1.25959	0.931105	0.918129	0.943182	0.931034	0.943182	0.92
1.26039	0.931105	0.918129	0.943182	0.931034	0.943182	0.92
1.26118	0.931105	0.918129	0.943182	0.931034	0.943182	0.92
1.26198	0.931105	0.918129	0.943182	0.931034	0.943182	0.92
1.26277	0.931105	0.918129	0.943182	0.931034	0.943182	0.92
1.26356	0.931105	0.918129	0.943182	0.931034	0.943182	0.92
1.26436	0.931105	0.918129	0.943182	0.931034	0.943182	0.92
1.26515	0.931105	0.918129	0.943182	0.931034	0.943182	0.92
1.26595	0.931105	0.918129	0.943182	0.931034	0.943182	0.92
1.26674	0.931105	0.918129	0.943182	0.931034	0.943182	0.92
1.26753	0.931105	0.918129	0.943182	0.931034	0.943182	0.92
1.26833	0.931105	0.918129	0.943182	0.931034	0.943182	0.92
1.26912	0.931105	0.918129	0.943182	0.931034	0.943182	0.92
1.26991	0.931105	0.918129	0.943182	0.931034	0.943182	0.92
1.27071	0.931105	0.918129	0.943182	0.931034	0.943182	0.92
1.2715	0.931105	0.918129	0.943182	0.931034	0.943182	0.92
1.2723	0.931105	0.918129	0.943182	0.931034	0.943182	0.92
1.27309	0.931105	0.918129	0.943182	0.931034	0.943182	0.92
1.27388	0.931105	0.918129	0.943182	0.931034	0.943182	0.92
1.27468	0.931105	0.918129	0.943182	0.931034	0.943182	0.92
1.27547	0.931105	0.918129	0.943182	0.931034	0.943182	0.92
1.27627	0.931105	0.918129	0.943182	0.931034	0.943182	0.92
1.27706	0.931105	0.918129	0.943182	0.931034	0.943182	0.92
1.27785	0.931105	0.918129	0.943182	0.931034	0.943182	0.92
1.27865	0.931105	0.918129	0.943182	0.931034	0.943182	0.92
1.27944	0.931105	0.918129	0.943182	0.931034	0.943182	0.92
1.28023	0.931105	0.918129	0.943182	0.931034	0.943182	0.92
1.28103	0.931105	0.918129	0.943182	0.931034	0.943182	0.92
1.28182	0.931105	0.918129	0.943182	0.931034	0.943182	0.92
1.28262	0.931105	0.918129	0.943182	0.931034	0.943182	0.92
1.28341	0.931105	0.918129	0.943182	0.931034	0.943182	0.92
1.2842	0.931105	0.918129	0.943182	0.931034	0.943182	0.92
1.285	0.931105	0.918129	0.943182	0.931034	0.943182	0.92
1.28579	0.931105	0.918129	0.943182	0.931034	0.943182	0.92
1.28658	0.931105	0.918129	0.943182	0.931034	0.943182	0.92
1.28738	0.931105	0.918129	0.943182	0.931034	0.943182	0.92
1.28817	0.931105	0.918129	0.943182	0.931034	0.943182	0.92
1.28897	0.931105	0.918129	0.943182	0.931034	0.943182	0.92
1.28976	0.931105	0.918129	0.943182	0.931034	0.943182	0.92
1.29055	0.931105	0.918129	0.943182	0.931034	0.943182	0.92
1.29135	0.931105	0.918129	0.943182	0.931034	0.943182	0.92
1.29214	0.931105	0.918129	0.943182	0.931034	0.943182	0.92
1.29294	0.931105	0.918129	0.943182	0.931034	0.943182	0.92
1.29373	0.931105	0.918129	0.943182	0.931034	0.943182	0.92
1.29452	0.931105	0.918129	0.943182	0.931034	0.943182	0.92
1.29532	0.931105	0.918129	0.943182	0.931034	0.943182	0.92
1.29611	0.931105	0.918129	0.943182	0.931034	0.943182	0.92
1.2969	0.931105	0.918129	0.943182	0.931034	0.943182	0.92
1.2977	0.931105	0.918129	0.943182	0.931034	0.943182	0.92
1.29849	0.931105	0.918129	0.943182	0.931034	0.943182	0.92
1.29929	0.931105	0.918129	0.943182	0.931034	0.943182	0.92
1.30008	0.931105	0.918129	0.943182	0.931034	0.943182	0.92
1.30087	0.931105	0.918129	0.943182	0.931034	0.943182	0.92
1.30167	0.931105	0.918129	0.943182	0.931034	0.943182	0.92
1.30246	0.931105	0.918129	0.943182	0.931034	0.943182	0.92
1.30326	0.931105	0.918129	0.943182	0.931034	0.943182	0.92
1.30405	0.931105	0.918129	0.943182	0.931034	0.943182	0.92
1.30484	0.931105	0.918129	0.943182	0.931034	0.943182	0.92
1.30564	0.931105	0.918129	0.943182	0.931034	0.943182	0.92
1.30643	0.931105	0.918129	0.943182	0.931034	0.943182	0.92
1.30722	0.931105	0.918129	0.943182	0.931034	0.943182	0.92
1.30802	0.931105	0.918129	0.943182	0.931034	0.943182	0.92
1.30881	0.931105	0.918129	0.943182	0.931034	0.943182	0.92
1.30961	0.931105	0.918129	0.943182	0.931034	0.943182	0.92
1.3104	0.932275	0.923977	0.943182	0.931034	0.943182	0.92
1.31119	0.932275	0.923977	0.943182	0.931034	0.943182	0.92
1.31199	0.932275	0.923977	0.943182	0.931034	0.943182	0.92
1.31278	0.932275	0.923977	0.943182	0.931034	0.943182	0.92
1.31358	0.932275	0.923977	0.943182	0.931034	0.943182	0.92
1.31437	0.932275	0.923977	0.943182	0.931034	0.943182	0.92
1.31516	0.932275	0.923977	0.943182	0.931034	0.943182	0.92
1.31596	0.932275	0.923977	0.943182	0.931034	0.943182	0.92
1.31675	0.932275	0.923977	0.943182	0.931034	0.943182	0.92
1.31754	0.932275	0.923977	0.943182	0.931034	0.943182	0.92
1.31834	0.932275	0.923977	0.943182	0.931034	0.943182	0.92
1.31913	0.932275	0.923977	0.943182	0.931034	0.943182	0.92
1.31993	0.932275	0.923977	0.943182	0.931034	0.943182	0.92
1.32072	0.933445	0.929825	0.943182	0.931034	0.943182	0.92
1.32151	0.933445	0.929825	0.943182	0.931034	0.943182	0.92
1.32231	0.933445	0.929825	0.943182	0.931034	0.943182	0.92
1.3231	0.933445	0.929825	0.943182	0.931034	0.943182	0.92
1.32389	0.933445	0.929825	0.943182	0.931034	0.943182	0.92
1.32469	0.933445	0.929825	0.943182	0.931034	0.943182	0.92
1.32548	0.933445	0.929825	0.943182	0.931034	0.943182	0.92
1.32628	0.933445	0.929825	0.943182	0.931034	0.943182	0.92
1.32707	0.933445	0.929825	0.943182	0.931034	0.943182	0.92
1.32786	0.933445	0.929825	0.943182	0.931034	0.943182	0.92
1.32866	0.933445	0.929825	0.943182	0.931034	0.943182	0.92
1.32945	0.933445	0.929825	0.943182	0.931034	0.943182	0.92
1.33025	0.933445	0.929825	0.943182	0.931034	0.943182	0.92
1.33104	0.933445	0.929825	0.943182	0.931034	0.943182	0.92
1.33183	0.933445	0.929825	0.943182	0.931034	0.943182	0.92
1.33263	0.933445	0.929825	0.943182	0.931034	0.943182	0.92
1.33342	0.933445	0.929825	0.943182	0.931034	0.943182	0.92
1.33421	0.933445	0.929825	0.943182	0.931034	0.943182	0.92
1.33501	0.933445	0.929825	0.943182	0.931034	0.943182	0.92
1.3358	0.933445	0.929825	0.943182	0.931034	0.943182	0.92
1.3366	0.933445	0.929825	0.943182	0.931034	0.943182	0.92
1.33739	0.933445	0.929825	0.943182	0.931034	0.943182	0.92
1.33818	0.933445	0.929825	0.943182	0.931034	0.943182	0.92
1.33898	0.933445	0.929825	0.943182	0.931034	0.943182	0.92
1.33977	0.933445	0.929825	0.943182	0.931034	0.943182	0.92
1.34057	0.934614	0.935673	0.943182	0.931034	0.943182	0.92
1.34136	0.934614	0.935673	0.943182	0.931034	0.943182	0.92
1.34215	0.934614	0.935673	0.943182	0.931034	0.943182	0.92
1.34295	0.934614	0.935673	0.943182	0.931034	0.943182	0.92
1.34374	0.934614	0.935673	0.943182	0.931034	0.943182	0.92
1.34453	0.934614	0.935673	0.943182	0.931034	0.943182	0.92
1.34533	0.934614	0.935673	0.943182	0.931034	0.943182	0.92
1.34612	0.934614	0.935673	0.943182	0.931034	0.943182	0.92
1.34692	0.934614	0.935673	0.943182	0.931034	0.943182	0.92
1.34771	0.934614	0.935673	0.943182	0.931034	0.943182	0.92
1.3485	0.934614	0.935673	0.943182	0.931034	0.943182	0.92
1.3493	0.934614	0.935673	0.943182	0.931034	0.943182	0.92
1.35009	0.934614	0.935673	0.943182	0.931034	0.943182	0.92
1.35089	0.934614	0.935673	0.943182	0.931034	0.943182	0.92
1.35168	0.934614	0.935673	0.943182	0.931034	0.943182	0.92
1.35247	0.934614	0.935673	0.943182	0.931034	0.943182	0.92
1.35327	0.934614	0.935673	0.943182	0.931034	0.943182	0.92
1.35406	0.934614	0.935673	0.943182	0.931034	0.943182	0.92
1.35485	0.934614	0.935673	0.943182	0.931034	0.943182	0.92
1.35565	0.934614	0.935673	0.943182	0.931034	0.943182	0.92
1.35644	0.934614	0.935673	0.943182	0.931034	0.943182	0.92
1.35724	0.934614	0.935673	0.943182	0.931034	0.943182	0.92
1.35803	0.934614	0.935673	0.943182	0.931034	0.943182	0.92
1.35882	0.934614	0.935673	0.943182	0.931034	0.943182	0.92
1.35962	0.934614	0.935673	0.943182	0.931034	0.943182	0.92
1.36041	0.934614	0.935673	0.943182	0.931034	0.943182	0.92
1.3612	0.934614	0.935673	0.943182	0.931034	0.943182	0.92
1.362	0.934614	0.935673	0.943182	0.931034	0.943182	0.92
1.36279	0.934614	0.935673	0.943182	0.931034	0.943182	0.92
1.36359	0.934614	0.935673	0.943182	0.931034	0.943182	0.92
1.36438	0.934614	0.935673	0.943182	0.931034	0.943182	0.92
1.36517	0.934614	0.935673	0.943182	0.931034	0.943182	0.92
1.36597	0.934614	0.935673	0.943182	0.931034	0.943182	0.92
1.36676	0.934614	0.935673	0.943182	0.931034	0.943182	0.92
1.36756	0.934614	0.935673	0.943182	0.931034	0.943182	0.92
1.36835	0.934614	0.935673	0.943182	0.931034	0.943182	0.92
1.36914	0.934614	0.935673	0.943182	0.931034	0.943182	0.92
1.36994	0.934614	0.935673	0.943182	0.931034	0.943182	0.92
1.37073	0.934614	0.935673	0.943182	0.931034	0.943182	0.92
1.37152	0.934614	0.935673	0.943182	0.931034	0.943182	0.92
1.37232	0.934614	0.935673	0.943182	0.931034	0.943182	0.92
1.37311	0.934614	0.935673	0.943182	0.931034	0.943182	0.92
1.37391	0.934614	0.935673	0.943182	0.931034	0.943182	0.92
1.3747	0.934614	0.935673	0.943182	0.931034	0.943182	0.92
1.37549	0.934614	0.935673	0.943182	0.931034	0.943182	0.92
1.37629	0.934614	0.935673	0.943182	0.931034	0.943182	0.92
1.37708	0.934614	0.935673	0.943182	0.931034	0.943182	0.92
1.37788	0.934614	0.935673	0.943182	0.931034	0.943182	0.92
1.37867	0.934614	0.935673	0.943182	0.931034	0.943182	0.92
1.37946	0.934614	0.935673	0.943182	0.931034	0.943182	0.92
1.38026	0.934614	0.935673	0.943182	0.931034	0.943182	0.92
1.38105	0.934614	0.935673	0.943182	0.931034	0.943182	0.92
1.38184	0.934614	0.935673	0.943182	0.931034	0.943182	0.92
1.38264	0.934614	0.935673	0.943182	0.931034	0.943182	0.92
1.38343	0.934614	0.935673	0.943182	0.931034	0.943182	0.92
1.38423	0.934614	0.935673	0.943182	0.931034	0.943182	0.92
1.38502	0.934614	0.935673	0.943182	0.931034	0.943182	0.92
1.38581	0.934614	0.935673	0.943182	0.931034	0.943182	0.92
1.38661	0.934614	0.935673	0.943182	0.931034	0.943182	0.92
1.3874	0.934614	0.935673	0.943182	0.931034	0.943182	0.92
1.3882	0.934614	0.935673	0.943182	0.931034	0.943182	0.92
1.38899	0.934614	0.935673	0.943182	0.931034	0.943182	0.92
1.38978	0.934614	0.935673	0.943182	0.931034	0.943182	0.92
1.39058	0.934614	0.935673	0.943182	0.931034	0.943182	0.92
1.39137	0.934614	0.935673	0.943182	0.931034	0.943182	0.92
1.39216	0.934614	0.935673	0.943182	0.931034	0.943182	0.92
1.39296	0.934614	0.935673	0.943182	0.931034	0.943182	0.92
1.39375	0.934614	0.935673	0.943182	0.931034	0.943182	0.92
1.39455	0.934614	0.935673	0.943182	0.931034	0.943182	0.92
1.39534	0.934614	0.935673	0.943182	0.931034	0.943182	0.92
1.39613	0.934614	0.935673	0.943182	0.931034	0.943182	0.92
1.39693	0.934614	0.935673	0.943182	0.931034	0.943182	0.92
1.39772	0.934614	0.935673	0.943182	0.931034	0.943182	0.92
1.39851	0.934614	0.935673	0.943182	0.931034	0.943182	0.92
1.39931	0.934614	0.935673	0.943182	0.931034	0.943182	0.92
1.4001	0.934614	0.935673	0.943182	0.931034	0.943182	0.92
1.4009	0.934614	0.935673	0.943182	0.931034	0.943182	0.92
1.40169	0.934614	0.935673	0.943182	0.931034	0.943182	0.92
1.40248	0.934614	0.935673	0.943182	0.931034	0.943182	0.92
1.40328	0.934614	0.935673	0.943182	0.931034	0.943182	0.92
1.40407	0.934614	0.935673	0.943182	0.931034	0.943182	0.92
1.40487	0.934614	0.935673	0.943182	0.931034	0.943182	0.92
1.40566	0.934614	0.935673	0.943182	0.931034	0.943182	0.92
1.40645	0.934614	0.935673	0.943182	0.931034	0.943182	0.92
1.40725	0.934614	0.935673	0.943182	0.931034	0.943182	0.92
1.40804	0.934614	0.935673	0.943182	0.931034	0.943182	0.92
1.40883	0.934614	0.935673	0.943182	0.931034	0.943182	0.92
1.40963	0.934614	0.935673	0.943182	0.931034	0.943182	0.92
1.41042	0.934614	0.935673	0.943182	0.931034	0.943182	0.92
1.41122	0.934614	0.935673	0.943182	0.931034	0.943182	0.92
1.41201	0.934614	0.935673	0.943182	0.931034	0.943182	0.92
1.4128	0.934614	0.935673	0.943182	0.931034	0.943182	0.92
1.4136	0.934614	0.935673	0.943182	0.931034	0.943182	0.92
1.41439	0.934614	0.935673	0.943182	0.931034	0.943182	0.92
1.41519	0.934614	0.935673	0.943182	0.931034	0.943182	0.92
1.41598	0.934614	0.935673	0.943182	0.931034	0.943182	0.92
1.41677	0.934614	0.935673	0.943182	0.931034	0.943182	0.92
1.41757	0.934614	0.935673	0.943182	0.931034	0.943182	0.92
1.41836	0.934614	0.935673	0.943182	0.931034	0.943182	0.92
1.41915	0.934614	0.935673	0.943182	0.931034	0.943182	0.92
1.41995	0.934614	0.935673	0.943182	0.931034	0.943182	0.92
1.42074	0.934614	0.935673	0.943182	0.931034	0.943182	0.92
1.42154	0.934614	0.935673	0.943182	0.931034	0.943182	0.92
1.42233	0.934614	0.935673	0.943182	0.931034	0.943182	0.92
1.42312	0.934614	0.935673	0.943182	0.931034	0.943182	0.92
1.42392	0.934614	0.935673	0.943182	0.931034	0.943182	0.92
1.42471	0.934614	0.935673	0.943182	0.931034	0.943182	0.92
1.42551	0.934614	0.935673	0.943182	0.931034	0.943182	0.92
1.4263	0.934614	0.935673	0.943182	0.931034	0.943182	0.92
1.42709	0.934614	0.935673	0.943182	0.931034	0.943182	0.92
1.42789	0.934614	0.935673	0.943182	0.931034	0.943182	0.92
1.42868	0.934614	0.935673	0.943182	0.931034	0.943182	0.92
1.42947	0.934614	0.935673	0.943182	0.931034	0.943182	0.92
1.43027	0.934614	0.935673	0.943182	0.931034	0.943182	0.92
1.43106	0.934614	0.935673	0.943182	0.931034	0.943182	0.92
1.43186	0.934614	0.935673	0.943182	0.931034	0.943182	0.92
1.43265	0.934614	0.935673	0.943182	0.931034	0.943182	0.92
1.43344	0.934614	0.935673	0.943182	0.931034	0.943182	0.92
1.43424	0.934614	0.935673	0.943182	0.931034	0.943182	0.92
1.43503	0.934614	0.935673	0.943182	0.931034	0.943182	0.92
1.43582	0.934614	0.935673	0.943182	0.931034	0.943182	0.92
1.43662	0.934614	0.935673	0.943182	0.931034	0.943182	0.92
1.43741	0.934614	0.935673	0.943182	0.931034	0.943182	0.92
1.43821	0.934614	0.935673	0.943182	0.931034	0.943182	0.92
1.439	0.934614	0.935673	0.943182	0.931034	0.943182	0.92
1.43979	0.934614	0.935673	0.943182	0.931034	0.943182	0.92
1.44059	0.935757	0.935673	0.943182	0.931034	0.943182	0.925714
1.44138	0.935757	0.935673	0.943182	0.931034	0.943182	0.925714
1.44218	0.935757	0.935673	0.943182	0.931034	0.943182	0.925714
1.44297	0.935757	0.935673	0.943182	0.931034	0.943182	0.925714
1.44376	0.935757	0.935673	0.943182	0.931034	0.943182	0.925714
1.44456	0.935757	0.935673	0.943182	0.931034	0.943182	0.925714
1.44535	0.935757	0.935673	0.943182	0.931034	0.943182	0.925714
1.44614	0.935757	0.935673	0.943182	0.931034	0.943182	0.925714
1.44694	0.935757	0.935673	0.943182	0.931034	0.943182	0.925714
1.44773	0.935757	0.935673	0.943182	0.931034	0.943182	0.925714
1.44853	0.935757	0.935673	0.943182	0.931034	0.943182	0.925714
1.44932	0.935757	0.935673	0.943182	0.931034	0.943182	0.925714
1.45011	0.935757	0.935673	0.943182	0.931034	0.943182	0.925714
1.45091	0.9369	0.935673	0.943182	0.931034	0.943182	0.931429
1.4517	0.9369	0.935673	0.943182	0.931034	0.943182	0.931429
1.4525	0.9369	0.935673	0.943182	0.931034	0.943182	0.931429
1.45329	0.9369	0.935673	0.943182	0.931034	0.943182	0.931429
1.45408	0.9369	0.935673	0.943182	0.931034	0.943182	0.931429
1.45488	0.9369	0.935673	0.943182	0.931034	0.943182	0.931429
1.45567	0.9369	0.935673	0.943182	0.931034	0.943182	0.931429
1.45646	0.9369	0.935673	0.943182	0.931034	0.943182	0.931429
1.45726	0.9369	0.935673	0.943182	0.931034	0.943182	0.931429
1.45805	0.9369	0.935673	0.943182	0.931034	0.943182	0.931429
1.45885	0.9369	0.935673	0.943182	0.931034	0.943182	0.931429
1.45964	0.9369	0.935673	0.943182	0.931034	0.943182	0.931429
1.46043	0.938043	0.935673	0.943182	0.931034	0.943182	0.937143
1.46123	0.938043	0.935673	0.943182	0.931034	0.943182	0.937143
1.46202	0.938043	0.935673	0.943182	0.931034	0.943182	0.937143
1.46282	0.938043	0.935673	0.943182	0.931034	0.943182	0.937143
1.46361	0.938043	0.935673	0.943182	0.931034	0.943182	0.937143
1.4644	0.938043	0.935673	0.943182	0.931034	0.943182	0.937143
1.4652	0.938043	0.935673	0.943182	0.931034	0.943182	0.937143
1.46599	0.938043	0.935673	0.943182	0.931034	0.943182	0.937143
1.46678	0.938043	0.935673	0.943182	0.931034	0.943182	0.937143
1.46758	0.938043	0.935673	0.943182	0.931034	0.943182	0.937143
1.46837	0.938043	0.935673	0.943182	0.931034	0.943182	0.937143
1.46917	0.938043	0.935673	0.943182	0.931034	0.943182	0.937143
1.46996	0.938043	0.935673	0.943182	0.931034	0.943182	0.937143
1.47075	0.938043	0.935673	0.943182	0.931034	0.943182	0.937143
1.47155	0.938043	0.935673	0.943182	0.931034	0.943182	0.937143
1.47234	0.938043	0.935673	0.943182	0.931034	0.943182	0.937143
1.47313	0.938043	0.935673	0.943182	0.931034	0.943182	0.937143
1.47393	0.938043	0.935673	0.943182	0.931034	0.943182	0.937143
1.47472	0.938043	0.935673	0.943182	0.931034	0.943182	0.937143
1.47552	0.938043	0.935673	0.943182	0.931034	0.943182	0.937143
1.47631	0.938043	0.935673	0.943182	0.931034	0.943182	0.937143
1.4771	0.938043	0.935673	0.943182	0.931034	0.943182	0.937143
1.4779	0.938043	0.935673	0.943182	0.931034	0.943182	0.937143
1.47869	0.938043	0.935673	0.943182	0.931034	0.943182	0.937143
1.47949	0.938043	0.935673	0.943182	0.931034	0.943182	0.937143
1.48028	0.939192	0.935673	0.943182	0.936782	0.943182	0.937143
1.48107	0.939192	0.935673	0.943182	0.936782	0.943182	0.937143
1.48187	0.939192	0.935673	0.943182	0.936782	0.943182	0.937143
1.48266	0.939192	0.935673	0.943182	0.936782	0.943182	0.937143
1.48345	0.939192	0.935673	0.943182	0.936782	0.943182	0.937143
1.48425	0.939192	0.935673	0.943182	0.936782	0.943182	0.937143
1.48504	0.939192	0.935673	0.943182	0.936782	0.943182	0.937143
1.48584	0.939192	0.935673	0.943182	0.936782	0.943182	0.937143
1.48663	0.939192	0.935673	0.943182	0.936782	0.943182	0.937143
1.48742	0.939192	0.935673	0.943182	0.936782	0.943182	0.937143
1.48822	0.939192	0.935673	0.943182	0.936782	0.943182	0.937143
1.48901	0.939192	0.935673	0.943182	0.936782	0.943182	0.937143
1.48981	0.939192	0.935673	0.943182	0.936782	0.943182	0.937143
1.4906	0.939192	0.935673	0.943182	0.936782	0.943182	0.937143
1.49139	0.939192	0.935673	0.943182	0.936782	0.943182	0.937143
1.49219	0.939192	0.935673	0.943182	0.936782	0.943182	0.937143
1.49298	0.939192	0.935673	0.943182	0.936782	0.943182	0.937143
1.49377	0.939192	0.935673	0.943182	0.936782	0.943182	0.937143
1.49457	0.939192	0.935673	0.943182	0.936782	0.943182	0.937143
1.49536	0.939192	0.935673	0.943182	0.936782	0.943182	0.937143
1.49616	0.939192	0.935673	0.943182	0.936782	0.943182	0.937143
1.49695	0.939192	0.935673	0.943182	0.936782	0.943182	0.937143
1.49774	0.939192	0.935673	0.943182	0.936782	0.943182	0.937143
1.49854	0.939192	0.935673	0.943182	0.936782	0.943182	0.937143
1.49933	0.939192	0.935673	0.943182	0.936782	0.943182	0.937143
1.50013	0.939192	0.935673	0.943182	0.936782	0.943182	0.937143
1.50092	0.939192	0.935673	0.943182	0.936782	0.943182	0.937143
1.50171	0.939192	0.935673	0.943182	0.936782	0.943182	0.937143
1.50251	0.939192	0.935673	0.943182	0.936782	0.943182	0.937143
1.5033	0.939192	0.935673	0.943182	0.936782	0.943182	0.937143
1.50409	0.939192	0.935673	0.943182	0.936782	0.943182	0.937143
1.50489	0.939192	0.935673	0.943182	0.936782	0.943182	0.937143
1.50568	0.939192	0.935673	0.943182	0.936782	0.943182	0.937143
1.50648	0.939192	0.935673	0.943182	0.936782	0.943182	0.937143
1.50727	0.939192	0.935673	0.943182	0.936782	0.943182	0.937143
1.50806	0.939192	0.935673	0.943182	0.936782	0.943182	0.937143
1.50886	0.939192	0.935673	0.943182	0.936782	0.943182	0.937143
1.50965	0.939192	0.935673	0.943182	0.936782	0.943182	0.937143
1.51044	0.939192	0.935673	0.943182	0.936782	0.943182	0.937143
1.51124	0.939192	0.935673	0.943182	0.936782	0.943182	0.937143
1.51203	0.939192	0.935673	0.943182	0.936782	0.943182	0.937143
1.51283	0.939192	0.935673	0.943182	0.936782	0.943182	0.937143
1.51362	0.939192	0.935673	0.943182	0.936782	0.943182	0.937143
1.51441	0.939192	0.935673	0.943182	0.936782	0.943182	0.937143
1.51521	0.939192	0.935673	0.943182	0.936782	0.943182	0.937143
1.516	0.939192	0.935673	0.943182	0.936782	0.943182	0.937143
1.5168	0.939192	0.935673	0.943182	0.936782	0.943182	0.937143
1.51759	0.939192	0.935673	0.943182	0.936782	0.943182	0.937143
1.51838	0.939192	0.935673	0.943182	0.936782	0.943182	0.937143
1.51918	0.939192	0.935673	0.943182	0.936782	0.943182	0.937143
1.51997	0.939192	0.935673	0.943182	0.936782	0.943182	0.937143
1.52076	0.939192	0.935673	0.943182	0.936782	0.943182	0.937143
1.52156	0.939192	0.935673	0.943182	0.936782	0.943182	0.937143
1.52235	0.939192	0.935673	0.943182	0.936782	0.943182	0.937143
1.52315	0.939192	0.935673	0.943182	0.936782	0.943182	0.937143
1.52394	0.939192	0.935673	0.943182	0.936782	0.943182	0.937143
1.52473	0.939192	0.935673	0.943182	0.936782	0.943182	0.937143
1.52553	0.939192	0.935673	0.943182	0.936782	0.943182	0.937143
1.52632	0.939192	0.935673	0.943182	0.936782	0.943182	0.937143
1.52712	0.939192	0.935673	0.943182	0.936782	0.943182	0.937143
1.52791	0.939192	0.935673	0.943182	0.936782	0.943182	0.937143
1.5287	0.939192	0.935673	0.943182	0.936782	0.943182	0.937143
1.5295	0.939192	0.935673	0.943182	0.936782	0.943182	0.937143
1.53029	0.939192	0.935673	0.943182	0.936782	0.943182	0.937143
1.53108	0.939192	0.935673	0.943182	0.936782	0.943182	0.937143
1.53188	0.939192	0.935673	0.943182	0.936782	0.943182	0.937143
1.53267	0.939192	0.935673	0.943182	0.936782	0.943182	0.937143
1.53347	0.939192	0.935673	0.943182	0.936782	0.943182	0.937143
1.53426	0.939192	0.935673	0.943182	0.936782	0.943182	0.937143
1.53505	0.939192	0.935673	0.943182	0.936782	0.943182	0.937143
1.53585	0.939192	0.935673	0.943182	0.936782	0.943182	0.937143
1.53664	0.939192	0.935673	0.943182	0.936782	0.943182	0.937143
1.53743	0.939192	0.935673	0.943182	0.936782	0.943182	0.937143
1.53823	0.939192	0.935673	0.943182	0.936782	0.943182	0.937143
1.53902	0.939192	0.935673	0.943182	0.936782	0.943182	0.937143
1.53982	0.939192	0.935673	0.943182	0.936782	0.943182	0.937143
1.54061	0.939192	0.935673	0.943182	0.936782	0.943182	0.937143
1.5414	0.939192	0.935673	0.943182	0.936782	0.943182	0.937143
1.5422	0.939192	0.935673	0.943182	0.936782	0.943182	0.937143
1.54299	0.939192	0.935673	0.943182	0.936782	0.943182	0.937143
1.54379	0.939192	0.935673	0.943182	0.936782	0.943182	0.937143
1.54458	0.939192	0.935673	0.943182	0.936782	0.943182	0.937143
1.54537	0.939192	0.935673	0.943182	0.936782	0.943182	0.937143
1.54617	0.939192	0.935673	0.943182	0.936782	0.943182	0.937143
1.54696	0.939192	0.935673	0.943182	0.936782	0.943182	0.937143
1.54775	0.939192	0.935673	0.943182	0.936782	0.943182	0.937143
1.54855	0.939192	0.935673	0.943182	0.936782	0.943182	0.937143
1.54934	0.939192	0.935673	0.943182	0.936782	0.943182	0.937143
1.55014	0.939192	0.935673	0.943182	0.936782	0.943182	0.937143
1.55093	0.939192	0.935673	0.943182	0.936782	0.943182	0.937143
1.55172	0.939192	0.935673	0.943182	0.936782	0.943182	0.937143
1.55252	0.939192	0.935673	0.943182	0.936782	0.943182	0.937143
1.55331	0.939192	0.935673	0.943182	0.936782	0.943182	0.937143
1.55411	0.939192	0.935673	0.943182	0.936782	0.943182	0.937143
1.5549	0.939192	0.935673	0.943182	0.936782	0.943182	0.937143
1.55569	0.939192	0.935673	0.943182	0.936782	0.943182	0.937143
1.55649	0.939192	0.935673	0.943182	0.936782	0.943182	0.937143
1.55728	0.939192	0.935673	0.943182	0.936782	0.943182	0.937143
1.55807	0.939192	0.935673	0.943182	0.936782	0.943182	0.937143
1.55887	0.939192	0.935673	0.943182	0.936782	0.943182	0.937143
1.55966	0.939192	0.935673	0.943182	0.936782	0.943182	0.937143
1.56046	0.940328	0.935673	0.948864	0.936782	0.943182	0.937143
1.56125	0.940328	0.935673	0.948864	0.936782	0.943182	0.937143
1.56204	0.940328	0.935673	0.948864	0.936782	0.943182	0.937143
1.56284	0.940328	0.935673	0.948864	0.936782	0.943182	0.937143
1.56363	0.940328	0.935673	0.948864	0.936782	0.943182	0.937143
1.56443	0.940328	0.935673	0.948864	0.936782	0.943182	0.937143
1.56522	0.940328	0.935673	0.948864	0.936782	0.943182	0.937143
1.56601	0.940328	0.935673	0.948864	0.936782	0.943182	0.937143
1.56681	0.940328	0.935673	0.948864	0.936782	0.943182	0.937143
1.5676	0.940328	0.935673	0.948864	0.936782	0.943182	0.937143
1.56839	0.940328	0.935673	0.948864	0.936782	0.943182	0.937143
1.56919	0.940328	0.935673	0.948864	0.936782	0.943182	0.937143
1.56998	0.940328	0.935673	0.948864	0.936782	0.943182	0.937143
1.57078	0.941465	0.935673	0.954545	0.936782	0.943182	0.937143
1.57157	0.941465	0.935673	0.954545	0.936782	0.943182	0.937143
1.57236	0.941465	0.935673	0.954545	0.936782	0.943182	0.937143
1.57316	0.941465	0.935673	0.954545	0.936782	0.943182	0.937143
1.57395	0.941465	0.935673	0.954545	0.936782	0.943182	0.937143
1.57474	0.941465	0.935673	0.954545	0.936782	0.943182	0.937143
1.57554	0.941465	0.935673	0.954545	0.936782	0.943182	0.937143
1.57633	0.941465	0.935673	0.954545	0.936782	0.943182	0.937143
1.57713	0.941465	0.935673	0.954545	0.936782	0.943182	0.937143
1.57792	0.941465	0.935673	0.954545	0.936782	0.943182	0.937143
1.57871	0.941465	0.935673	0.954545	0.936782	0.943182	0.937143
1.57951	0.941465	0.935673	0.954545	0.936782	0.943182	0.937143
1.5803	0.941465	0.935673	0.954545	0.936782	0.943182	0.937143
1.5811	0.941465	0.935673	0.954545	0.936782	0.943182	0.937143
1.58189	0.941465	0.935673	0.954545	0.936782	0.943182	0.937143
1.58268	0.941465	0.935673	0.954545	0.936782	0.943182	0.937143
1.58348	0.941465	0.935673	0.954545	0.936782	0.943182	0.937143
1.58427	0.941465	0.935673	0.954545	0.936782	0.943182	0.937143
1.58506	0.941465	0.935673	0.954545	0.936782	0.943182	0.937143
1.58586	0.941465	0.935673	0.954545	0.936782	0.943182	0.937143
1.58665	0.941465	0.935673	0.954545	0.936782	0.943182	0.937143
1.58745	0.941465	0.935673	0.954545	0.936782	0.943182	0.937143
1.58824	0.941465	0.935673	0.954545	0.936782	0.943182	0.937143
1.58903	0.941465	0.935673	0.954545	0.936782	0.943182	0.937143
1.58983	0.941465	0.935673	0.954545	0.936782	0.943182	0.937143
1.59062	0.941465	0.935673	0.954545	0.936782	0.943182	0.937143
1.59142	0.941465	0.935673	0.954545	0.936782	0.943182	0.937143
1.59221	0.941465	0.935673	0.954545	0.936782	0.943182	0.937143
1.593	0.941465	0.935673	0.954545	0.936782	0.943182	0.937143
1.5938	0.941465	0.935673	0.954545	0.936782	0.943182	0.937143
1.59459	0.941465	0.935673	0.954545	0.936782	0.943182	0.937143
1.59538	0.941465	0.935673	0.954545	0.936782	0.943182	0.937143
1.59618	0.941465	0.935673	0.954545	0.936782	0.943182	0.937143
1.59697	0.941465	0.935673	0.954545	0.936782	0.943182	0.937143
1.59777	0.941465	0.935673	0.954545	0.936782	0.943182	0.937143
1.59856	0.941465	0.935673	0.954545	0.936782	0.943182	0.937143
1.59935	0.941465	0.935673	0.954545	0.936782	0.943182	0.937143
1.60015	0.941465	0.935673	0.954545	0.936782	0.943182	0.937143
1.60094	0.941465	0.935673	0.954545	0.936782	0.943182	0.937143
1.60174	0.941465	0.935673	0.954545	0.936782	0.943182	0.937143
1.60253	0.941465	0.935673	0.954545	0.936782	0.943182	0.937143
1.60332	0.941465	0.935673	0.954545	0.936782	0.943182	0.937143
1.60412	0.941465	0.935673	0.954545	0.936782	0.943182	0.937143
1.60491	0.941465	0.935673	0.954545	0.936782	0.943182	0.937143
1.6057	0.941465	0.935673	0.954545	0.936782	0.943182	0.937143
1.6065	0.941465	0.935673	0.954545	0.936782	0.943182	0.937143
1.60729	0.941465	0.935673	0.954545	0.936782	0.943182	0.937143
1.60809	0.941465	0.935673	0.954545	0.936782	0.943182	0.937143
1.60888	0.941465	0.935673	0.954545	0.936782	0.943182	0.937143
1.60967	0.941465	0.935673	0.954545	0.936782	0.943182	0.937143
1.61047	0.942614	0.935673	0.954545	0.942529	0.943182	0.937143
1.61126	0.942614	0.935673	0.954545	0.942529	0.943182	0.937143
1.61205	0.942614	0.935673	0.954545	0.942529	0.943182	0.937143
1.61285	0.942614	0.935673	0.954545	0.942529	0.943182	0.937143
1.61364	0.942614	0.935673	0.954545	0.942529	0.943182	0.937143
1.61444	0.942614	0.935673	0.954545	0.942529	0.943182	0.937143
1.61523	0.942614	0.935673	0.954545	0.942529	0.943182	0.937143
1.61602	0.942614	0.935673	0.954545	0.942529	0.943182	0.937143
1.61682	0.942614	0.935673	0.954545	0.942529	0.943182	0.937143
1.61761	0.942614	0.935673	0.954545	0.942529	0.943182	0.937143
1.61841	0.942614	0.935673	0.954545	0.942529	0.943182	0.937143
1.6192	0.942614	0.935673	0.954545	0.942529	0.943182	0.937143
1.61999	0.942614	0.935673	0.954545	0.942529	0.943182	0.937143
1.62079	0.943764	0.935673	0.954545	0.948276	0.943182	0.937143
1.62158	0.943764	0.935673	0.954545	0.948276	0.943182	0.937143
1.62237	0.943764	0.935673	0.954545	0.948276	0.943182	0.937143
1.62317	0.943764	0.935673	0.954545	0.948276	0.943182	0.937143
1.62396	0.943764	0.935673	0.954545	0.948276	0.943182	0.937143
1.62476	0.943764	0.935673	0.954545	0.948276	0.943182	0.937143
1.62555	0.943764	0.935673	0.954545	0.948276	0.943182	0.937143
1.62634	0.943764	0.935673	0.954545	0.948276	0.943182	0.937143
1.62714	0.943764	0.935673	0.954545	0.948276	0.943182	0.937143
1.62793	0.943764	0.935673	0.954545	0.948276	0.943182	0.937143
1.62873	0.943764	0.935673	0.954545	0.948276	0.943182	0.937143
1.62952	0.943764	0.935673	0.954545	0.948276	0.943182	0.937143
1.63031	0.9449	0.935673	0.954545	0.948276	0.948864	0.937143
1.63111	0.9449	0.935673	0.954545	0.948276	0.948864	0.937143
1.6319	0.9449	0.935673	0.954545	0.948276	0.948864	0.937143
1.63269	0.9449	0.935673	0.954545	0.948276	0.948864	0.937143
1.63349	0.9449	0.935673	0.954545	0.948276	0.948864	0.937143
1.63428	0.9449	0.935673	0.954545	0.948276	0.948864	0.937143
1.63508	0.9449	0.935673	0.954545	0.948276	0.948864	0.937143
1.63587	0.9449	0.935673	0.954545	0.948276	0.948864	0.937143
1.63666	0.9449	0.935673	0.954545	0.948276	0.948864	0.937143
1.63746	0.9449	0.935673	0.954545	0.948276	0.948864	0.937143
1.63825	0.9449	0.935673	0.954545	0.948276	0.948864	0.937143
1.63905	0.9449	0.935673	0.954545	0.948276	0.948864	0.937143
1.63984	0.9449	0.935673	0.954545	0.948276	0.948864	0.937143
1.64063	0.946036	0.935673	0.954545	0.948276	0.954545	0.937143
1.64143	0.946036	0.935673	0.954545	0.948276	0.954545	0.937143
1.64222	0.946036	0.935673	0.954545	0.948276	0.954545	0.937143
1.64301	0.946036	0.935673	0.954545	0.948276	0.954545	0.937143
1.64381	0.946036	0.935673	0.954545	0.948276	0.954545	0.937143
1.6446	0.946036	0.935673	0.954545	0.948276	0.954545	0.937143
1.6454	0.946036	0.935673	0.954545	0.948276	0.954545	0.937143
1.64619	0.946036	0.935673	0.954545	0.948276	0.954545	0.937143
1.64698	0.946036	0.935673	0.954545	0.948276	0.954545	0.937143
1.64778	0.946036	0.935673	0.954545	0.948276	0.954545	0.937143
1.64857	0.946036	0.935673	0.954545	0.948276	0.954545	0.937143
[truncated: 8,001 more rows]

## Sheet: A_primary_cancers
FPrate	Sensitivity[Mean]	Sensitivity_1	Sensitivity_2	Sensitivity_3	Sensitivity_4	Sensitivity_5
0.0625	0.718519	0.703704	0.703704	0.777778	0.703704	0.703704
0.0632938	0.718519	0.703704	0.703704	0.777778	0.703704	0.703704
0.0640877	0.718519	0.703704	0.703704	0.777778	0.703704	0.703704
0.0648815	0.718519	0.703704	0.703704	0.777778	0.703704	0.703704
0.0656753	0.718519	0.703704	0.703704	0.777778	0.703704	0.703704
0.0664691	0.718519	0.703704	0.703704	0.777778	0.703704	0.703704
0.067263	0.718519	0.703704	0.703704	0.777778	0.703704	0.703704
0.0680568	0.718519	0.703704	0.703704	0.777778	0.703704	0.703704
0.0688506	0.718519	0.703704	0.703704	0.777778	0.703704	0.703704
0.0696445	0.718519	0.703704	0.703704	0.777778	0.703704	0.703704
0.0704383	0.777778	0.777778	0.777778	0.777778	0.777778	0.777778
0.0712321	0.777778	0.777778	0.777778	0.777778	0.777778	0.777778
0.072026	0.777778	0.777778	0.777778	0.777778	0.777778	0.777778
0.0728198	0.777778	0.777778	0.777778	0.777778	0.777778	0.777778
0.0736136	0.777778	0.777778	0.777778	0.777778	0.777778	0.777778
0.0744074	0.777778	0.777778	0.777778	0.777778	0.777778	0.777778
0.0752013	0.777778	0.777778	0.777778	0.777778	0.777778	0.777778
0.0759951	0.777778	0.777778	0.777778	0.777778	0.777778	0.777778
0.0767889	0.777778	0.777778	0.777778	0.777778	0.777778	0.777778
0.0775828	0.777778	0.777778	0.777778	0.777778	0.777778	0.777778
0.0783766	0.777778	0.777778	0.777778	0.777778	0.777778	0.777778
0.0791704	0.777778	0.777778	0.777778	0.777778	0.777778	0.777778
0.0799642	0.777778	0.777778	0.777778	0.777778	0.777778	0.777778
0.0807581	0.777778	0.777778	0.777778	0.777778	0.777778	0.777778
0.0815519	0.777778	0.777778	0.777778	0.777778	0.777778	0.777778
0.0823457	0.777778	0.777778	0.777778	0.777778	0.777778	0.777778
0.0831396	0.777778	0.777778	0.777778	0.777778	0.777778	0.777778
0.0839334	0.777778	0.777778	0.777778	0.777778	0.777778	0.777778
0.0847272	0.777778	0.777778	0.777778	0.777778	0.777778	0.777778
0.0855211	0.777778	0.777778	0.777778	0.777778	0.777778	0.777778
0.0863149	0.777778	0.777778	0.777778	0.777778	0.777778	0.777778
0.0871087	0.777778	0.777778	0.777778	0.777778	0.777778	0.777778
0.0879025	0.777778	0.777778	0.777778	0.777778	0.777778	0.777778
0.0886964	0.777778	0.777778	0.777778	0.777778	0.777778	0.777778
0.0894902	0.777778	0.777778	0.777778	0.777778	0.777778	0.777778
0.090284	0.777778	0.777778	0.777778	0.777778	0.777778	0.777778
0.0910779	0.777778	0.777778	0.777778	0.777778	0.777778	0.777778
0.0918717	0.777778	0.777778	0.777778	0.777778	0.777778	0.777778
0.0926655	0.777778	0.777778	0.777778	0.777778	0.777778	0.777778
0.0934593	0.777778	0.777778	0.777778	0.777778	0.777778	0.777778
0.0942532	0.777778	0.777778	0.777778	0.777778	0.777778	0.777778
0.095047	0.777778	0.777778	0.777778	0.777778	0.777778	0.777778
0.0958408	0.777778	0.777778	0.777778	0.777778	0.777778	0.777778
0.0966347	0.777778	0.777778	0.777778	0.777778	0.777778	0.777778
0.0974285	0.777778	0.777778	0.777778	0.777778	0.777778	0.777778
0.0982223	0.777778	0.777778	0.777778	0.777778	0.777778	0.777778
0.0990162	0.777778	0.777778	0.777778	0.777778	0.777778	0.777778
0.09981	0.777778	0.777778	0.777778	0.777778	0.777778	0.777778
0.100604	0.777778	0.777778	0.777778	0.777778	0.777778	0.777778
0.101398	0.777778	0.777778	0.777778	0.777778	0.777778	0.777778
0.102191	0.777778	0.777778	0.777778	0.777778	0.777778	0.777778
0.102985	0.777778	0.777778	0.777778	0.777778	0.777778	0.777778
0.103779	0.777778	0.777778	0.777778	0.777778	0.777778	0.777778
0.104573	0.777778	0.777778	0.777778	0.777778	0.777778	0.777778
0.105367	0.777778	0.777778	0.777778	0.777778	0.777778	0.777778
0.106161	0.777778	0.777778	0.777778	0.777778	0.777778	0.777778
0.106954	0.777778	0.777778	0.777778	0.777778	0.777778	0.777778
0.107748	0.777778	0.777778	0.777778	0.777778	0.777778	0.777778
0.108542	0.777778	0.777778	0.777778	0.777778	0.777778	0.777778
0.109336	0.777778	0.777778	0.777778	0.777778	0.777778	0.777778
0.11013	0.777778	0.777778	0.777778	0.777778	0.777778	0.777778
0.110924	0.777778	0.777778	0.777778	0.777778	0.777778	0.777778
0.111717	0.777778	0.777778	0.777778	0.777778	0.777778	0.777778
0.112511	0.777778	0.777778	0.777778	0.777778	0.777778	0.777778
0.113305	0.777778	0.777778	0.777778	0.777778	0.777778	0.777778
0.114099	0.777778	0.777778	0.777778	0.777778	0.777778	0.777778
0.114893	0.777778	0.777778	0.777778	0.777778	0.777778	0.777778
0.115687	0.777778	0.777778	0.777778	0.777778	0.777778	0.777778
0.11648	0.777778	0.777778	0.777778	0.777778	0.777778	0.777778
0.117274	0.777778	0.777778	0.777778	0.777778	0.777778	0.777778
0.118068	0.777778	0.777778	0.777778	0.777778	0.777778	0.777778
0.118862	0.777778	0.777778	0.777778	0.777778	0.777778	0.777778
0.119656	0.777778	0.777778	0.777778	0.777778	0.777778	0.777778
0.12045	0.777778	0.777778	0.777778	0.777778	0.777778	0.777778
0.121243	0.777778	0.777778	0.777778	0.777778	0.777778	0.777778
0.122037	0.777778	0.777778	0.777778	0.777778	0.777778	0.777778
0.122831	0.777778	0.777778	0.777778	0.777778	0.777778	0.777778
0.123625	0.777778	0.777778	0.777778	0.777778	0.777778	0.777778
0.124419	0.777778	0.777778	0.777778	0.777778	0.777778	0.777778
0.125213	0.777778	0.777778	0.777778	0.777778	0.777778	0.777778
0.126006	0.777778	0.777778	0.777778	0.777778	0.777778	0.777778
0.1268	0.777778	0.777778	0.777778	0.777778	0.777778	0.777778
0.127594	0.777778	0.777778	0.777778	0.777778	0.777778	0.777778
0.128388	0.777778	0.777778	0.777778	0.777778	0.777778	0.777778
0.129182	0.777778	0.777778	0.777778	0.777778	0.777778	0.777778
0.129975	0.777778	0.777778	0.777778	0.777778	0.777778	0.777778
0.130769	0.777778	0.777778	0.777778	0.777778	0.777778	0.777778
0.131563	0.777778	0.777778	0.777778	0.777778	0.777778	0.777778
0.132357	0.777778	0.777778	0.777778	0.777778	0.777778	0.777778
0.133151	0.777778	0.777778	0.777778	0.777778	0.777778	0.777778
0.133945	0.777778	0.777778	0.777778	0.777778	0.777778	0.777778
0.134738	0.777778	0.777778	0.777778	0.777778	0.777778	0.777778
0.135532	0.777778	0.777778	0.777778	0.777778	0.777778	0.777778
0.136326	0.777778	0.777778	0.777778	0.777778	0.777778	0.777778
0.13712	0.777778	0.777778	0.777778	0.777778	0.777778	0.777778
0.137914	0.777778	0.777778	0.777778	0.777778	0.777778	0.777778
0.138708	0.777778	0.777778	0.777778	0.777778	0.777778	0.777778
0.139501	0.777778	0.777778	0.777778	0.777778	0.777778	0.777778
0.140295	0.785185	0.777778	0.814815	0.777778	0.777778	0.777778
0.141089	0.785185	0.777778	0.814815	0.777778	0.777778	0.777778
0.141883	0.785185	0.777778	0.814815	0.777778	0.777778	0.777778
0.142677	0.785185	0.777778	0.814815	0.777778	0.777778	0.777778
0.143471	0.785185	0.777778	0.814815	0.777778	0.777778	0.777778
0.144264	0.785185	0.777778	0.814815	0.777778	0.777778	0.777778
0.145058	0.785185	0.777778	0.814815	0.777778	0.777778	0.777778
0.145852	0.785185	0.777778	0.814815	0.777778	0.777778	0.777778
0.146646	0.785185	0.777778	0.814815	0.777778	0.777778	0.777778
0.14744	0.785185	0.777778	0.814815	0.777778	0.777778	0.777778
0.148234	0.785185	0.777778	0.814815	0.777778	0.777778	0.777778
0.149027	0.785185	0.777778	0.814815	0.777778	0.777778	0.777778
0.149821	0.785185	0.777778	0.814815	0.777778	0.777778	0.777778
0.150615	0.792593	0.777778	0.814815	0.777778	0.814815	0.777778
0.151409	0.792593	0.777778	0.814815	0.777778	0.814815	0.777778
0.152203	0.792593	0.777778	0.814815	0.777778	0.814815	0.777778
0.152997	0.792593	0.777778	0.814815	0.777778	0.814815	0.777778
0.15379	0.792593	0.777778	0.814815	0.777778	0.814815	0.777778
0.154584	0.792593	0.777778	0.814815	0.777778	0.814815	0.777778
0.155378	0.792593	0.777778	0.814815	0.777778	0.814815	0.777778
0.156172	0.792593	0.777778	0.814815	0.777778	0.814815	0.777778
0.156966	0.792593	0.777778	0.814815	0.777778	0.814815	0.777778
0.15776	0.792593	0.777778	0.814815	0.777778	0.814815	0.777778
0.158553	0.792593	0.777778	0.814815	0.777778	0.814815	0.777778
0.159347	0.792593	0.777778	0.814815	0.777778	0.814815	0.777778
0.160141	0.8	0.814815	0.814815	0.777778	0.814815	0.777778
0.160935	0.8	0.814815	0.814815	0.777778	0.814815	0.777778
0.161729	0.8	0.814815	0.814815	0.777778	0.814815	0.777778
0.162523	0.8	0.814815	0.814815	0.777778	0.814815	0.777778
0.163316	0.8	0.814815	0.814815	0.777778	0.814815	0.777778
0.16411	0.8	0.814815	0.814815	0.777778	0.814815	0.777778
0.164904	0.8	0.814815	0.814815	0.777778	0.814815	0.777778
0.165698	0.8	0.814815	0.814815	0.777778	0.814815	0.777778
0.166492	0.8	0.814815	0.814815	0.777778	0.814815	0.777778
0.167285	0.8	0.814815	0.814815	0.777778	0.814815	0.777778
0.168079	0.8	0.814815	0.814815	0.777778	0.814815	0.777778
0.168873	0.8	0.814815	0.814815	0.777778	0.814815	0.777778
0.169667	0.8	0.814815	0.814815	0.777778	0.814815	0.777778
0.170461	0.807407	0.814815	0.814815	0.814815	0.814815	0.777778
0.171255	0.807407	0.814815	0.814815	0.814815	0.814815	0.777778
0.172048	0.807407	0.814815	0.814815	0.814815	0.814815	0.777778
0.172842	0.807407	0.814815	0.814815	0.814815	0.814815	0.777778
0.173636	0.807407	0.814815	0.814815	0.814815	0.814815	0.777778
0.17443	0.807407	0.814815	0.814815	0.814815	0.814815	0.777778
0.175224	0.807407	0.814815	0.814815	0.814815	0.814815	0.777778
0.176018	0.807407	0.814815	0.814815	0.814815	0.814815	0.777778
0.176811	0.807407	0.814815	0.814815	0.814815	0.814815	0.777778
0.177605	0.807407	0.814815	0.814815	0.814815	0.814815	0.777778
0.178399	0.807407	0.814815	0.814815	0.814815	0.814815	0.777778
0.179193	0.807407	0.814815	0.814815	0.814815	0.814815	0.777778
0.179987	0.807407	0.814815	0.814815	0.814815	0.814815	0.777778
0.180781	0.807407	0.814815	0.814815	0.814815	0.814815	0.777778
0.181574	0.807407	0.814815	0.814815	0.814815	0.814815	0.777778
0.182368	0.807407	0.814815	0.814815	0.814815	0.814815	0.777778
0.183162	0.807407	0.814815	0.814815	0.814815	0.814815	0.777778
0.183956	0.807407	0.814815	0.814815	0.814815	0.814815	0.777778
0.18475	0.807407	0.814815	0.814815	0.814815	0.814815	0.777778
0.185544	0.807407	0.814815	0.814815	0.814815	0.814815	0.777778
0.186337	0.807407	0.814815	0.814815	0.814815	0.814815	0.777778
0.187131	0.807407	0.814815	0.814815	0.814815	0.814815	0.777778
0.187925	0.807407	0.814815	0.814815	0.814815	0.814815	0.777778
0.188719	0.807407	0.814815	0.814815	0.814815	0.814815	0.777778
0.189513	0.807407	0.814815	0.814815	0.814815	0.814815	0.777778
0.190307	0.807407	0.814815	0.814815	0.814815	0.814815	0.777778
0.1911	0.807407	0.814815	0.814815	0.814815	0.814815	0.777778
0.191894	0.807407	0.814815	0.814815	0.814815	0.814815	0.777778
0.192688	0.807407	0.814815	0.814815	0.814815	0.814815	0.777778
0.193482	0.807407	0.814815	0.814815	0.814815	0.814815	0.777778
0.194276	0.807407	0.814815	0.814815	0.814815	0.814815	0.777778
0.19507	0.807407	0.814815	0.814815	0.814815	0.814815	0.777778
0.195863	0.807407	0.814815	0.814815	0.814815	0.814815	0.777778
0.196657	0.807407	0.814815	0.814815	0.814815	0.814815	0.777778
0.197451	0.807407	0.814815	0.814815	0.814815	0.814815	0.777778
0.198245	0.807407	0.814815	0.814815	0.814815	0.814815	0.777778
0.199039	0.807407	0.814815	0.814815	0.814815	0.814815	0.777778
0.199832	0.807407	0.814815	0.814815	0.814815	0.814815	0.777778
0.200626	0.807407	0.814815	0.814815	0.814815	0.814815	0.777778
0.20142	0.807407	0.814815	0.814815	0.814815	0.814815	0.777778
0.202214	0.807407	0.814815	0.814815	0.814815	0.814815	0.777778
0.203008	0.807407	0.814815	0.814815	0.814815	0.814815	0.777778
0.203802	0.807407	0.814815	0.814815	0.814815	0.814815	0.777778
0.204595	0.807407	0.814815	0.814815	0.814815	0.814815	0.777778
0.205389	0.807407	0.814815	0.814815	0.814815	0.814815	0.777778
0.206183	0.807407	0.814815	0.814815	0.814815	0.814815	0.777778
0.206977	0.807407	0.814815	0.814815	0.814815	0.814815	0.777778
0.207771	0.807407	0.814815	0.814815	0.814815	0.814815	0.777778
0.208565	0.807407	0.814815	0.814815	0.814815	0.814815	0.777778
0.209358	0.807407	0.814815	0.814815	0.814815	0.814815	0.777778
0.210152	0.814815	0.814815	0.814815	0.814815	0.814815	0.814815
0.210946	0.814815	0.814815	0.814815	0.814815	0.814815	0.814815
0.21174	0.814815	0.814815	0.814815	0.814815	0.814815	0.814815
0.212534	0.814815	0.814815	0.814815	0.814815	0.814815	0.814815
0.213328	0.814815	0.814815	0.814815	0.814815	0.814815	0.814815
0.214121	0.814815	0.814815	0.814815	0.814815	0.814815	0.814815
0.214915	0.814815	0.814815	0.814815	0.814815	0.814815	0.814815
0.215709	0.814815	0.814815	0.814815	0.814815	0.814815	0.814815
0.216503	0.814815	0.814815	0.814815	0.814815	0.814815	0.814815
0.217297	0.814815	0.814815	0.814815	0.814815	0.814815	0.814815
0.218091	0.814815	0.814815	0.814815	0.814815	0.814815	0.814815
0.218884	0.814815	0.814815	0.814815	0.814815	0.814815	0.814815
0.219678	0.814815	0.814815	0.814815	0.814815	0.814815	0.814815
0.220472	0.814815	0.814815	0.814815	0.814815	0.814815	0.814815
0.221266	0.814815	0.814815	0.814815	0.814815	0.814815	0.814815
0.22206	0.814815	0.814815	0.814815	0.814815	0.814815	0.814815
0.222854	0.814815	0.814815	0.814815	0.814815	0.814815	0.814815
0.223647	0.814815	0.814815	0.814815	0.814815	0.814815	0.814815
0.224441	0.814815	0.814815	0.814815	0.814815	0.814815	0.814815
0.225235	0.814815	0.814815	0.814815	0.814815	0.814815	0.814815
0.226029	0.814815	0.814815	0.814815	0.814815	0.814815	0.814815
0.226823	0.814815	0.814815	0.814815	0.814815	0.814815	0.814815
0.227617	0.814815	0.814815	0.814815	0.814815	0.814815	0.814815
0.22841	0.814815	0.814815	0.814815	0.814815	0.814815	0.814815
0.229204	0.814815	0.814815	0.814815	0.814815	0.814815	0.814815
0.229998	0.814815	0.814815	0.814815	0.814815	0.814815	0.814815
0.230792	0.814815	0.814815	0.814815	0.814815	0.814815	0.814815
0.231586	0.814815	0.814815	0.814815	0.814815	0.814815	0.814815
0.232379	0.814815	0.814815	0.814815	0.814815	0.814815	0.814815
0.233173	0.814815	0.814815	0.814815	0.814815	0.814815	0.814815
0.233967	0.814815	0.814815	0.814815	0.814815	0.814815	0.814815
0.234761	0.814815	0.814815	0.814815	0.814815	0.814815	0.814815
0.235555	0.814815	0.814815	0.814815	0.814815	0.814815	0.814815
0.236349	0.814815	0.814815	0.814815	0.814815	0.814815	0.814815
0.237142	0.814815	0.814815	0.814815	0.814815	0.814815	0.814815
0.237936	0.814815	0.814815	0.814815	0.814815	0.814815	0.814815
0.23873	0.814815	0.814815	0.814815	0.814815	0.814815	0.814815
0.239524	0.814815	0.814815	0.814815	0.814815	0.814815	0.814815
0.240318	0.814815	0.814815	0.814815	0.814815	0.814815	0.814815
0.241112	0.814815	0.814815	0.814815	0.814815	0.814815	0.814815
0.241905	0.814815	0.814815	0.814815	0.814815	0.814815	0.814815
0.242699	0.814815	0.814815	0.814815	0.814815	0.814815	0.814815
0.243493	0.814815	0.814815	0.814815	0.814815	0.814815	0.814815
0.244287	0.814815	0.814815	0.814815	0.814815	0.814815	0.814815
0.245081	0.814815	0.814815	0.814815	0.814815	0.814815	0.814815
0.245875	0.814815	0.814815	0.814815	0.814815	0.814815	0.814815
0.246668	0.814815	0.814815	0.814815	0.814815	0.814815	0.814815
0.247462	0.814815	0.814815	0.814815	0.814815	0.814815	0.814815
0.248256	0.814815	0.814815	0.814815	0.814815	0.814815	0.814815
0.24905	0.814815	0.814815	0.814815	0.814815	0.814815	0.814815
0.249844	0.814815	0.814815	0.814815	0.814815	0.814815	0.814815
0.250638	0.814815	0.814815	0.814815	0.814815	0.814815	0.814815
0.251431	0.814815	0.814815	0.814815	0.814815	0.814815	0.814815
0.252225	0.814815	0.814815	0.814815	0.814815	0.814815	0.814815
0.253019	0.814815	0.814815	0.814815	0.814815	0.814815	0.814815
0.253813	0.814815	0.814815	0.814815	0.814815	0.814815	0.814815
0.254607	0.814815	0.814815	0.814815	0.814815	0.814815	0.814815
0.255401	0.814815	0.814815	0.814815	0.814815	0.814815	0.814815
0.256194	0.814815	0.814815	0.814815	0.814815	0.814815	0.814815
0.256988	0.814815	0.814815	0.814815	0.814815	0.814815	0.814815
0.257782	0.814815	0.814815	0.814815	0.814815	0.814815	0.814815
0.258576	0.814815	0.814815	0.814815	0.814815	0.814815	0.814815
0.25937	0.814815	0.814815	0.814815	0.814815	0.814815	0.814815
0.260164	0.814815	0.814815	0.814815	0.814815	0.814815	0.814815
0.260957	0.814815	0.814815	0.814815	0.814815	0.814815	0.814815
0.261751	0.814815	0.814815	0.814815	0.814815	0.814815	0.814815
0.262545	0.814815	0.814815	0.814815	0.814815	0.814815	0.814815
0.263339	0.814815	0.814815	0.814815	0.814815	0.814815	0.814815
0.264133	0.814815	0.814815	0.814815	0.814815	0.814815	0.814815
0.264926	0.814815	0.814815	0.814815	0.814815	0.814815	0.814815
0.26572	0.814815	0.814815	0.814815	0.814815	0.814815	0.814815
0.266514	0.814815	0.814815	0.814815	0.814815	0.814815	0.814815
0.267308	0.814815	0.814815	0.814815	0.814815	0.814815	0.814815
0.268102	0.814815	0.814815	0.814815	0.814815	0.814815	0.814815
0.268896	0.814815	0.814815	0.814815	0.814815	0.814815	0.814815
0.269689	0.814815	0.814815	0.814815	0.814815	0.814815	0.814815
0.270483	0.814815	0.814815	0.814815	0.814815	0.814815	0.814815
0.271277	0.814815	0.814815	0.814815	0.814815	0.814815	0.814815
0.272071	0.814815	0.814815	0.814815	0.814815	0.814815	0.814815
0.272865	0.814815	0.814815	0.814815	0.814815	0.814815	0.814815
0.273659	0.814815	0.814815	0.814815	0.814815	0.814815	0.814815
0.274452	0.814815	0.814815	0.814815	0.814815	0.814815	0.814815
0.275246	0.814815	0.814815	0.814815	0.814815	0.814815	0.814815
0.27604	0.814815	0.814815	0.814815	0.814815	0.814815	0.814815
0.276834	0.814815	0.814815	0.814815	0.814815	0.814815	0.814815
0.277628	0.814815	0.814815	0.814815	0.814815	0.814815	0.814815
0.278422	0.814815	0.814815	0.814815	0.814815	0.814815	0.814815
0.279215	0.814815	0.814815	0.814815	0.814815	0.814815	0.814815
0.280009	0.814815	0.814815	0.814815	0.814815	0.814815	0.814815
0.280803	0.814815	0.814815	0.814815	0.814815	0.814815	0.814815
0.281597	0.814815	0.814815	0.814815	0.814815	0.814815	0.814815
0.282391	0.814815	0.814815	0.814815	0.814815	0.814815	0.814815
0.283185	0.814815	0.814815	0.814815	0.814815	0.814815	0.814815
0.283978	0.814815	0.814815	0.814815	0.814815	0.814815	0.814815
0.284772	0.814815	0.814815	0.814815	0.814815	0.814815	0.814815
0.285566	0.814815	0.814815	0.814815	0.814815	0.814815	0.814815
0.28636	0.814815	0.814815	0.814815	0.814815	0.814815	0.814815
0.287154	0.814815	0.814815	0.814815	0.814815	0.814815	0.814815
0.287948	0.814815	0.814815	0.814815	0.814815	0.814815	0.814815
0.288741	0.814815	0.814815	0.814815	0.814815	0.814815	0.814815
0.289535	0.814815	0.814815	0.814815	0.814815	0.814815	0.814815
0.290329	0.814815	0.814815	0.814815	0.814815	0.814815	0.814815
0.291123	0.814815	0.814815	0.814815	0.814815	0.814815	0.814815
0.291917	0.814815	0.814815	0.814815	0.814815	0.814815	0.814815
0.292711	0.814815	0.814815	0.814815	0.814815	0.814815	0.814815
0.293504	0.814815	0.814815	0.814815	0.814815	0.814815	0.814815
0.294298	0.814815	0.814815	0.814815	0.814815	0.814815	0.814815
0.295092	0.814815	0.814815	0.814815	0.814815	0.814815	0.814815
0.295886	0.814815	0.814815	0.814815	0.814815	0.814815	0.814815
0.29668	0.814815	0.814815	0.814815	0.814815	0.814815	0.814815
0.297473	0.814815	0.814815	0.814815	0.814815	0.814815	0.814815
0.298267	0.814815	0.814815	0.814815	0.814815	0.814815	0.814815
0.299061	0.814815	0.814815	0.814815	0.814815	0.814815	0.814815
0.299855	0.814815	0.814815	0.814815	0.814815	0.814815	0.814815
0.300649	0.814815	0.814815	0.814815	0.814815	0.814815	0.814815
0.301443	0.814815	0.814815	0.814815	0.814815	0.814815	0.814815
0.302236	0.814815	0.814815	0.814815	0.814815	0.814815	0.814815
0.30303	0.814815	0.814815	0.814815	0.814815	0.814815	0.814815
0.303824	0.814815	0.814815	0.814815	0.814815	0.814815	0.814815
0.304618	0.814815	0.814815	0.814815	0.814815	0.814815	0.814815
0.305412	0.814815	0.814815	0.814815	0.814815	0.814815	0.814815
0.306206	0.814815	0.814815	0.814815	0.814815	0.814815	0.814815
0.306999	0.814815	0.814815	0.814815	0.814815	0.814815	0.814815
0.307793	0.814815	0.814815	0.814815	0.814815	0.814815	0.814815
0.308587	0.814815	0.814815	0.814815	0.814815	0.814815	0.814815
0.309381	0.814815	0.814815	0.814815	0.814815	0.814815	0.814815
0.310175	0.822222	0.814815	0.851852	0.814815	0.814815	0.814815
0.310969	0.822222	0.814815	0.851852	0.814815	0.814815	0.814815
0.311762	0.822222	0.814815	0.851852	0.814815	0.814815	0.814815
0.312556	0.822222	0.814815	0.851852	0.814815	0.814815	0.814815
0.31335	0.822222	0.814815	0.851852	0.814815	0.814815	0.814815
0.314144	0.822222	0.814815	0.851852	0.814815	0.814815	0.814815
0.314938	0.822222	0.814815	0.851852	0.814815	0.814815	0.814815
0.315732	0.822222	0.814815	0.851852	0.814815	0.814815	0.814815
0.316525	0.822222	0.814815	0.851852	0.814815	0.814815	0.814815
0.317319	0.822222	0.814815	0.851852	0.814815	0.814815	0.814815
0.318113	0.822222	0.814815	0.851852	0.814815	0.814815	0.814815
0.318907	0.822222	0.814815	0.851852	0.814815	0.814815	0.814815
0.319701	0.822222	0.814815	0.851852	0.814815	0.814815	0.814815
0.320495	0.837037	0.851852	0.851852	0.814815	0.851852	0.814815
0.321288	0.837037	0.851852	0.851852	0.814815	0.851852	0.814815
0.322082	0.837037	0.851852	0.851852	0.814815	0.851852	0.814815
0.322876	0.837037	0.851852	0.851852	0.814815	0.851852	0.814815
0.32367	0.837037	0.851852	0.851852	0.814815	0.851852	0.814815
0.324464	0.837037	0.851852	0.851852	0.814815	0.851852	0.814815
0.325258	0.837037	0.851852	0.851852	0.814815	0.851852	0.814815
0.326051	0.837037	0.851852	0.851852	0.814815	0.851852	0.814815
0.326845	0.837037	0.851852	0.851852	0.814815	0.851852	0.814815
0.327639	0.837037	0.851852	0.851852	0.814815	0.851852	0.814815
0.328433	0.837037	0.851852	0.851852	0.814815	0.851852	0.814815
0.329227	0.837037	0.851852	0.851852	0.814815	0.851852	0.814815
0.330021	0.837037	0.851852	0.851852	0.814815	0.851852	0.814815
0.330814	0.844444	0.851852	0.851852	0.851852	0.851852	0.814815
0.331608	0.844444	0.851852	0.851852	0.851852	0.851852	0.814815
0.332402	0.844444	0.851852	0.851852	0.851852	0.851852	0.814815
0.333196	0.844444	0.851852	0.851852	0.851852	0.851852	0.814815
0.33399	0.844444	0.851852	0.851852	0.851852	0.851852	0.814815
0.334783	0.844444	0.851852	0.851852	0.851852	0.851852	0.814815
0.335577	0.844444	0.851852	0.851852	0.851852	0.851852	0.814815
0.336371	0.844444	0.851852	0.851852	0.851852	0.851852	0.814815
0.337165	0.844444	0.851852	0.851852	0.851852	0.851852	0.814815
0.337959	0.844444	0.851852	0.851852	0.851852	0.851852	0.814815
0.338753	0.844444	0.851852	0.851852	0.851852	0.851852	0.814815
0.339546	0.844444	0.851852	0.851852	0.851852	0.851852	0.814815
0.34034	0.844444	0.851852	0.851852	0.851852	0.851852	0.814815
0.341134	0.844444	0.851852	0.851852	0.851852	0.851852	0.814815
0.341928	0.844444	0.851852	0.851852	0.851852	0.851852	0.814815
0.342722	0.844444	0.851852	0.851852	0.851852	0.851852	0.814815
0.343516	0.844444	0.851852	0.851852	0.851852	0.851852	0.814815
0.344309	0.844444	0.851852	0.851852	0.851852	0.851852	0.814815
0.345103	0.844444	0.851852	0.851852	0.851852	0.851852	0.814815
0.345897	0.844444	0.851852	0.851852	0.851852	0.851852	0.814815
0.346691	0.844444	0.851852	0.851852	0.851852	0.851852	0.814815
0.347485	0.844444	0.851852	0.851852	0.851852	0.851852	0.814815
0.348279	0.844444	0.851852	0.851852	0.851852	0.851852	0.814815
0.349072	0.844444	0.851852	0.851852	0.851852	0.851852	0.814815
0.349866	0.844444	0.851852	0.851852	0.851852	0.851852	0.814815
0.35066	0.844444	0.851852	0.851852	0.851852	0.851852	0.814815
0.351454	0.844444	0.851852	0.851852	0.851852	0.851852	0.814815
0.352248	0.844444	0.851852	0.851852	0.851852	0.851852	0.814815
0.353042	0.844444	0.851852	0.851852	0.851852	0.851852	0.814815
0.353835	0.844444	0.851852	0.851852	0.851852	0.851852	0.814815
0.354629	0.844444	0.851852	0.851852	0.851852	0.851852	0.814815
0.355423	0.844444	0.851852	0.851852	0.851852	0.851852	0.814815
0.356217	0.844444	0.851852	0.851852	0.851852	0.851852	0.814815
0.357011	0.844444	0.851852	0.851852	0.851852	0.851852	0.814815
0.357805	0.844444	0.851852	0.851852	0.851852	0.851852	0.814815
0.358598	0.844444	0.851852	0.851852	0.851852	0.851852	0.814815
0.359392	0.844444	0.851852	0.851852	0.851852	0.851852	0.814815
0.360186	0.844444	0.851852	0.851852	0.851852	0.851852	0.814815
0.36098	0.844444	0.851852	0.851852	0.851852	0.851852	0.814815
0.361774	0.844444	0.851852	0.851852	0.851852	0.851852	0.814815
0.362568	0.844444	0.851852	0.851852	0.851852	0.851852	0.814815
0.363361	0.844444	0.851852	0.851852	0.851852	0.851852	0.814815
0.364155	0.844444	0.851852	0.851852	0.851852	0.851852	0.814815
0.364949	0.844444	0.851852	0.851852	0.851852	0.851852	0.814815
0.365743	0.844444	0.851852	0.851852	0.851852	0.851852	0.814815
0.366537	0.844444	0.851852	0.851852	0.851852	0.851852	0.814815
0.36733	0.844444	0.851852	0.851852	0.851852	0.851852	0.814815
0.368124	0.844444	0.851852	0.851852	0.851852	0.851852	0.814815
0.368918	0.844444	0.851852	0.851852	0.851852	0.851852	0.814815
0.369712	0.844444	0.851852	0.851852	0.851852	0.851852	0.814815
0.370506	0.844444	0.851852	0.851852	0.851852	0.851852	0.814815
0.3713	0.844444	0.851852	0.851852	0.851852	0.851852	0.814815
0.372093	0.844444	0.851852	0.851852	0.851852	0.851852	0.814815
0.372887	0.844444	0.851852	0.851852	0.851852	0.851852	0.814815
0.373681	0.844444	0.851852	0.851852	0.851852	0.851852	0.814815
0.374475	0.844444	0.851852	0.851852	0.851852	0.851852	0.814815
0.375269	0.844444	0.851852	0.851852	0.851852	0.851852	0.814815
0.376063	0.844444	0.851852	0.851852	0.851852	0.851852	0.814815
0.376856	0.844444	0.851852	0.851852	0.851852	0.851852	0.814815
0.37765	0.844444	0.851852	0.851852	0.851852	0.851852	0.814815
0.378444	0.844444	0.851852	0.851852	0.851852	0.851852	0.814815
0.379238	0.844444	0.851852	0.851852	0.851852	0.851852	0.814815
0.380032	0.844444	0.851852	0.851852	0.851852	0.851852	0.814815
0.380826	0.844444	0.851852	0.851852	0.851852	0.851852	0.814815
0.381619	0.844444	0.851852	0.851852	0.851852	0.851852	0.814815
0.382413	0.844444	0.851852	0.851852	0.851852	0.851852	0.814815
0.383207	0.844444	0.851852	0.851852	0.851852	0.851852	0.814815
0.384001	0.844444	0.851852	0.851852	0.851852	0.851852	0.814815
0.384795	0.844444	0.851852	0.851852	0.851852	0.851852	0.814815
0.385589	0.844444	0.851852	0.851852	0.851852	0.851852	0.814815
0.386382	0.844444	0.851852	0.851852	0.851852	0.851852	0.814815
0.387176	0.844444	0.851852	0.851852	0.851852	0.851852	0.814815
0.38797	0.844444	0.851852	0.851852	0.851852	0.851852	0.814815
0.388764	0.844444	0.851852	0.851852	0.851852	0.851852	0.814815
0.389558	0.844444	0.851852	0.851852	0.851852	0.851852	0.814815
0.390352	0.851852	0.851852	0.851852	0.851852	0.851852	0.851852
0.391145	0.851852	0.851852	0.851852	0.851852	0.851852	0.851852
0.391939	0.851852	0.851852	0.851852	0.851852	0.851852	0.851852
0.392733	0.851852	0.851852	0.851852	0.851852	0.851852	0.851852
0.393527	0.851852	0.851852	0.851852	0.851852	0.851852	0.851852
0.394321	0.851852	0.851852	0.851852	0.851852	0.851852	0.851852
0.395115	0.851852	0.851852	0.851852	0.851852	0.851852	0.851852
0.395908	0.851852	0.851852	0.851852	0.851852	0.851852	0.851852
0.396702	0.851852	0.851852	0.851852	0.851852	0.851852	0.851852
0.397496	0.851852	0.851852	0.851852	0.851852	0.851852	0.851852
0.39829	0.851852	0.851852	0.851852	0.851852	0.851852	0.851852
0.399084	0.851852	0.851852	0.851852	0.851852	0.851852	0.851852
0.399877	0.851852	0.851852	0.851852	0.851852	0.851852	0.851852
0.400671	0.851852	0.851852	0.851852	0.851852	0.851852	0.851852
0.401465	0.851852	0.851852	0.851852	0.851852	0.851852	0.851852
0.402259	0.851852	0.851852	0.851852	0.851852	0.851852	0.851852
0.403053	0.851852	0.851852	0.851852	0.851852	0.851852	0.851852
0.403847	0.851852	0.851852	0.851852	0.851852	0.851852	0.851852
0.40464	0.851852	0.851852	0.851852	0.851852	0.851852	0.851852
0.405434	0.851852	0.851852	0.851852	0.851852	0.851852	0.851852
0.406228	0.851852	0.851852	0.851852	0.851852	0.851852	0.851852
0.407022	0.851852	0.851852	0.851852	0.851852	0.851852	0.851852
0.407816	0.851852	0.851852	0.851852	0.851852	0.851852	0.851852
0.40861	0.851852	0.851852	0.851852	0.851852	0.851852	0.851852
0.409403	0.851852	0.851852	0.851852	0.851852	0.851852	0.851852
0.410197	0.851852	0.851852	0.851852	0.851852	0.851852	0.851852
0.410991	0.851852	0.851852	0.851852	0.851852	0.851852	0.851852
0.411785	0.851852	0.851852	0.851852	0.851852	0.851852	0.851852
0.412579	0.851852	0.851852	0.851852	0.851852	0.851852	0.851852
0.413373	0.851852	0.851852	0.851852	0.851852	0.851852	0.851852
0.414166	0.851852	0.851852	0.851852	0.851852	0.851852	0.851852
0.41496	0.851852	0.851852	0.851852	0.851852	0.851852	0.851852
0.415754	0.851852	0.851852	0.851852	0.851852	0.851852	0.851852
0.416548	0.851852	0.851852	0.851852	0.851852	0.851852	0.851852
0.417342	0.851852	0.851852	0.851852	0.851852	0.851852	0.851852
0.418136	0.851852	0.851852	0.851852	0.851852	0.851852	0.851852
0.418929	0.851852	0.851852	0.851852	0.851852	0.851852	0.851852
0.419723	0.851852	0.851852	0.851852	0.851852	0.851852	0.851852
0.420517	0.851852	0.851852	0.851852	0.851852	0.851852	0.851852
0.421311	0.851852	0.851852	0.851852	0.851852	0.851852	0.851852
0.422105	0.851852	0.851852	0.851852	0.851852	0.851852	0.851852
0.422899	0.851852	0.851852	0.851852	0.851852	0.851852	0.851852
0.423692	0.851852	0.851852	0.851852	0.851852	0.851852	0.851852
0.424486	0.851852	0.851852	0.851852	0.851852	0.851852	0.851852
0.42528	0.851852	0.851852	0.851852	0.851852	0.851852	0.851852
0.426074	0.851852	0.851852	0.851852	0.851852	0.851852	0.851852
0.426868	0.851852	0.851852	0.851852	0.851852	0.851852	0.851852
0.427662	0.851852	0.851852	0.851852	0.851852	0.851852	0.851852
0.428455	0.851852	0.851852	0.851852	0.851852	0.851852	0.851852
0.429249	0.851852	0.851852	0.851852	0.851852	0.851852	0.851852
0.430043	0.851852	0.851852	0.851852	0.851852	0.851852	0.851852
0.430837	0.851852	0.851852	0.851852	0.851852	0.851852	0.851852
0.431631	0.851852	0.851852	0.851852	0.851852	0.851852	0.851852
0.432424	0.851852	0.851852	0.851852	0.851852	0.851852	0.851852
0.433218	0.851852	0.851852	0.851852	0.851852	0.851852	0.851852
0.434012	0.851852	0.851852	0.851852	0.851852	0.851852	0.851852
0.434806	0.851852	0.851852	0.851852	0.851852	0.851852	0.851852
0.4356	0.851852	0.851852	0.851852	0.851852	0.851852	0.851852
0.436394	0.851852	0.851852	0.851852	0.851852	0.851852	0.851852
0.437187	0.851852	0.851852	0.851852	0.851852	0.851852	0.851852
0.437981	0.851852	0.851852	0.851852	0.851852	0.851852	0.851852
0.438775	0.851852	0.851852	0.851852	0.851852	0.851852	0.851852
0.439569	0.851852	0.851852	0.851852	0.851852	0.851852	0.851852
0.440363	0.859259	0.851852	0.888889	0.851852	0.851852	0.851852
0.441157	0.859259	0.851852	0.888889	0.851852	0.851852	0.851852
0.44195	0.859259	0.851852	0.888889	0.851852	0.851852	0.851852
0.442744	0.859259	0.851852	0.888889	0.851852	0.851852	0.851852
0.443538	0.859259	0.851852	0.888889	0.851852	0.851852	0.851852
0.444332	0.859259	0.851852	0.888889	0.851852	0.851852	0.851852
0.445126	0.859259	0.851852	0.888889	0.851852	0.851852	0.851852
0.44592	0.859259	0.851852	0.888889	0.851852	0.851852	0.851852
0.446713	0.859259	0.851852	0.888889	0.851852	0.851852	0.851852
0.447507	0.859259	0.851852	0.888889	0.851852	0.851852	0.851852
0.448301	0.859259	0.851852	0.888889	0.851852	0.851852	0.851852
0.449095	0.859259	0.851852	0.888889	0.851852	0.851852	0.851852
0.449889	0.859259	0.851852	0.888889	0.851852	0.851852	0.851852
0.450683	0.866667	0.851852	0.888889	0.851852	0.888889	0.851852
0.451476	0.866667	0.851852	0.888889	0.851852	0.888889	0.851852
0.45227	0.866667	0.851852	0.888889	0.851852	0.888889	0.851852
0.453064	0.866667	0.851852	0.888889	0.851852	0.888889	0.851852
0.453858	0.866667	0.851852	0.888889	0.851852	0.888889	0.851852
0.454652	0.866667	0.851852	0.888889	0.851852	0.888889	0.851852
0.455446	0.866667	0.851852	0.888889	0.851852	0.888889	0.851852
0.456239	0.866667	0.851852	0.888889	0.851852	0.888889	0.851852
0.457033	0.866667	0.851852	0.888889	0.851852	0.888889	0.851852
0.457827	0.866667	0.851852	0.888889	0.851852	0.888889	0.851852
0.458621	0.866667	0.851852	0.888889	0.851852	0.888889	0.851852
0.459415	0.866667	0.851852	0.888889	0.851852	0.888889	0.851852
0.460209	0.881481	0.888889	0.888889	0.888889	0.888889	0.851852
0.461002	0.881481	0.888889	0.888889	0.888889	0.888889	0.851852
0.461796	0.881481	0.888889	0.888889	0.888889	0.888889	0.851852
0.46259	0.881481	0.888889	0.888889	0.888889	0.888889	0.851852
0.463384	0.881481	0.888889	0.888889	0.888889	0.888889	0.851852
0.464178	0.881481	0.888889	0.888889	0.888889	0.888889	0.851852
0.464971	0.881481	0.888889	0.888889	0.888889	0.888889	0.851852
0.465765	0.881481	0.888889	0.888889	0.888889	0.888889	0.851852
0.466559	0.881481	0.888889	0.888889	0.888889	0.888889	0.851852
0.467353	0.881481	0.888889	0.888889	0.888889	0.888889	0.851852
0.468147	0.881481	0.888889	0.888889	0.888889	0.888889	0.851852
0.468941	0.881481	0.888889	0.888889	0.888889	0.888889	0.851852
0.469734	0.881481	0.888889	0.888889	0.888889	0.888889	0.851852
0.470528	0.881481	0.888889	0.888889	0.888889	0.888889	0.851852
0.471322	0.881481	0.888889	0.888889	0.888889	0.888889	0.851852
0.472116	0.881481	0.888889	0.888889	0.888889	0.888889	0.851852
0.47291	0.881481	0.888889	0.888889	0.888889	0.888889	0.851852
0.473704	0.881481	0.888889	0.888889	0.888889	0.888889	0.851852
0.474497	0.881481	0.888889	0.888889	0.888889	0.888889	0.851852
0.475291	0.881481	0.888889	0.888889	0.888889	0.888889	0.851852
0.476085	0.881481	0.888889	0.888889	0.888889	0.888889	0.851852
0.476879	0.881481	0.888889	0.888889	0.888889	0.888889	0.851852
0.477673	0.881481	0.888889	0.888889	0.888889	0.888889	0.851852
0.478467	0.881481	0.888889	0.888889	0.888889	0.888889	0.851852
0.47926	0.881481	0.888889	0.888889	0.888889	0.888889	0.851852
0.480054	0.881481	0.888889	0.888889	0.888889	0.888889	0.851852
0.480848	0.881481	0.888889	0.888889	0.888889	0.888889	0.851852
0.481642	0.881481	0.888889	0.888889	0.888889	0.888889	0.851852
0.482436	0.881481	0.888889	0.888889	0.888889	0.888889	0.851852
0.48323	0.881481	0.888889	0.888889	0.888889	0.888889	0.851852
0.484023	0.881481	0.888889	0.888889	0.888889	0.888889	0.851852
0.484817	0.881481	0.888889	0.888889	0.888889	0.888889	0.851852
0.485611	0.881481	0.888889	0.888889	0.888889	0.888889	0.851852
0.486405	0.881481	0.888889	0.888889	0.888889	0.888889	0.851852
0.487199	0.881481	0.888889	0.888889	0.888889	0.888889	0.851852
0.487993	0.881481	0.888889	0.888889	0.888889	0.888889	0.851852
0.488786	0.881481	0.888889	0.888889	0.888889	0.888889	0.851852
0.48958	0.881481	0.888889	0.888889	0.888889	0.888889	0.851852
0.490374	0.888889	0.888889	0.925926	0.888889	0.888889	0.851852
0.491168	0.888889	0.888889	0.925926	0.888889	0.888889	0.851852
0.491962	0.888889	0.888889	0.925926	0.888889	0.888889	0.851852
0.492756	0.888889	0.888889	0.925926	0.888889	0.888889	0.851852
0.493549	0.888889	0.888889	0.925926	0.888889	0.888889	0.851852
0.494343	0.888889	0.888889	0.925926	0.888889	0.888889	0.851852
0.495137	0.888889	0.888889	0.925926	0.888889	0.888889	0.851852
0.495931	0.888889	0.888889	0.925926	0.888889	0.888889	0.851852
0.496725	0.888889	0.888889	0.925926	0.888889	0.888889	0.851852
0.497519	0.888889	0.888889	0.925926	0.888889	0.888889	0.851852
0.498312	0.888889	0.888889	0.925926	0.888889	0.888889	0.851852
0.499106	0.888889	0.888889	0.925926	0.888889	0.888889	0.851852
0.4999	0.888889	0.888889	0.925926	0.888889	0.888889	0.851852
0.500694	0.896296	0.888889	0.925926	0.888889	0.925926	0.851852
0.501488	0.896296	0.888889	0.925926	0.888889	0.925926	0.851852
0.502281	0.896296	0.888889	0.925926	0.888889	0.925926	0.851852
0.503075	0.896296	0.888889	0.925926	0.888889	0.925926	0.851852
0.503869	0.896296	0.888889	0.925926	0.888889	0.925926	0.851852
0.504663	0.896296	0.888889	0.925926	0.888889	0.925926	0.851852
0.505457	0.896296	0.888889	0.925926	0.888889	0.925926	0.851852
0.506251	0.896296	0.888889	0.925926	0.888889	0.925926	0.851852
0.507044	0.896296	0.888889	0.925926	0.888889	0.925926	0.851852
0.507838	0.896296	0.888889	0.925926	0.888889	0.925926	0.851852
0.508632	0.896296	0.888889	0.925926	0.888889	0.925926	0.851852
0.509426	0.896296	0.888889	0.925926	0.888889	0.925926	0.851852
0.51022	0.903704	0.925926	0.925926	0.888889	0.925926	0.851852
0.511014	0.903704	0.925926	0.925926	0.888889	0.925926	0.851852
0.511807	0.903704	0.925926	0.925926	0.888889	0.925926	0.851852
0.512601	0.903704	0.925926	0.925926	0.888889	0.925926	0.851852
0.513395	0.903704	0.925926	0.925926	0.888889	0.925926	0.851852
0.514189	0.903704	0.925926	0.925926	0.888889	0.925926	0.851852
0.514983	0.903704	0.925926	0.925926	0.888889	0.925926	0.851852
0.515777	0.903704	0.925926	0.925926	0.888889	0.925926	0.851852
0.51657	0.903704	0.925926	0.925926	0.888889	0.925926	0.851852
0.517364	0.903704	0.925926	0.925926	0.888889	0.925926	0.851852
0.518158	0.903704	0.925926	0.925926	0.888889	0.925926	0.851852
0.518952	0.903704	0.925926	0.925926	0.888889	0.925926	0.851852
0.519746	0.903704	0.925926	0.925926	0.888889	0.925926	0.851852
0.52054	0.911111	0.925926	0.925926	0.925926	0.925926	0.851852
0.521333	0.911111	0.925926	0.925926	0.925926	0.925926	0.851852
0.522127	0.911111	0.925926	0.925926	0.925926	0.925926	0.851852
0.522921	0.911111	0.925926	0.925926	0.925926	0.925926	0.851852
0.523715	0.911111	0.925926	0.925926	0.925926	0.925926	0.851852
0.524509	0.911111	0.925926	0.925926	0.925926	0.925926	0.851852
0.525303	0.911111	0.925926	0.925926	0.925926	0.925926	0.851852
0.526096	0.911111	0.925926	0.925926	0.925926	0.925926	0.851852
0.52689	0.911111	0.925926	0.925926	0.925926	0.925926	0.851852
0.527684	0.911111	0.925926	0.925926	0.925926	0.925926	0.851852
0.528478	0.911111	0.925926	0.925926	0.925926	0.925926	0.851852
0.529272	0.911111	0.925926	0.925926	0.925926	0.925926	0.851852
0.530066	0.911111	0.925926	0.925926	0.925926	0.925926	0.851852
0.530859	0.911111	0.925926	0.925926	0.925926	0.925926	0.851852
0.531653	0.911111	0.925926	0.925926	0.925926	0.925926	0.851852
0.532447	0.911111	0.925926	0.925926	0.925926	0.925926	0.851852
0.533241	0.911111	0.925926	0.925926	0.925926	0.925926	0.851852
0.534035	0.911111	0.925926	0.925926	0.925926	0.925926	0.851852
0.534828	0.911111	0.925926	0.925926	0.925926	0.925926	0.851852
0.535622	0.911111	0.925926	0.925926	0.925926	0.925926	0.851852
0.536416	0.911111	0.925926	0.925926	0.925926	0.925926	0.851852
0.53721	0.911111	0.925926	0.925926	0.925926	0.925926	0.851852
0.538004	0.911111	0.925926	0.925926	0.925926	0.925926	0.851852
0.538798	0.911111	0.925926	0.925926	0.925926	0.925926	0.851852
0.539591	0.911111	0.925926	0.925926	0.925926	0.925926	0.851852
0.540385	0.911111	0.925926	0.925926	0.925926	0.925926	0.851852
0.541179	0.911111	0.925926	0.925926	0.925926	0.925926	0.851852
0.541973	0.911111	0.925926	0.925926	0.925926	0.925926	0.851852
0.542767	0.911111	0.925926	0.925926	0.925926	0.925926	0.851852
0.543561	0.911111	0.925926	0.925926	0.925926	0.925926	0.851852
0.544354	0.911111	0.925926	0.925926	0.925926	0.925926	0.851852
0.545148	0.911111	0.925926	0.925926	0.925926	0.925926	0.851852
0.545942	0.911111	0.925926	0.925926	0.925926	0.925926	0.851852
0.546736	0.911111	0.925926	0.925926	0.925926	0.925926	0.851852
0.54753	0.911111	0.925926	0.925926	0.925926	0.925926	0.851852
0.548324	0.911111	0.925926	0.925926	0.925926	0.925926	0.851852
0.549117	0.911111	0.925926	0.925926	0.925926	0.925926	0.851852
0.549911	0.911111	0.925926	0.925926	0.925926	0.925926	0.851852
0.550705	0.911111	0.925926	0.925926	0.925926	0.925926	0.851852
0.551499	0.911111	0.925926	0.925926	0.925926	0.925926	0.851852
0.552293	0.911111	0.925926	0.925926	0.925926	0.925926	0.851852
0.553087	0.911111	0.925926	0.925926	0.925926	0.925926	0.851852
0.55388	0.911111	0.925926	0.925926	0.925926	0.925926	0.851852
0.554674	0.911111	0.925926	0.925926	0.925926	0.925926	0.851852
0.555468	0.911111	0.925926	0.925926	0.925926	0.925926	0.851852
0.556262	0.911111	0.925926	0.925926	0.925926	0.925926	0.851852
0.557056	0.911111	0.925926	0.925926	0.925926	0.925926	0.851852
0.55785	0.911111	0.925926	0.925926	0.925926	0.925926	0.851852
0.558643	0.911111	0.925926	0.925926	0.925926	0.925926	0.851852
0.559437	0.911111	0.925926	0.925926	0.925926	0.925926	0.851852
0.560231	0.911111	0.925926	0.925926	0.925926	0.925926	0.851852
0.561025	0.911111	0.925926	0.925926	0.925926	0.925926	0.851852
0.561819	0.911111	0.925926	0.925926	0.925926	0.925926	0.851852
0.562613	0.911111	0.925926	0.925926	0.925926	0.925926	0.851852
0.563406	0.911111	0.925926	0.925926	0.925926	0.925926	0.851852
0.5642	0.911111	0.925926	0.925926	0.925926	0.925926	0.851852
0.564994	0.911111	0.925926	0.925926	0.925926	0.925926	0.851852
0.565788	0.911111	0.925926	0.925926	0.925926	0.925926	0.851852
0.566582	0.911111	0.925926	0.925926	0.925926	0.925926	0.851852
0.567375	0.911111	0.925926	0.925926	0.925926	0.925926	0.851852
0.568169	0.911111	0.925926	0.925926	0.925926	0.925926	0.851852
0.568963	0.911111	0.925926	0.925926	0.925926	0.925926	0.851852
0.569757	0.911111	0.925926	0.925926	0.925926	0.925926	0.851852
0.570551	0.918519	0.925926	0.925926	0.925926	0.925926	0.888889
0.571345	0.918519	0.925926	0.925926	0.925926	0.925926	0.888889
0.572138	0.918519	0.925926	0.925926	0.925926	0.925926	0.888889
0.572932	0.918519	0.925926	0.925926	0.925926	0.925926	0.888889
0.573726	0.918519	0.925926	0.925926	0.925926	0.925926	0.888889
0.57452	0.918519	0.925926	0.925926	0.925926	0.925926	0.888889
0.575314	0.918519	0.925926	0.925926	0.925926	0.925926	0.888889
0.576108	0.918519	0.925926	0.925926	0.925926	0.925926	0.888889
0.576901	0.918519	0.925926	0.925926	0.925926	0.925926	0.888889
0.577695	0.918519	0.925926	0.925926	0.925926	0.925926	0.888889
0.578489	0.918519	0.925926	0.925926	0.925926	0.925926	0.888889
0.579283	0.918519	0.925926	0.925926	0.925926	0.925926	0.888889
0.580077	0.918519	0.925926	0.925926	0.925926	0.925926	0.888889
0.580871	0.918519	0.925926	0.925926	0.925926	0.925926	0.888889
0.581664	0.918519	0.925926	0.925926	0.925926	0.925926	0.888889
0.582458	0.918519	0.925926	0.925926	0.925926	0.925926	0.888889
0.583252	0.918519	0.925926	0.925926	0.925926	0.925926	0.888889
0.584046	0.918519	0.925926	0.925926	0.925926	0.925926	0.888889
0.58484	0.918519	0.925926	0.925926	0.925926	0.925926	0.888889
0.585634	0.918519	0.925926	0.925926	0.925926	0.925926	0.888889
0.586427	0.918519	0.925926	0.925926	0.925926	0.925926	0.888889
0.587221	0.918519	0.925926	0.925926	0.925926	0.925926	0.888889
0.588015	0.918519	0.925926	0.925926	0.925926	0.925926	0.888889
0.588809	0.918519	0.925926	0.925926	0.925926	0.925926	0.888889
0.589603	0.918519	0.925926	0.925926	0.925926	0.925926	0.888889
0.590397	0.918519	0.925926	0.925926	0.925926	0.925926	0.888889
0.59119	0.918519	0.925926	0.925926	0.925926	0.925926	0.888889
0.591984	0.918519	0.925926	0.925926	0.925926	0.925926	0.888889
0.592778	0.918519	0.925926	0.925926	0.925926	0.925926	0.888889
0.593572	0.918519	0.925926	0.925926	0.925926	0.925926	0.888889
0.594366	0.918519	0.925926	0.925926	0.925926	0.925926	0.888889
0.59516	0.918519	0.925926	0.925926	0.925926	0.925926	0.888889
0.595953	0.918519	0.925926	0.925926	0.925926	0.925926	0.888889
0.596747	0.918519	0.925926	0.925926	0.925926	0.925926	0.888889
0.597541	0.918519	0.925926	0.925926	0.925926	0.925926	0.888889
0.598335	0.918519	0.925926	0.925926	0.925926	0.925926	0.888889
0.599129	0.918519	0.925926	0.925926	0.925926	0.925926	0.888889
0.599922	0.918519	0.925926	0.925926	0.925926	0.925926	0.888889
0.600716	0.918519	0.925926	0.925926	0.925926	0.925926	0.888889
0.60151	0.918519	0.925926	0.925926	0.925926	0.925926	0.888889
0.602304	0.918519	0.925926	0.925926	0.925926	0.925926	0.888889
0.603098	0.918519	0.925926	0.925926	0.925926	0.925926	0.888889
0.603892	0.918519	0.925926	0.925926	0.925926	0.925926	0.888889
0.604685	0.918519	0.925926	0.925926	0.925926	0.925926	0.888889
0.605479	0.918519	0.925926	0.925926	0.925926	0.925926	0.888889
0.606273	0.918519	0.925926	0.925926	0.925926	0.925926	0.888889
0.607067	0.918519	0.925926	0.925926	0.925926	0.925926	0.888889
0.607861	0.918519	0.925926	0.925926	0.925926	0.925926	0.888889
0.608655	0.918519	0.925926	0.925926	0.925926	0.925926	0.888889
0.609448	0.918519	0.925926	0.925926	0.925926	0.925926	0.888889
0.610242	0.918519	0.925926	0.925926	0.925926	0.925926	0.888889
0.611036	0.918519	0.925926	0.925926	0.925926	0.925926	0.888889
0.61183	0.918519	0.925926	0.925926	0.925926	0.925926	0.888889
0.612624	0.918519	0.925926	0.925926	0.925926	0.925926	0.888889
0.613418	0.918519	0.925926	0.925926	0.925926	0.925926	0.888889
0.614211	0.918519	0.925926	0.925926	0.925926	0.925926	0.888889
0.615005	0.918519	0.925926	0.925926	0.925926	0.925926	0.888889
0.615799	0.918519	0.925926	0.925926	0.925926	0.925926	0.888889
0.616593	0.918519	0.925926	0.925926	0.925926	0.925926	0.888889
0.617387	0.918519	0.925926	0.925926	0.925926	0.925926	0.888889
0.618181	0.918519	0.925926	0.925926	0.925926	0.925926	0.888889
0.618974	0.918519	0.925926	0.925926	0.925926	0.925926	0.888889
0.619768	0.918519	0.925926	0.925926	0.925926	0.925926	0.888889
0.620562	0.918519	0.925926	0.925926	0.925926	0.925926	0.888889
0.621356	0.918519	0.925926	0.925926	0.925926	0.925926	0.888889
0.62215	0.918519	0.925926	0.925926	0.925926	0.925926	0.888889
0.622944	0.918519	0.925926	0.925926	0.925926	0.925926	0.888889
0.623737	0.918519	0.925926	0.925926	0.925926	0.925926	0.888889
0.624531	0.918519	0.925926	0.925926	0.925926	0.925926	0.888889
0.625325	0.918519	0.925926	0.925926	0.925926	0.925926	0.888889
0.626119	0.918519	0.925926	0.925926	0.925926	0.925926	0.888889
0.626913	0.918519	0.925926	0.925926	0.925926	0.925926	0.888889
0.627707	0.918519	0.925926	0.925926	0.925926	0.925926	0.888889
0.6285	0.918519	0.925926	0.925926	0.925926	0.925926	0.888889
0.629294	0.918519	0.925926	0.925926	0.925926	0.925926	0.888889
0.630088	0.918519	0.925926	0.925926	0.925926	0.925926	0.888889
0.630882	0.918519	0.925926	0.925926	0.925926	0.925926	0.888889
0.631676	0.918519	0.925926	0.925926	0.925926	0.925926	0.888889
0.632469	0.918519	0.925926	0.925926	0.925926	0.925926	0.888889
0.633263	0.918519	0.925926	0.925926	0.925926	0.925926	0.888889
0.634057	0.918519	0.925926	0.925926	0.925926	0.925926	0.888889
0.634851	0.918519	0.925926	0.925926	0.925926	0.925926	0.888889
0.635645	0.918519	0.925926	0.925926	0.925926	0.925926	0.888889
0.636439	0.918519	0.925926	0.925926	0.925926	0.925926	0.888889
0.637232	0.918519	0.925926	0.925926	0.925926	0.925926	0.888889
0.638026	0.918519	0.925926	0.925926	0.925926	0.925926	0.888889
0.63882	0.918519	0.925926	0.925926	0.925926	0.925926	0.888889
0.639614	0.918519	0.925926	0.925926	0.925926	0.925926	0.888889
0.640408	0.925926	0.925926	0.925926	0.925926	0.925926	0.925926
0.641202	0.925926	0.925926	0.925926	0.925926	0.925926	0.925926
0.641995	0.925926	0.925926	0.925926	0.925926	0.925926	0.925926
0.642789	0.925926	0.925926	0.925926	0.925926	0.925926	0.925926
0.643583	0.925926	0.925926	0.925926	0.925926	0.925926	0.925926
0.644377	0.925926	0.925926	0.925926	0.925926	0.925926	0.925926
0.645171	0.925926	0.925926	0.925926	0.925926	0.925926	0.925926
0.645965	0.925926	0.925926	0.925926	0.925926	0.925926	0.925926
0.646758	0.925926	0.925926	0.925926	0.925926	0.925926	0.925926
0.647552	0.925926	0.925926	0.925926	0.925926	0.925926	0.925926
0.648346	0.925926	0.925926	0.925926	0.925926	0.925926	0.925926
0.64914	0.925926	0.925926	0.925926	0.925926	0.925926	0.925926
0.649934	0.925926	0.925926	0.925926	0.925926	0.925926	0.925926
0.650728	0.925926	0.925926	0.925926	0.925926	0.925926	0.925926
0.651521	0.925926	0.925926	0.925926	0.925926	0.925926	0.925926
0.652315	0.925926	0.925926	0.925926	0.925926	0.925926	0.925926
0.653109	0.925926	0.925926	0.925926	0.925926	0.925926	0.925926
0.653903	0.925926	0.925926	0.925926	0.925926	0.925926	0.925926
0.654697	0.925926	0.925926	0.925926	0.925926	0.925926	0.925926
0.655491	0.925926	0.925926	0.925926	0.925926	0.925926	0.925926
0.656284	0.925926	0.925926	0.925926	0.925926	0.925926	0.925926
0.657078	0.925926	0.925926	0.925926	0.925926	0.925926	0.925926
0.657872	0.925926	0.925926	0.925926	0.925926	0.925926	0.925926
0.658666	0.925926	0.925926	0.925926	0.925926	0.925926	0.925926
0.65946	0.925926	0.925926	0.925926	0.925926	0.925926	0.925926
0.660254	0.925926	0.925926	0.925926	0.925926	0.925926	0.925926
0.661047	0.925926	0.925926	0.925926	0.925926	0.925926	0.925926
0.661841	0.925926	0.925926	0.925926	0.925926	0.925926	0.925926
0.662635	0.925926	0.925926	0.925926	0.925926	0.925926	0.925926
0.663429	0.925926	0.925926	0.925926	0.925926	0.925926	0.925926
0.664223	0.925926	0.925926	0.925926	0.925926	0.925926	0.925926
0.665017	0.925926	0.925926	0.925926	0.925926	0.925926	0.925926
0.66581	0.925926	0.925926	0.925926	0.925926	0.925926	0.925926
0.666604	0.925926	0.925926	0.925926	0.925926	0.925926	0.925926
0.667398	0.925926	0.925926	0.925926	0.925926	0.925926	0.925926
0.668192	0.925926	0.925926	0.925926	0.925926	0.925926	0.925926
0.668986	0.925926	0.925926	0.925926	0.925926	0.925926	0.925926
0.669779	0.925926	0.925926	0.925926	0.925926	0.925926	0.925926
0.670573	0.925926	0.925926	0.925926	0.925926	0.925926	0.925926
0.671367	0.925926	0.925926	0.925926	0.925926	0.925926	0.925926
0.672161	0.925926	0.925926	0.925926	0.925926	0.925926	0.925926
0.672955	0.925926	0.925926	0.925926	0.925926	0.925926	0.925926
0.673749	0.925926	0.925926	0.925926	0.925926	0.925926	0.925926
0.674542	0.925926	0.925926	0.925926	0.925926	0.925926	0.925926
0.675336	0.925926	0.925926	0.925926	0.925926	0.925926	0.925926
0.67613	0.925926	0.925926	0.925926	0.925926	0.925926	0.925926
0.676924	0.925926	0.925926	0.925926	0.925926	0.925926	0.925926
0.677718	0.925926	0.925926	0.925926	0.925926	0.925926	0.925926
0.678512	0.925926	0.925926	0.925926	0.925926	0.925926	0.925926
0.679305	0.925926	0.925926	0.925926	0.925926	0.925926	0.925926
0.680099	0.925926	0.925926	0.925926	0.925926	0.925926	0.925926
0.680893	0.925926	0.925926	0.925926	0.925926	0.925926	0.925926
0.681687	0.925926	0.925926	0.925926	0.925926	0.925926	0.925926
0.682481	0.925926	0.925926	0.925926	0.925926	0.925926	0.925926
0.683275	0.925926	0.925926	0.925926	0.925926	0.925926	0.925926
0.684068	0.925926	0.925926	0.925926	0.925926	0.925926	0.925926
0.684862	0.925926	0.925926	0.925926	0.925926	0.925926	0.925926
0.685656	0.925926	0.925926	0.925926	0.925926	0.925926	0.925926
0.68645	0.925926	0.925926	0.925926	0.925926	0.925926	0.925926
0.687244	0.925926	0.925926	0.925926	0.925926	0.925926	0.925926
0.688038	0.925926	0.925926	0.925926	0.925926	0.925926	0.925926
0.688831	0.925926	0.925926	0.925926	0.925926	0.925926	0.925926
0.689625	0.925926	0.925926	0.925926	0.925926	0.925926	0.925926
0.690419	0.925926	0.925926	0.925926	0.925926	0.925926	0.925926
0.691213	0.925926	0.925926	0.925926	0.925926	0.925926	0.925926
0.692007	0.925926	0.925926	0.925926	0.925926	0.925926	0.925926
0.692801	0.925926	0.925926	0.925926	0.925926	0.925926	0.925926
0.693594	0.925926	0.925926	0.925926	0.925926	0.925926	0.925926
0.694388	0.925926	0.925926	0.925926	0.925926	0.925926	0.925926
0.695182	0.925926	0.925926	0.925926	0.925926	0.925926	0.925926
0.695976	0.925926	0.925926	0.925926	0.925926	0.925926	0.925926
0.69677	0.925926	0.925926	0.925926	0.925926	0.925926	0.925926
0.697564	0.925926	0.925926	0.925926	0.925926	0.925926	0.925926
0.698357	0.925926	0.925926	0.925926	0.925926	0.925926	0.925926
0.699151	0.925926	0.925926	0.925926	0.925926	0.925926	0.925926
0.699945	0.925926	0.925926	0.925926	0.925926	0.925926	0.925926
0.700739	0.925926	0.925926	0.925926	0.925926	0.925926	0.925926
0.701533	0.925926	0.925926	0.925926	0.925926	0.925926	0.925926
0.702326	0.925926	0.925926	0.925926	0.925926	0.925926	0.925926
0.70312	0.925926	0.925926	0.925926	0.925926	0.925926	0.925926
0.703914	0.925926	0.925926	0.925926	0.925926	0.925926	0.925926
0.704708	0.925926	0.925926	0.925926	0.925926	0.925926	0.925926
0.705502	0.925926	0.925926	0.925926	0.925926	0.925926	0.925926
0.706296	0.925926	0.925926	0.925926	0.925926	0.925926	0.925926
0.707089	0.925926	0.925926	0.925926	0.925926	0.925926	0.925926
0.707883	0.925926	0.925926	0.925926	0.925926	0.925926	0.925926
0.708677	0.925926	0.925926	0.925926	0.925926	0.925926	0.925926
0.709471	0.925926	0.925926	0.925926	0.925926	0.925926	0.925926
0.710265	0.925926	0.925926	0.925926	0.925926	0.925926	0.925926
0.711059	0.925926	0.925926	0.925926	0.925926	0.925926	0.925926
0.711852	0.925926	0.925926	0.925926	0.925926	0.925926	0.925926
0.712646	0.925926	0.925926	0.925926	0.925926	0.925926	0.925926
0.71344	0.925926	0.925926	0.925926	0.925926	0.925926	0.925926
0.714234	0.925926	0.925926	0.925926	0.925926	0.925926	0.925926
0.715028	0.925926	0.925926	0.925926	0.925926	0.925926	0.925926
0.715822	0.925926	0.925926	0.925926	0.925926	0.925926	0.925926
0.716615	0.925926	0.925926	0.925926	0.925926	0.925926	0.925926
0.717409	0.925926	0.925926	0.925926	0.925926	0.925926	0.925926
0.718203	0.925926	0.925926	0.925926	0.925926	0.925926	0.925926
0.718997	0.925926	0.925926	0.925926	0.925926	0.925926	0.925926
0.719791	0.925926	0.925926	0.925926	0.925926	0.925926	0.925926
0.720585	0.925926	0.925926	0.925926	0.925926	0.925926	0.925926
0.721378	0.925926	0.925926	0.925926	0.925926	0.925926	0.925926
0.722172	0.925926	0.925926	0.925926	0.925926	0.925926	0.925926
0.722966	0.925926	0.925926	0.925926	0.925926	0.925926	0.925926
0.72376	0.925926	0.925926	0.925926	0.925926	0.925926	0.925926
0.724554	0.925926	0.925926	0.925926	0.925926	0.925926	0.925926
0.725348	0.925926	0.925926	0.925926	0.925926	0.925926	0.925926
0.726141	0.925926	0.925926	0.925926	0.925926	0.925926	0.925926
0.726935	0.925926	0.925926	0.925926	0.925926	0.925926	0.925926
0.727729	0.925926	0.925926	0.925926	0.925926	0.925926	0.925926
0.728523	0.925926	0.925926	0.925926	0.925926	0.925926	0.925926
0.729317	0.925926	0.925926	0.925926	0.925926	0.925926	0.925926
0.730111	0.925926	0.925926	0.925926	0.925926	0.925926	0.925926
0.730904	0.925926	0.925926	0.925926	0.925926	0.925926	0.925926
0.731698	0.925926	0.925926	0.925926	0.925926	0.925926	0.925926
0.732492	0.925926	0.925926	0.925926	0.925926	0.925926	0.925926
0.733286	0.925926	0.925926	0.925926	0.925926	0.925926	0.925926
0.73408	0.925926	0.925926	0.925926	0.925926	0.925926	0.925926
0.734873	0.925926	0.925926	0.925926	0.925926	0.925926	0.925926
0.735667	0.925926	0.925926	0.925926	0.925926	0.925926	0.925926
0.736461	0.925926	0.925926	0.925926	0.925926	0.925926	0.925926
0.737255	0.925926	0.925926	0.925926	0.925926	0.925926	0.925926
0.738049	0.925926	0.925926	0.925926	0.925926	0.925926	0.925926
0.738843	0.925926	0.925926	0.925926	0.925926	0.925926	0.925926
0.739636	0.925926	0.925926	0.925926	0.925926	0.925926	0.925926
0.74043	0.925926	0.925926	0.925926	0.925926	0.925926	0.925926
0.741224	0.925926	0.925926	0.925926	0.925926	0.925926	0.925926
0.742018	0.925926	0.925926	0.925926	0.925926	0.925926	0.925926
0.742812	0.925926	0.925926	0.925926	0.925926	0.925926	0.925926
0.743606	0.925926	0.925926	0.925926	0.925926	0.925926	0.925926
0.744399	0.925926	0.925926	0.925926	0.925926	0.925926	0.925926
0.745193	0.925926	0.925926	0.925926	0.925926	0.925926	0.925926
0.745987	0.925926	0.925926	0.925926	0.925926	0.925926	0.925926
0.746781	0.925926	0.925926	0.925926	0.925926	0.925926	0.925926
0.747575	0.925926	0.925926	0.925926	0.925926	0.925926	0.925926
0.748369	0.925926	0.925926	0.925926	0.925926	0.925926	0.925926
0.749162	0.925926	0.925926	0.925926	0.925926	0.925926	0.925926
0.749956	0.925926	0.925926	0.925926	0.925926	0.925926	0.925926
0.75075	0.925926	0.925926	0.925926	0.925926	0.925926	0.925926
0.751544	0.925926	0.925926	0.925926	0.925926	0.925926	0.925926
0.752338	0.925926	0.925926	0.925926	0.925926	0.925926	0.925926
0.753132	0.925926	0.925926	0.925926	0.925926	0.925926	0.925926
0.753925	0.925926	0.925926	0.925926	0.925926	0.925926	0.925926
0.754719	0.925926	0.925926	0.925926	0.925926	0.925926	0.925926
0.755513	0.925926	0.925926	0.925926	0.925926	0.925926	0.925926
0.756307	0.925926	0.925926	0.925926	0.925926	0.925926	0.925926
0.757101	0.925926	0.925926	0.925926	0.925926	0.925926	0.925926
0.757895	0.925926	0.925926	0.925926	0.925926	0.925926	0.925926
0.758688	0.925926	0.925926	0.925926	0.925926	0.925926	0.925926
0.759482	0.925926	0.925926	0.925926	0.925926	0.925926	0.925926
0.760276	0.925926	0.925926	0.925926	0.925926	0.925926	0.925926
0.76107	0.925926	0.925926	0.925926	0.925926	0.925926	0.925926
0.761864	0.925926	0.925926	0.925926	0.925926	0.925926	0.925926
0.762658	0.925926	0.925926	0.925926	0.925926	0.925926	0.925926
0.763451	0.925926	0.925926	0.925926	0.925926	0.925926	0.925926
0.764245	0.925926	0.925926	0.925926	0.925926	0.925926	0.925926
0.765039	0.925926	0.925926	0.925926	0.925926	0.925926	0.925926
0.765833	0.925926	0.925926	0.925926	0.925926	0.925926	0.925926
0.766627	0.925926	0.925926	0.925926	0.925926	0.925926	0.925926
0.76742	0.925926	0.925926	0.925926	0.925926	0.925926	0.925926
0.768214	0.925926	0.925926	0.925926	0.925926	0.925926	0.925926
0.769008	0.925926	0.925926	0.925926	0.925926	0.925926	0.925926
0.769802	0.925926	0.925926	0.925926	0.925926	0.925926	0.925926
0.770596	0.925926	0.925926	0.925926	0.925926	0.925926	0.925926
0.77139	0.925926	0.925926	0.925926	0.925926	0.925926	0.925926
0.772183	0.925926	0.925926	0.925926	0.925926	0.925926	0.925926
0.772977	0.925926	0.925926	0.925926	0.925926	0.925926	0.925926
0.773771	0.925926	0.925926	0.925926	0.925926	0.925926	0.925926
0.774565	0.925926	0.925926	0.925926	0.925926	0.925926	0.925926
0.775359	0.925926	0.925926	0.925926	0.925926	0.925926	0.925926
0.776153	0.925926	0.925926	0.925926	0.925926	0.925926	0.925926
0.776946	0.925926	0.925926	0.925926	0.925926	0.925926	0.925926
0.77774	0.925926	0.925926	0.925926	0.925926	0.925926	0.925926
0.778534	0.925926	0.925926	0.925926	0.925926	0.925926	0.925926
0.779328	0.925926	0.925926	0.925926	0.925926	0.925926	0.925926
0.780122	0.925926	0.925926	0.925926	0.925926	0.925926	0.925926
0.780916	0.925926	0.925926	0.925926	0.925926	0.925926	0.925926
0.781709	0.925926	0.925926	0.925926	0.925926	0.925926	0.925926
0.782503	0.925926	0.925926	0.925926	0.925926	0.925926	0.925926
0.783297	0.925926	0.925926	0.925926	0.925926	0.925926	0.925926
0.784091	0.925926	0.925926	0.925926	0.925926	0.925926	0.925926
0.784885	0.925926	0.925926	0.925926	0.925926	0.925926	0.925926
0.785679	0.925926	0.925926	0.925926	0.925926	0.925926	0.925926
0.786472	0.925926	0.925926	0.925926	0.925926	0.925926	0.925926
0.787266	0.925926	0.925926	0.925926	0.925926	0.925926	0.925926
0.78806	0.925926	0.925926	0.925926	0.925926	0.925926	0.925926
0.788854	0.925926	0.925926	0.925926	0.925926	0.925926	0.925926
0.789648	0.925926	0.925926	0.925926	0.925926	0.925926	0.925926
0.790442	0.925926	0.925926	0.925926	0.925926	0.925926	0.925926
0.791235	0.925926	0.925926	0.925926	0.925926	0.925926	0.925926
0.792029	0.925926	0.925926	0.925926	0.925926	0.925926	0.925926
0.792823	0.925926	0.925926	0.925926	0.925926	0.925926	0.925926
0.793617	0.925926	0.925926	0.925926	0.925926	0.925926	0.925926
0.794411	0.925926	0.925926	0.925926	0.925926	0.925926	0.925926
0.795205	0.925926	0.925926	0.925926	0.925926	0.925926	0.925926
0.795998	0.925926	0.925926	0.925926	0.925926	0.925926	0.925926
0.796792	0.925926	0.925926	0.925926	0.925926	0.925926	0.925926
0.797586	0.925926	0.925926	0.925926	0.925926	0.925926	0.925926
0.79838	0.925926	0.925926	0.925926	0.925926	0.925926	0.925926
0.799174	0.925926	0.925926	0.925926	0.925926	0.925926	0.925926
0.799967	0.925926	0.925926	0.925926	0.925926	0.925926	0.925926
0.800761	0.925926	0.925926	0.925926	0.925926	0.925926	0.925926
0.801555	0.925926	0.925926	0.925926	0.925926	0.925926	0.925926
0.802349	0.925926	0.925926	0.925926	0.925926	0.925926	0.925926
0.803143	0.925926	0.925926	0.925926	0.925926	0.925926	0.925926
0.803937	0.925926	0.925926	0.925926	0.925926	0.925926	0.925926
0.80473	0.925926	0.925926	0.925926	0.925926	0.925926	0.925926
0.805524	0.925926	0.925926	0.925926	0.925926	0.925926	0.925926
0.806318	0.925926	0.925926	0.925926	0.925926	0.925926	0.925926
0.807112	0.925926	0.925926	0.925926	0.925926	0.925926	0.925926
0.807906	0.925926	0.925926	0.925926	0.925926	0.925926	0.925926
0.8087	0.925926	0.925926	0.925926	0.925926	0.925926	0.925926
0.809493	0.925926	0.925926	0.925926	0.925926	0.925926	0.925926
0.810287	0.925926	0.925926	0.925926	0.925926	0.925926	0.925926
0.811081	0.925926	0.925926	0.925926	0.925926	0.925926	0.925926
0.811875	0.925926	0.925926	0.925926	0.925926	0.925926	0.925926
0.812669	0.925926	0.925926	0.925926	0.925926	0.925926	0.925926
0.813463	0.925926	0.925926	0.925926	0.925926	0.925926	0.925926
0.814256	0.925926	0.925926	0.925926	0.925926	0.925926	0.925926
0.81505	0.925926	0.925926	0.925926	0.925926	0.925926	0.925926
0.815844	0.925926	0.925926	0.925926	0.925926	0.925926	0.925926
0.816638	0.925926	0.925926	0.925926	0.925926	0.925926	0.925926
0.817432	0.925926	0.925926	0.925926	0.925926	0.925926	0.925926
0.818226	0.925926	0.925926	0.925926	0.925926	0.925926	0.925926
0.819019	0.925926	0.925926	0.925926	0.925926	0.925926	0.925926
0.819813	0.925926	0.925926	0.925926	0.925926	0.925926	0.925926
0.820607	0.925926	0.925926	0.925926	0.925926	0.925926	0.925926
0.821401	0.925926	0.925926	0.925926	0.925926	0.925926	0.925926
0.822195	0.925926	0.925926	0.925926	0.925926	0.925926	0.925926
0.822989	0.925926	0.925926	0.925926	0.925926	0.925926	0.925926
0.823782	0.925926	0.925926	0.925926	0.925926	0.925926	0.925926
0.824576	0.925926	0.925926	0.925926	0.925926	0.925926	0.925926
0.82537	0.925926	0.925926	0.925926	0.925926	0.925926	0.925926
0.826164	0.925926	0.925926	0.925926	0.925926	0.925926	0.925926
0.826958	0.925926	0.925926	0.925926	0.925926	0.925926	0.925926
0.827752	0.925926	0.925926	0.925926	0.925926	0.925926	0.925926
0.828545	0.925926	0.925926	0.925926	0.925926	0.925926	0.925926
0.829339	0.925926	0.925926	0.925926	0.925926	0.925926	0.925926
0.830133	0.925926	0.925926	0.925926	0.925926	0.925926	0.925926
0.830927	0.925926	0.925926	0.925926	0.925926	0.925926	0.925926
0.831721	0.925926	0.925926	0.925926	0.925926	0.925926	0.925926
0.832515	0.925926	0.925926	0.925926	0.925926	0.925926	0.925926
0.833308	0.925926	0.925926	0.925926	0.925926	0.925926	0.925926
0.834102	0.925926	0.925926	0.925926	0.925926	0.925926	0.925926
0.834896	0.925926	0.925926	0.925926	0.925926	0.925926	0.925926
0.83569	0.925926	0.925926	0.925926	0.925926	0.925926	0.925926
0.836484	0.925926	0.925926	0.925926	0.925926	0.925926	0.925926
0.837277	0.925926	0.925926	0.925926	0.925926	0.925926	0.925926
0.838071	0.925926	0.925926	0.925926	0.925926	0.925926	0.925926
0.838865	0.925926	0.925926	0.925926	0.925926	0.925926	0.925926
0.839659	0.925926	0.925926	0.925926	0.925926	0.925926	0.925926
0.840453	0.925926	0.925926	0.925926	0.925926	0.925926	0.925926
0.841247	0.925926	0.925926	0.925926	0.925926	0.925926	0.925926
0.84204	0.925926	0.925926	0.925926	0.925926	0.925926	0.925926
0.842834	0.925926	0.925926	0.925926	0.925926	0.925926	0.925926
0.843628	0.925926	0.925926	0.925926	0.925926	0.925926	0.925926
0.844422	0.925926	0.925926	0.925926	0.925926	0.925926	0.925926
0.845216	0.925926	0.925926	0.925926	0.925926	0.925926	0.925926
0.84601	0.925926	0.925926	0.925926	0.925926	0.925926	0.925926
0.846803	0.925926	0.925926	0.925926	0.925926	0.925926	0.925926
0.847597	0.925926	0.925926	0.925926	0.925926	0.925926	0.925926
0.848391	0.925926	0.925926	0.925926	0.925926	0.925926	0.925926
0.849185	0.925926	0.925926	0.925926	0.925926	0.925926	0.925926
0.849979	0.925926	0.925926	0.925926	0.925926	0.925926	0.925926
0.850773	0.925926	0.925926	0.925926	0.925926	0.925926	0.925926
0.851566	0.925926	0.925926	0.925926	0.925926	0.925926	0.925926
0.85236	0.925926	0.925926	0.925926	0.925926	0.925926	0.925926
0.853154	0.925926	0.925926	0.925926	0.925926	0.925926	0.925926
0.853948	0.925926	0.925926	0.925926	0.925926	0.925926	0.925926
0.854742	0.925926	0.925926	0.925926	0.925926	0.925926	0.925926
0.855536	0.925926	0.925926	0.925926	0.925926	0.925926	0.925926
0.856329	0.925926	0.925926	0.925926	0.925926	0.925926	0.925926
0.857123	0.925926	0.925926	0.925926	0.925926	0.925926	0.925926
0.857917	0.925926	0.925926	0.925926	0.925926	0.925926	0.925926
0.858711	0.925926	0.925926	0.925926	0.925926	0.925926	0.925926
0.859505	0.925926	0.925926	0.925926	0.925926	0.925926	0.925926
0.860299	0.925926	0.925926	0.925926	0.925926	0.925926	0.925926
0.861092	0.925926	0.925926	0.925926	0.925926	0.925926	0.925926
0.861886	0.925926	0.925926	0.925926	0.925926	0.925926	0.925926
0.86268	0.925926	0.925926	0.925926	0.925926	0.925926	0.925926
0.863474	0.925926	0.925926	0.925926	0.925926	0.925926	0.925926
0.864268	0.925926	0.925926	0.925926	0.925926	0.925926	0.925926
0.865062	0.925926	0.925926	0.925926	0.925926	0.925926	0.925926
0.865855	0.925926	0.925926	0.925926	0.925926	0.925926	0.925926
0.866649	0.925926	0.925926	0.925926	0.925926	0.925926	0.925926
0.867443	0.925926	0.925926	0.925926	0.925926	0.925926	0.925926
0.868237	0.925926	0.925926	0.925926	0.925926	0.925926	0.925926
0.869031	0.925926	0.925926	0.925926	0.925926	0.925926	0.925926
0.869824	0.925926	0.925926	0.925926	0.925926	0.925926	0.925926
0.870618	0.925926	0.925926	0.925926	0.925926	0.925926	0.925926
0.871412	0.925926	0.925926	0.925926	0.925926	0.925926	0.925926
0.872206	0.925926	0.925926	0.925926	0.925926	0.925926	0.925926
0.873	0.925926	0.925926	0.925926	0.925926	0.925926	0.925926
0.873794	0.925926	0.925926	0.925926	0.925926	0.925926	0.925926
0.874587	0.925926	0.925926	0.925926	0.925926	0.925926	0.925926
0.875381	0.925926	0.925926	0.925926	0.925926	0.925926	0.925926
0.876175	0.925926	0.925926	0.925926	0.925926	0.925926	0.925926
0.876969	0.925926	0.925926	0.925926	0.925926	0.925926	0.925926
0.877763	0.925926	0.925926	0.925926	0.925926	0.925926	0.925926
0.878557	0.925926	0.925926	0.925926	0.925926	0.925926	0.925926
0.87935	0.925926	0.925926	0.925926	0.925926	0.925926	0.925926
0.880144	0.925926	0.925926	0.925926	0.925926	0.925926	0.925926
0.880938	0.925926	0.925926	0.925926	0.925926	0.925926	0.925926
0.881732	0.925926	0.925926	0.925926	0.925926	0.925926	0.925926
0.882526	0.925926	0.925926	0.925926	0.925926	0.925926	0.925926
0.88332	0.925926	0.925926	0.925926	0.925926	0.925926	0.925926
0.884113	0.925926	0.925926	0.925926	0.925926	0.925926	0.925926
0.884907	0.925926	0.925926	0.925926	0.925926	0.925926	0.925926
0.885701	0.925926	0.925926	0.925926	0.925926	0.925926	0.925926
0.886495	0.925926	0.925926	0.925926	0.925926	0.925926	0.925926
0.887289	0.925926	0.925926	0.925926	0.925926	0.925926	0.925926
0.888083	0.925926	0.925926	0.925926	0.925926	0.925926	0.925926
0.888876	0.925926	0.925926	0.925926	0.925926	0.925926	0.925926
0.88967	0.925926	0.925926	0.925926	0.925926	0.925926	0.925926
0.890464	0.925926	0.925926	0.925926	0.925926	0.925926	0.925926
0.891258	0.925926	0.925926	0.925926	0.925926	0.925926	0.925926
0.892052	0.925926	0.925926	0.925926	0.925926	0.925926	0.925926
0.892846	0.925926	0.925926	0.925926	0.925926	0.925926	0.925926
0.893639	0.925926	0.925926	0.925926	0.925926	0.925926	0.925926
0.894433	0.925926	0.925926	0.925926	0.925926	0.925926	0.925926
0.895227	0.925926	0.925926	0.925926	0.925926	0.925926	0.925926
0.896021	0.925926	0.925926	0.925926	0.925926	0.925926	0.925926
0.896815	0.925926	0.925926	0.925926	0.925926	0.925926	0.925926
0.897609	0.925926	0.925926	0.925926	0.925926	0.925926	0.925926
0.898402	0.925926	0.925926	0.925926	0.925926	0.925926	0.925926
0.899196	0.925926	0.925926	0.925926	0.925926	0.925926	0.925926
0.89999	0.925926	0.925926	0.925926	0.925926	0.925926	0.925926
0.900784	0.925926	0.925926	0.925926	0.925926	0.925926	0.925926
0.901578	0.925926	0.925926	0.925926	0.925926	0.925926	0.925926
0.902371	0.925926	0.925926	0.925926	0.925926	0.925926	0.925926
0.903165	0.925926	0.925926	0.925926	0.925926	0.925926	0.925926
0.903959	0.925926	0.925926	0.925926	0.925926	0.925926	0.925926
0.904753	0.925926	0.925926	0.925926	0.925926	0.925926	0.925926
0.905547	0.925926	0.925926	0.925926	0.925926	0.925926	0.925926
0.906341	0.925926	0.925926	0.925926	0.925926	0.925926	0.925926
0.907134	0.925926	0.925926	0.925926	0.925926	0.925926	0.925926
0.907928	0.925926	0.925926	0.925926	0.925926	0.925926	0.925926
0.908722	0.925926	0.925926	0.925926	0.925926	0.925926	0.925926
0.909516	0.925926	0.925926	0.925926	0.925926	0.925926	0.925926
0.91031	0.925926	0.925926	0.925926	0.925926	0.925926	0.925926
0.911104	0.925926	0.925926	0.925926	0.925926	0.925926	0.925926
0.911897	0.925926	0.925926	0.925926	0.925926	0.925926	0.925926
0.912691	0.925926	0.925926	0.925926	0.925926	0.925926	0.925926
0.913485	0.925926	0.925926	0.925926	0.925926	0.925926	0.925926
0.914279	0.925926	0.925926	0.925926	0.925926	0.925926	0.925926
0.915073	0.925926	0.925926	0.925926	0.925926	0.925926	0.925926
0.915867	0.925926	0.925926	0.925926	0.925926	0.925926	0.925926
0.91666	0.925926	0.925926	0.925926	0.925926	0.925926	0.925926
0.917454	0.925926	0.925926	0.925926	0.925926	0.925926	0.925926
0.918248	0.925926	0.925926	0.925926	0.925926	0.925926	0.925926
0.919042	0.925926	0.925926	0.925926	0.925926	0.925926	0.925926
0.919836	0.925926	0.925926	0.925926	0.925926	0.925926	0.925926
0.92063	0.925926	0.925926	0.925926	0.925926	0.925926	0.925926
0.921423	0.925926	0.925926	0.925926	0.925926	0.925926	0.925926
0.922217	0.925926	0.925926	0.925926	0.925926	0.925926	0.925926
0.923011	0.925926	0.925926	0.925926	0.925926	0.925926	0.925926
0.923805	0.925926	0.925926	0.925926	0.925926	0.925926	0.925926
0.924599	0.925926	0.925926	0.925926	0.925926	0.925926	0.925926
0.925393	0.925926	0.925926	0.925926	0.925926	0.925926	0.925926
0.926186	0.925926	0.925926	0.925926	0.925926	0.925926	0.925926
0.92698	0.925926	0.925926	0.925926	0.925926	0.925926	0.925926
0.927774	0.925926	0.925926	0.925926	0.925926	0.925926	0.925926
0.928568	0.925926	0.925926	0.925926	0.925926	0.925926	0.925926
0.929362	0.925926	0.925926	0.925926	0.925926	0.925926	0.925926
0.930156	0.925926	0.925926	0.925926	0.925926	0.925926	0.925926
0.930949	0.925926	0.925926	0.925926	0.925926	0.925926	0.925926
0.931743	0.925926	0.925926	0.925926	0.925926	0.925926	0.925926
0.932537	0.925926	0.925926	0.925926	0.925926	0.925926	0.925926
0.933331	0.925926	0.925926	0.925926	0.925926	0.925926	0.925926
0.934125	0.925926	0.925926	0.925926	0.925926	0.925926	0.925926
0.934918	0.925926	0.925926	0.925926	0.925926	0.925926	0.925926
0.935712	0.925926	0.925926	0.925926	0.925926	0.925926	0.925926
0.936506	0.925926	0.925926	0.925926	0.925926	0.925926	0.925926
0.9373	0.925926	0.925926	0.925926	0.925926	0.925926	0.925926
0.938094	0.925926	0.925926	0.925926	0.925926	0.925926	0.925926
0.938888	0.925926	0.925926	0.925926	0.925926	0.925926	0.925926
0.939681	0.925926	0.925926	0.925926	0.925926	0.925926	0.925926
0.940475	0.925926	0.925926	0.925926	0.925926	0.925926	0.925926
0.941269	0.925926	0.925926	0.925926	0.925926	0.925926	0.925926
0.942063	0.925926	0.925926	0.925926	0.925926	0.925926	0.925926
0.942857	0.925926	0.925926	0.925926	0.925926	0.925926	0.925926
0.943651	0.925926	0.925926	0.925926	0.925926	0.925926	0.925926
0.944444	0.925926	0.925926	0.925926	0.925926	0.925926	0.925926
0.945238	0.925926	0.925926	0.925926	0.925926	0.925926	0.925926
0.946032	0.925926	0.925926	0.925926	0.925926	0.925926	0.925926
0.946826	0.925926	0.925926	0.925926	0.925926	0.925926	0.925926
0.94762	0.925926	0.925926	0.925926	0.925926	0.925926	0.925926
0.948414	0.925926	0.925926	0.925926	0.925926	0.925926	0.925926
0.949207	0.925926	0.925926	0.925926	0.925926	0.925926	0.925926
0.950001	0.925926	0.925926	0.925926	0.925926	0.925926	0.925926
0.950795	0.925926	0.925926	0.925926	0.925926	0.925926	0.925926
0.951589	0.925926	0.925926	0.925926	0.925926	0.925926	0.925926
0.952383	0.925926	0.925926	0.925926	0.925926	0.925926	0.925926
0.953177	0.925926	0.925926	0.925926	0.925926	0.925926	0.925926
0.95397	0.925926	0.925926	0.925926	0.925926	0.925926	0.925926
0.954764	0.925926	0.925926	0.925926	0.925926	0.925926	0.925926
0.955558	0.925926	0.925926	0.925926	0.925926	0.925926	0.925926
0.956352	0.925926	0.925926	0.925926	0.925926	0.925926	0.925926
0.957146	0.925926	0.925926	0.925926	0.925926	0.925926	0.925926
0.95794	0.925926	0.925926	0.925926	0.925926	0.925926	0.925926
0.958733	0.925926	0.925926	0.925926	0.925926	0.925926	0.925926
0.959527	0.925926	0.925926	0.925926	0.925926	0.925926	0.925926
0.960321	0.925926	0.925926	0.925926	0.925926	0.925926	0.925926
0.961115	0.925926	0.925926	0.925926	0.925926	0.925926	0.925926
0.961909	0.925926	0.925926	0.925926	0.925926	0.925926	0.925926
0.962703	0.925926	0.925926	0.925926	0.925926	0.925926	0.925926
0.963496	0.925926	0.925926	0.925926	0.925926	0.925926	0.925926
0.96429	0.925926	0.925926	0.925926	0.925926	0.925926	0.925926
0.965084	0.925926	0.925926	0.925926	0.925926	0.925926	0.925926
0.965878	0.925926	0.925926	0.925926	0.925926	0.925926	0.925926
0.966672	0.925926	0.925926	0.925926	0.925926	0.925926	0.925926
0.967465	0.925926	0.925926	0.925926	0.925926	0.925926	0.925926
0.968259	0.925926	0.925926	0.925926	0.925926	0.925926	0.925926
0.969053	0.925926	0.925926	0.925926	0.925926	0.925926	0.925926
0.969847	0.925926	0.925926	0.925926	0.925926	0.925926	0.925926
0.970641	0.925926	0.925926	0.925926	0.925926	0.925926	0.925926
0.971435	0.925926	0.925926	0.925926	0.925926	0.925926	0.925926
0.972228	0.925926	0.925926	0.925926	0.925926	0.925926	0.925926
0.973022	0.925926	0.925926	0.925926	0.925926	0.925926	0.925926
0.973816	0.925926	0.925926	0.925926	0.925926	0.925926	0.925926
0.97461	0.925926	0.925926	0.925926	0.925926	0.925926	0.925926
0.975404	0.925926	0.925926	0.925926	0.925926	0.925926	0.925926
0.976198	0.925926	0.925926	0.925926	0.925926	0.925926	0.925926
0.976991	0.925926	0.925926	0.925926	0.925926	0.925926	0.925926
0.977785	0.925926	0.925926	0.925926	0.925926	0.925926	0.925926
0.978579	0.925926	0.925926	0.925926	0.925926	0.925926	0.925926
0.979373	0.925926	0.925926	0.925926	0.925926	0.925926	0.925926
0.980167	0.925926	0.925926	0.925926	0.925926	0.925926	0.925926
0.980961	0.925926	0.925926	0.925926	0.925926	0.925926	0.925926
0.981754	0.925926	0.925926	0.925926	0.925926	0.925926	0.925926
0.982548	0.925926	0.925926	0.925926	0.925926	0.925926	0.925926
0.983342	0.925926	0.925926	0.925926	0.925926	0.925926	0.925926
0.984136	0.925926	0.925926	0.925926	0.925926	0.925926	0.925926
0.98493	0.925926	0.925926	0.925926	0.925926	0.925926	0.925926
0.985724	0.925926	0.925926	0.925926	0.925926	0.925926	0.925926
0.986517	0.925926	0.925926	0.925926	0.925926	0.925926	0.925926
0.987311	0.925926	0.925926	0.925926	0.925926	0.925926	0.925926
0.988105	0.925926	0.925926	0.925926	0.925926	0.925926	0.925926
0.988899	0.925926	0.925926	0.925926	0.925926	0.925926	0.925926
0.989693	0.925926	0.925926	0.925926	0.925926	0.925926	0.925926
0.990487	0.925926	0.925926	0.925926	0.925926	0.925926	0.925926
0.99128	0.925926	0.925926	0.925926	0.925926	0.925926	0.925926
0.992074	0.925926	0.925926	0.925926	0.925926	0.925926	0.925926
0.992868	0.925926	0.925926	0.925926	0.925926	0.925926	0.925926
0.993662	0.925926	0.925926	0.925926	0.925926	0.925926	0.925926
0.994456	0.925926	0.925926	0.925926	0.925926	0.925926	0.925926
0.99525	0.925926	0.925926	0.925926	0.925926	0.925926	0.925926
0.996043	0.925926	0.925926	0.925926	0.925926	0.925926	0.925926
0.996837	0.925926	0.925926	0.925926	0.925926	0.925926	0.925926
0.997631	0.925926	0.925926	0.925926	0.925926	0.925926	0.925926
0.998425	0.925926	0.925926	0.925926	0.925926	0.925926	0.925926
0.999219	0.925926	0.925926	0.925926	0.925926	0.925926	0.925926
1.00001	0.925926	0.925926	0.925926	0.925926	0.925926	0.925926
1.00081	0.925926	0.925926	0.925926	0.925926	0.925926	0.925926
1.0016	0.925926	0.925926	0.925926	0.925926	0.925926	0.925926
1.00239	0.925926	0.925926	0.925926	0.925926	0.925926	0.925926
1.00319	0.925926	0.925926	0.925926	0.925926	0.925926	0.925926
1.00398	0.925926	0.925926	0.925926	0.925926	0.925926	0.925926
1.00478	0.925926	0.925926	0.925926	0.925926	0.925926	0.925926
1.00557	0.925926	0.925926	0.925926	0.925926	0.925926	0.925926
1.00636	0.925926	0.925926	0.925926	0.925926	0.925926	0.925926
1.00716	0.925926	0.925926	0.925926	0.925926	0.925926	0.925926
1.00795	0.925926	0.925926	0.925926	0.925926	0.925926	0.925926
1.00874	0.925926	0.925926	0.925926	0.925926	0.925926	0.925926
1.00954	0.925926	0.925926	0.925926	0.925926	0.925926	0.925926
1.01033	0.925926	0.925926	0.925926	0.925926	0.925926	0.925926
1.01113	0.925926	0.925926	0.925926	0.925926	0.925926	0.925926
1.01192	0.925926	0.925926	0.925926	0.925926	0.925926	0.925926
1.01271	0.925926	0.925926	0.925926	0.925926	0.925926	0.925926
1.01351	0.925926	0.925926	0.925926	0.925926	0.925926	0.925926
1.0143	0.925926	0.925926	0.925926	0.925926	0.925926	0.925926
1.0151	0.925926	0.925926	0.925926	0.925926	0.925926	0.925926
1.01589	0.925926	0.925926	0.925926	0.925926	0.925926	0.925926
1.01668	0.925926	0.925926	0.925926	0.925926	0.925926	0.925926
1.01748	0.925926	0.925926	0.925926	0.925926	0.925926	0.925926
1.01827	0.925926	0.925926	0.925926	0.925926	0.925926	0.925926
1.01906	0.925926	0.925926	0.925926	0.925926	0.925926	0.925926
1.01986	0.925926	0.925926	0.925926	0.925926	0.925926	0.925926
1.02065	0.925926	0.925926	0.925926	0.925926	0.925926	0.925926
1.02145	0.925926	0.925926	0.925926	0.925926	0.925926	0.925926
1.02224	0.925926	0.925926	0.925926	0.925926	0.925926	0.925926
1.02303	0.925926	0.925926	0.925926	0.925926	0.925926	0.925926
1.02383	0.925926	0.925926	0.925926	0.925926	0.925926	0.925926
1.02462	0.925926	0.925926	0.925926	0.925926	0.925926	0.925926
1.02542	0.925926	0.925926	0.925926	0.925926	0.925926	0.925926
1.02621	0.925926	0.925926	0.925926	0.925926	0.925926	0.925926
1.027	0.925926	0.925926	0.925926	0.925926	0.925926	0.925926
1.0278	0.925926	0.925926	0.925926	0.925926	0.925926	0.925926
1.02859	0.925926	0.925926	0.925926	0.925926	0.925926	0.925926
1.02938	0.925926	0.925926	0.925926	0.925926	0.925926	0.925926
1.03018	0.925926	0.925926	0.925926	0.925926	0.925926	0.925926
1.03097	0.925926	0.925926	0.925926	0.925926	0.925926	0.925926
1.03177	0.925926	0.925926	0.925926	0.925926	0.925926	0.925926
1.03256	0.925926	0.925926	0.925926	0.925926	0.925926	0.925926
1.03335	0.925926	0.925926	0.925926	0.925926	0.925926	0.925926
1.03415	0.925926	0.925926	0.925926	0.925926	0.925926	0.925926
1.03494	0.925926	0.925926	0.925926	0.925926	0.925926	0.925926
1.03573	0.925926	0.925926	0.925926	0.925926	0.925926	0.925926
1.03653	0.925926	0.925926	0.925926	0.925926	0.925926	0.925926
1.03732	0.925926	0.925926	0.925926	0.925926	0.925926	0.925926
1.03812	0.925926	0.925926	0.925926	0.925926	0.925926	0.925926
1.03891	0.925926	0.925926	0.925926	0.925926	0.925926	0.925926
1.0397	0.925926	0.925926	0.925926	0.925926	0.925926	0.925926
1.0405	0.925926	0.925926	0.925926	0.925926	0.925926	0.925926
1.04129	0.925926	0.925926	0.925926	0.925926	0.925926	0.925926
1.04209	0.925926	0.925926	0.925926	0.925926	0.925926	0.925926
1.04288	0.925926	0.925926	0.925926	0.925926	0.925926	0.925926
1.04367	0.925926	0.925926	0.925926	0.925926	0.925926	0.925926
1.04447	0.925926	0.925926	0.925926	0.925926	0.925926	0.925926
1.04526	0.925926	0.925926	0.925926	0.925926	0.925926	0.925926
1.04605	0.925926	0.925926	0.925926	0.925926	0.925926	0.925926
1.04685	0.925926	0.925926	0.925926	0.925926	0.925926	0.925926
1.04764	0.925926	0.925926	0.925926	0.925926	0.925926	0.925926
1.04844	0.925926	0.925926	0.925926	0.925926	0.925926	0.925926
1.04923	0.925926	0.925926	0.925926	0.925926	0.925926	0.925926
1.05002	0.925926	0.925926	0.925926	0.925926	0.925926	0.925926
1.05082	0.925926	0.925926	0.925926	0.925926	0.925926	0.925926
1.05161	0.925926	0.925926	0.925926	0.925926	0.925926	0.925926
1.05241	0.925926	0.925926	0.925926	0.925926	0.925926	0.925926
1.0532	0.925926	0.925926	0.925926	0.925926	0.925926	0.925926
1.05399	0.925926	0.925926	0.925926	0.925926	0.925926	0.925926
1.05479	0.925926	0.925926	0.925926	0.925926	0.925926	0.925926
1.05558	0.925926	0.925926	0.925926	0.925926	0.925926	0.925926
1.05637	0.925926	0.925926	0.925926	0.925926	0.925926	0.925926
1.05717	0.925926	0.925926	0.925926	0.925926	0.925926	0.925926
1.05796	0.925926	0.925926	0.925926	0.925926	0.925926	0.925926
1.05876	0.925926	0.925926	0.925926	0.925926	0.925926	0.925926
1.05955	0.925926	0.925926	0.925926	0.925926	0.925926	0.925926
1.06034	0.925926	0.925926	0.925926	0.925926	0.925926	0.925926
1.06114	0.925926	0.925926	0.925926	0.925926	0.925926	0.925926
1.06193	0.925926	0.925926	0.925926	0.925926	0.925926	0.925926
1.06273	0.925926	0.925926	0.925926	0.925926	0.925926	0.925926
1.06352	0.925926	0.925926	0.925926	0.925926	0.925926	0.925926
1.06431	0.925926	0.925926	0.925926	0.925926	0.925926	0.925926
1.06511	0.925926	0.925926	0.925926	0.925926	0.925926	0.925926
1.0659	0.925926	0.925926	0.925926	0.925926	0.925926	0.925926
1.06669	0.925926	0.925926	0.925926	0.925926	0.925926	0.925926
1.06749	0.925926	0.925926	0.925926	0.925926	0.925926	0.925926
1.06828	0.925926	0.925926	0.925926	0.925926	0.925926	0.925926
1.06908	0.925926	0.925926	0.925926	0.925926	0.925926	0.925926
1.06987	0.925926	0.925926	0.925926	0.925926	0.925926	0.925926
1.07066	0.925926	0.925926	0.925926	0.925926	0.925926	0.925926
1.07146	0.925926	0.925926	0.925926	0.925926	0.925926	0.925926
1.07225	0.925926	0.925926	0.925926	0.925926	0.925926	0.925926
1.07304	0.925926	0.925926	0.925926	0.925926	0.925926	0.925926
1.07384	0.925926	0.925926	0.925926	0.925926	0.925926	0.925926
1.07463	0.925926	0.925926	0.925926	0.925926	0.925926	0.925926
1.07543	0.925926	0.925926	0.925926	0.925926	0.925926	0.925926
1.07622	0.925926	0.925926	0.925926	0.925926	0.925926	0.925926
1.07701	0.925926	0.925926	0.925926	0.925926	0.925926	0.925926
1.07781	0.925926	0.925926	0.925926	0.925926	0.925926	0.925926
1.0786	0.925926	0.925926	0.925926	0.925926	0.925926	0.925926
1.0794	0.925926	0.925926	0.925926	0.925926	0.925926	0.925926
1.08019	0.925926	0.925926	0.925926	0.925926	0.925926	0.925926
1.08098	0.925926	0.925926	0.925926	0.925926	0.925926	0.925926
1.08178	0.925926	0.925926	0.925926	0.925926	0.925926	0.925926
1.08257	0.925926	0.925926	0.925926	0.925926	0.925926	0.925926
1.08336	0.925926	0.925926	0.925926	0.925926	0.925926	0.925926
1.08416	0.925926	0.925926	0.925926	0.925926	0.925926	0.925926
1.08495	0.925926	0.925926	0.925926	0.925926	0.925926	0.925926
1.08575	0.925926	0.925926	0.925926	0.925926	0.925926	0.925926
1.08654	0.925926	0.925926	0.925926	0.925926	0.925926	0.925926
1.08733	0.925926	0.925926	0.925926	0.925926	0.925926	0.925926
1.08813	0.925926	0.925926	0.925926	0.925926	0.925926	0.925926
1.08892	0.925926	0.925926	0.925926	0.925926	0.925926	0.925926
1.08972	0.925926	0.925926	0.925926	0.925926	0.925926	0.925926
1.09051	0.925926	0.925926	0.925926	0.925926	0.925926	0.925926
1.0913	0.925926	0.925926	0.925926	0.925926	0.925926	0.925926
1.0921	0.925926	0.925926	0.925926	0.925926	0.925926	0.925926
1.09289	0.925926	0.925926	0.925926	0.925926	0.925926	0.925926
1.09368	0.925926	0.925926	0.925926	0.925926	0.925926	0.925926
1.09448	0.925926	0.925926	0.925926	0.925926	0.925926	0.925926
1.09527	0.925926	0.925926	0.925926	0.925926	0.925926	0.925926
1.09607	0.925926	0.925926	0.925926	0.925926	0.925926	0.925926
1.09686	0.925926	0.925926	0.925926	0.925926	0.925926	0.925926
1.09765	0.925926	0.925926	0.925926	0.925926	0.925926	0.925926
1.09845	0.925926	0.925926	0.925926	0.925926	0.925926	0.925926
1.09924	0.925926	0.925926	0.925926	0.925926	0.925926	0.925926
1.10004	0.925926	0.925926	0.925926	0.925926	0.925926	0.925926
1.10083	0.925926	0.925926	0.925926	0.925926	0.925926	0.925926
1.10162	0.925926	0.925926	0.925926	0.925926	0.925926	0.925926
1.10242	0.925926	0.925926	0.925926	0.925926	0.925926	0.925926
1.10321	0.925926	0.925926	0.925926	0.925926	0.925926	0.925926
1.104	0.925926	0.925926	0.925926	0.925926	0.925926	0.925926
1.1048	0.925926	0.925926	0.925926	0.925926	0.925926	0.925926
1.10559	0.925926	0.925926	0.925926	0.925926	0.925926	0.925926
1.10639	0.925926	0.925926	0.925926	0.925926	0.925926	0.925926
1.10718	0.925926	0.925926	0.925926	0.925926	0.925926	0.925926
1.10797	0.925926	0.925926	0.925926	0.925926	0.925926	0.925926
1.10877	0.925926	0.925926	0.925926	0.925926	0.925926	0.925926
1.10956	0.925926	0.925926	0.925926	0.925926	0.925926	0.925926
1.11035	0.925926	0.925926	0.925926	0.925926	0.925926	0.925926
1.11115	0.925926	0.925926	0.925926	0.925926	0.925926	0.925926
1.11194	0.925926	0.925926	0.925926	0.925926	0.925926	0.925926
1.11274	0.925926	0.925926	0.925926	0.925926	0.925926	0.925926
1.11353	0.925926	0.925926	0.925926	0.925926	0.925926	0.925926
1.11432	0.925926	0.925926	0.925926	0.925926	0.925926	0.925926
1.11512	0.925926	0.925926	0.925926	0.925926	0.925926	0.925926
1.11591	0.925926	0.925926	0.925926	0.925926	0.925926	0.925926
1.11671	0.925926	0.925926	0.925926	0.925926	0.925926	0.925926
1.1175	0.925926	0.925926	0.925926	0.925926	0.925926	0.925926
1.11829	0.925926	0.925926	0.925926	0.925926	0.925926	0.925926
1.11909	0.925926	0.925926	0.925926	0.925926	0.925926	0.925926
1.11988	0.925926	0.925926	0.925926	0.925926	0.925926	0.925926
1.12067	0.925926	0.925926	0.925926	0.925926	0.925926	0.925926
1.12147	0.925926	0.925926	0.925926	0.925926	0.925926	0.925926
1.12226	0.925926	0.925926	0.925926	0.925926	0.925926	0.925926
1.12306	0.925926	0.925926	0.925926	0.925926	0.925926	0.925926
1.12385	0.925926	0.925926	0.925926	0.925926	0.925926	0.925926
1.12464	0.925926	0.925926	0.925926	0.925926	0.925926	0.925926
1.12544	0.925926	0.925926	0.925926	0.925926	0.925926	0.925926
1.12623	0.925926	0.925926	0.925926	0.925926	0.925926	0.925926
1.12703	0.925926	0.925926	0.925926	0.925926	0.925926	0.925926
1.12782	0.925926	0.925926	0.925926	0.925926	0.925926	0.925926
1.12861	0.925926	0.925926	0.925926	0.925926	0.925926	0.925926
1.12941	0.925926	0.925926	0.925926	0.925926	0.925926	0.925926
1.1302	0.925926	0.925926	0.925926	0.925926	0.925926	0.925926
1.13099	0.925926	0.925926	0.925926	0.925926	0.925926	0.925926
1.13179	0.925926	0.925926	0.925926	0.925926	0.925926	0.925926
1.13258	0.925926	0.925926	0.925926	0.925926	0.925926	0.925926
1.13338	0.925926	0.925926	0.925926	0.925926	0.925926	0.925926
1.13417	0.925926	0.925926	0.925926	0.925926	0.925926	0.925926
1.13496	0.925926	0.925926	0.925926	0.925926	0.925926	0.925926
1.13576	0.925926	0.925926	0.925926	0.925926	0.925926	0.925926
1.13655	0.925926	0.925926	0.925926	0.925926	0.925926	0.925926
1.13734	0.925926	0.925926	0.925926	0.925926	0.925926	0.925926
1.13814	0.925926	0.925926	0.925926	0.925926	0.925926	0.925926
1.13893	0.925926	0.925926	0.925926	0.925926	0.925926	0.925926
1.13973	0.925926	0.925926	0.925926	0.925926	0.925926	0.925926
1.14052	0.925926	0.925926	0.925926	0.925926	0.925926	0.925926
1.14131	0.925926	0.925926	0.925926	0.925926	0.925926	0.925926
1.14211	0.925926	0.925926	0.925926	0.925926	0.925926	0.925926
1.1429	0.925926	0.925926	0.925926	0.925926	0.925926	0.925926
1.1437	0.925926	0.925926	0.925926	0.925926	0.925926	0.925926
1.14449	0.925926	0.925926	0.925926	0.925926	0.925926	0.925926
1.14528	0.925926	0.925926	0.925926	0.925926	0.925926	0.925926
1.14608	0.925926	0.925926	0.925926	0.925926	0.925926	0.925926
1.14687	0.925926	0.925926	0.925926	0.925926	0.925926	0.925926
1.14766	0.925926	0.925926	0.925926	0.925926	0.925926	0.925926
1.14846	0.925926	0.925926	0.925926	0.925926	0.925926	0.925926
1.14925	0.925926	0.925926	0.925926	0.925926	0.925926	0.925926
1.15005	0.925926	0.925926	0.925926	0.925926	0.925926	0.925926
1.15084	0.925926	0.925926	0.925926	0.925926	0.925926	0.925926
1.15163	0.925926	0.925926	0.925926	0.925926	0.925926	0.925926
1.15243	0.925926	0.925926	0.925926	0.925926	0.925926	0.925926
1.15322	0.925926	0.925926	0.925926	0.925926	0.925926	0.925926
1.15402	0.925926	0.925926	0.925926	0.925926	0.925926	0.925926
1.15481	0.925926	0.925926	0.925926	0.925926	0.925926	0.925926
1.1556	0.925926	0.925926	0.925926	0.925926	0.925926	0.925926
1.1564	0.925926	0.925926	0.925926	0.925926	0.925926	0.925926
1.15719	0.925926	0.925926	0.925926	0.925926	0.925926	0.925926
1.15798	0.925926	0.925926	0.925926	0.925926	0.925926	0.925926
1.15878	0.925926	0.925926	0.925926	0.925926	0.925926	0.925926
1.15957	0.925926	0.925926	0.925926	0.925926	0.925926	0.925926
1.16037	0.925926	0.925926	0.925926	0.925926	0.925926	0.925926
1.16116	0.925926	0.925926	0.925926	0.925926	0.925926	0.925926
1.16195	0.925926	0.925926	0.925926	0.925926	0.925926	0.925926
1.16275	0.925926	0.925926	0.925926	0.925926	0.925926	0.925926
1.16354	0.925926	0.925926	0.925926	0.925926	0.925926	0.925926
1.16434	0.925926	0.925926	0.925926	0.925926	0.925926	0.925926
1.16513	0.925926	0.925926	0.925926	0.925926	0.925926	0.925926
1.16592	0.925926	0.925926	0.925926	0.925926	0.925926	0.925926
1.16672	0.925926	0.925926	0.925926	0.925926	0.925926	0.925926
1.16751	0.925926	0.925926	0.925926	0.925926	0.925926	0.925926
1.1683	0.925926	0.925926	0.925926	0.925926	0.925926	0.925926
1.1691	0.925926	0.925926	0.925926	0.925926	0.925926	0.925926
1.16989	0.925926	0.925926	0.925926	0.925926	0.925926	0.925926
1.17069	0.925926	0.925926	0.925926	0.925926	0.925926	0.925926
1.17148	0.925926	0.925926	0.925926	0.925926	0.925926	0.925926
1.17227	0.925926	0.925926	0.925926	0.925926	0.925926	0.925926
1.17307	0.925926	0.925926	0.925926	0.925926	0.925926	0.925926
1.17386	0.925926	0.925926	0.925926	0.925926	0.925926	0.925926
1.17465	0.925926	0.925926	0.925926	0.925926	0.925926	0.925926
1.17545	0.925926	0.925926	0.925926	0.925926	0.925926	0.925926
1.17624	0.925926	0.925926	0.925926	0.925926	0.925926	0.925926
1.17704	0.925926	0.925926	0.925926	0.925926	0.925926	0.925926
1.17783	0.925926	0.925926	0.925926	0.925926	0.925926	0.925926
1.17862	0.925926	0.925926	0.925926	0.925926	0.925926	0.925926
1.17942	0.925926	0.925926	0.925926	0.925926	0.925926	0.925926
1.18021	0.925926	0.925926	0.925926	0.925926	0.925926	0.925926
1.18101	0.925926	0.925926	0.925926	0.925926	0.925926	0.925926
1.1818	0.925926	0.925926	0.925926	0.925926	0.925926	0.925926
1.18259	0.925926	0.925926	0.925926	0.925926	0.925926	0.925926
1.18339	0.925926	0.925926	0.925926	0.925926	0.925926	0.925926
1.18418	0.925926	0.925926	0.925926	0.925926	0.925926	0.925926
1.18497	0.925926	0.925926	0.925926	0.925926	0.925926	0.925926
1.18577	0.925926	0.925926	0.925926	0.925926	0.925926	0.925926
1.18656	0.925926	0.925926	0.925926	0.925926	0.925926	0.925926
1.18736	0.925926	0.925926	0.925926	0.925926	0.925926	0.925926
1.18815	0.925926	0.925926	0.925926	0.925926	0.925926	0.925926
1.18894	0.925926	0.925926	0.925926	0.925926	0.925926	0.925926
1.18974	0.925926	0.925926	0.925926	0.925926	0.925926	0.925926
1.19053	0.925926	0.925926	0.925926	0.925926	0.925926	0.925926
1.19133	0.925926	0.925926	0.925926	0.925926	0.925926	0.925926
1.19212	0.925926	0.925926	0.925926	0.925926	0.925926	0.925926
1.19291	0.925926	0.925926	0.925926	0.925926	0.925926	0.925926
1.19371	0.925926	0.925926	0.925926	0.925926	0.925926	0.925926
1.1945	0.925926	0.925926	0.925926	0.925926	0.925926	0.925926
1.19529	0.925926	0.925926	0.925926	0.925926	0.925926	0.925926
1.19609	0.925926	0.925926	0.925926	0.925926	0.925926	0.925926
1.19688	0.925926	0.925926	0.925926	0.925926	0.925926	0.925926
1.19768	0.925926	0.925926	0.925926	0.925926	0.925926	0.925926
1.19847	0.925926	0.925926	0.925926	0.925926	0.925926	0.925926
1.19926	0.925926	0.925926	0.925926	0.925926	0.925926	0.925926
1.20006	0.925926	0.925926	0.925926	0.925926	0.925926	0.925926
1.20085	0.925926	0.925926	0.925926	0.925926	0.925926	0.925926
1.20165	0.925926	0.925926	0.925926	0.925926	0.925926	0.925926
1.20244	0.925926	0.925926	0.925926	0.925926	0.925926	0.925926
1.20323	0.925926	0.925926	0.925926	0.925926	0.925926	0.925926
1.20403	0.925926	0.925926	0.925926	0.925926	0.925926	0.925926
1.20482	0.925926	0.925926	0.925926	0.925926	0.925926	0.925926
1.20561	0.925926	0.925926	0.925926	0.925926	0.925926	0.925926
1.20641	0.925926	0.925926	0.925926	0.925926	0.925926	0.925926
1.2072	0.925926	0.925926	0.925926	0.925926	0.925926	0.925926
1.208	0.925926	0.925926	0.925926	0.925926	0.925926	0.925926
1.20879	0.925926	0.925926	0.925926	0.925926	0.925926	0.925926
1.20958	0.925926	0.925926	0.925926	0.925926	0.925926	0.925926
1.21038	0.925926	0.925926	0.925926	0.925926	0.925926	0.925926
1.21117	0.925926	0.925926	0.925926	0.925926	0.925926	0.925926
1.21196	0.925926	0.925926	0.925926	0.925926	0.925926	0.925926
1.21276	0.925926	0.925926	0.925926	0.925926	0.925926	0.925926
1.21355	0.925926	0.925926	0.925926	0.925926	0.925926	0.925926
1.21435	0.925926	0.925926	0.925926	0.925926	0.925926	0.925926
1.21514	0.925926	0.925926	0.925926	0.925926	0.925926	0.925926
1.21593	0.925926	0.925926	0.925926	0.925926	0.925926	0.925926
1.21673	0.925926	0.925926	0.925926	0.925926	0.925926	0.925926
1.21752	0.925926	0.925926	0.925926	0.925926	0.925926	0.925926
1.21832	0.925926	0.925926	0.925926	0.925926	0.925926	0.925926
1.21911	0.925926	0.925926	0.925926	0.925926	0.925926	0.925926
1.2199	0.925926	0.925926	0.925926	0.925926	0.925926	0.925926
1.2207	0.925926	0.925926	0.925926	0.925926	0.925926	0.925926
1.22149	0.925926	0.925926	0.925926	0.925926	0.925926	0.925926
1.22228	0.925926	0.925926	0.925926	0.925926	0.925926	0.925926
1.22308	0.925926	0.925926	0.925926	0.925926	0.925926	0.925926
1.22387	0.925926	0.925926	0.925926	0.925926	0.925926	0.925926
1.22467	0.925926	0.925926	0.925926	0.925926	0.925926	0.925926
1.22546	0.925926	0.925926	0.925926	0.925926	0.925926	0.925926
1.22625	0.925926	0.925926	0.925926	0.925926	0.925926	0.925926
1.22705	0.925926	0.925926	0.925926	0.925926	0.925926	0.925926
1.22784	0.925926	0.925926	0.925926	0.925926	0.925926	0.925926
1.22864	0.925926	0.925926	0.925926	0.925926	0.925926	0.925926
1.22943	0.925926	0.925926	0.925926	0.925926	0.925926	0.925926
1.23022	0.925926	0.925926	0.925926	0.925926	0.925926	0.925926
1.23102	0.925926	0.925926	0.925926	0.925926	0.925926	0.925926
1.23181	0.925926	0.925926	0.925926	0.925926	0.925926	0.925926
1.2326	0.925926	0.925926	0.925926	0.925926	0.925926	0.925926
1.2334	0.925926	0.925926	0.925926	0.925926	0.925926	0.925926
1.23419	0.925926	0.925926	0.925926	0.925926	0.925926	0.925926
1.23499	0.925926	0.925926	0.925926	0.925926	0.925926	0.925926
1.23578	0.925926	0.925926	0.925926	0.925926	0.925926	0.925926
1.23657	0.925926	0.925926	0.925926	0.925926	0.925926	0.925926
1.23737	0.925926	0.925926	0.925926	0.925926	0.925926	0.925926
1.23816	0.925926	0.925926	0.925926	0.925926	0.925926	0.925926
1.23896	0.925926	0.925926	0.925926	0.925926	0.925926	0.925926
1.23975	0.925926	0.925926	0.925926	0.925926	0.925926	0.925926
1.24054	0.925926	0.925926	0.925926	0.925926	0.925926	0.925926
1.24134	0.925926	0.925926	0.925926	0.925926	0.925926	0.925926
1.24213	0.925926	0.925926	0.925926	0.925926	0.925926	0.925926
1.24292	0.925926	0.925926	0.925926	0.925926	0.925926	0.925926
1.24372	0.925926	0.925926	0.925926	0.925926	0.925926	0.925926
1.24451	0.925926	0.925926	0.925926	0.925926	0.925926	0.925926
1.24531	0.925926	0.925926	0.925926	0.925926	0.925926	0.925926
1.2461	0.925926	0.925926	0.925926	0.925926	0.925926	0.925926
1.24689	0.925926	0.925926	0.925926	0.925926	0.925926	0.925926
1.24769	0.925926	0.925926	0.925926	0.925926	0.925926	0.925926
1.24848	0.925926	0.925926	0.925926	0.925926	0.925926	0.925926
1.24927	0.925926	0.925926	0.925926	0.925926	0.925926	0.925926
1.25007	0.925926	0.925926	0.925926	0.925926	0.925926	0.925926
1.25086	0.925926	0.925926	0.925926	0.925926	0.925926	0.925926
1.25166	0.925926	0.925926	0.925926	0.925926	0.925926	0.925926
1.25245	0.925926	0.925926	0.925926	0.925926	0.925926	0.925926
1.25324	0.925926	0.925926	0.925926	0.925926	0.925926	0.925926
1.25404	0.925926	0.925926	0.925926	0.925926	0.925926	0.925926
1.25483	0.925926	0.925926	0.925926	0.925926	0.925926	0.925926
1.25563	0.925926	0.925926	0.925926	0.925926	0.925926	0.925926
1.25642	0.925926	0.925926	0.925926	0.925926	0.925926	0.925926
1.25721	0.925926	0.925926	0.925926	0.925926	0.925926	0.925926
1.25801	0.925926	0.925926	0.925926	0.925926	0.925926	0.925926
1.2588	0.925926	0.925926	0.925926	0.925926	0.925926	0.925926
1.25959	0.925926	0.925926	0.925926	0.925926	0.925926	0.925926
1.26039	0.925926	0.925926	0.925926	0.925926	0.925926	0.925926
1.26118	0.925926	0.925926	0.925926	0.925926	0.925926	0.925926
1.26198	0.925926	0.925926	0.925926	0.925926	0.925926	0.925926
1.26277	0.925926	0.925926	0.925926	0.925926	0.925926	0.925926
1.26356	0.925926	0.925926	0.925926	0.925926	0.925926	0.925926
1.26436	0.925926	0.925926	0.925926	0.925926	0.925926	0.925926
1.26515	0.925926	0.925926	0.925926	0.925926	0.925926	0.925926
1.26595	0.925926	0.925926	0.925926	0.925926	0.925926	0.925926
1.26674	0.925926	0.925926	0.925926	0.925926	0.925926	0.925926
1.26753	0.925926	0.925926	0.925926	0.925926	0.925926	0.925926
1.26833	0.925926	0.925926	0.925926	0.925926	0.925926	0.925926
1.26912	0.925926	0.925926	0.925926	0.925926	0.925926	0.925926
1.26991	0.925926	0.925926	0.925926	0.925926	0.925926	0.925926
1.27071	0.925926	0.925926	0.925926	0.925926	0.925926	0.925926
1.2715	0.925926	0.925926	0.925926	0.925926	0.925926	0.925926
1.2723	0.925926	0.925926	0.925926	0.925926	0.925926	0.925926
1.27309	0.925926	0.925926	0.925926	0.925926	0.925926	0.925926
1.27388	0.925926	0.925926	0.925926	0.925926	0.925926	0.925926
1.27468	0.925926	0.925926	0.925926	0.925926	0.925926	0.925926
1.27547	0.925926	0.925926	0.925926	0.925926	0.925926	0.925926
1.27627	0.925926	0.925926	0.925926	0.925926	0.925926	0.925926
1.27706	0.925926	0.925926	0.925926	0.925926	0.925926	0.925926
1.27785	0.925926	0.925926	0.925926	0.925926	0.925926	0.925926
1.27865	0.925926	0.925926	0.925926	0.925926	0.925926	0.925926
1.27944	0.925926	0.925926	0.925926	0.925926	0.925926	0.925926
1.28023	0.925926	0.925926	0.925926	0.925926	0.925926	0.925926
1.28103	0.925926	0.925926	0.925926	0.925926	0.925926	0.925926
1.28182	0.925926	0.925926	0.925926	0.925926	0.925926	0.925926
1.28262	0.925926	0.925926	0.925926	0.925926	0.925926	0.925926
1.28341	0.925926	0.925926	0.925926	0.925926	0.925926	0.925926
1.2842	0.925926	0.925926	0.925926	0.925926	0.925926	0.925926
1.285	0.925926	0.925926	0.925926	0.925926	0.925926	0.925926
1.28579	0.925926	0.925926	0.925926	0.925926	0.925926	0.925926
1.28658	0.925926	0.925926	0.925926	0.925926	0.925926	0.925926
1.28738	0.925926	0.925926	0.925926	0.925926	0.925926	0.925926
1.28817	0.925926	0.925926	0.925926	0.925926	0.925926	0.925926
1.28897	0.925926	0.925926	0.925926	0.925926	0.925926	0.925926
1.28976	0.925926	0.925926	0.925926	0.925926	0.925926	0.925926
1.29055	0.925926	0.925926	0.925926	0.925926	0.925926	0.925926
1.29135	0.925926	0.925926	0.925926	0.925926	0.925926	0.925926
1.29214	0.925926	0.925926	0.925926	0.925926	0.925926	0.925926
1.29294	0.925926	0.925926	0.925926	0.925926	0.925926	0.925926
1.29373	0.925926	0.925926	0.925926	0.925926	0.925926	0.925926
1.29452	0.925926	0.925926	0.925926	0.925926	0.925926	0.925926
1.29532	0.925926	0.925926	0.925926	0.925926	0.925926	0.925926
1.29611	0.925926	0.925926	0.925926	0.925926	0.925926	0.925926
1.2969	0.925926	0.925926	0.925926	0.925926	0.925926	0.925926
1.2977	0.925926	0.925926	0.925926	0.925926	0.925926	0.925926
1.29849	0.925926	0.925926	0.925926	0.925926	0.925926	0.925926
1.29929	0.925926	0.925926	0.925926	0.925926	0.925926	0.925926
1.30008	0.925926	0.925926	0.925926	0.925926	0.925926	0.925926
1.30087	0.925926	0.925926	0.925926	0.925926	0.925926	0.925926
1.30167	0.925926	0.925926	0.925926	0.925926	0.925926	0.925926
1.30246	0.925926	0.925926	0.925926	0.925926	0.925926	0.925926
1.30326	0.925926	0.925926	0.925926	0.925926	0.925926	0.925926
1.30405	0.925926	0.925926	0.925926	0.925926	0.925926	0.925926
1.30484	0.925926	0.925926	0.925926	0.925926	0.925926	0.925926
1.30564	0.925926	0.925926	0.925926	0.925926	0.925926	0.925926
1.30643	0.925926	0.925926	0.925926	0.925926	0.925926	0.925926
1.30722	0.925926	0.925926	0.925926	0.925926	0.925926	0.925926
1.30802	0.925926	0.925926	0.925926	0.925926	0.925926	0.925926
1.30881	0.925926	0.925926	0.925926	0.925926	0.925926	0.925926
1.30961	0.925926	0.925926	0.925926	0.925926	0.925926	0.925926
1.3104	0.925926	0.925926	0.925926	0.925926	0.925926	0.925926
1.31119	0.925926	0.925926	0.925926	0.925926	0.925926	0.925926
1.31199	0.925926	0.925926	0.925926	0.925926	0.925926	0.925926
1.31278	0.925926	0.925926	0.925926	0.925926	0.925926	0.925926
1.31358	0.925926	0.925926	0.925926	0.925926	0.925926	0.925926
1.31437	0.925926	0.925926	0.925926	0.925926	0.925926	0.925926
1.31516	0.925926	0.925926	0.925926	0.925926	0.925926	0.925926
1.31596	0.925926	0.925926	0.925926	0.925926	0.925926	0.925926
1.31675	0.925926	0.925926	0.925926	0.925926	0.925926	0.925926
1.31754	0.925926	0.925926	0.925926	0.925926	0.925926	0.925926
1.31834	0.925926	0.925926	0.925926	0.925926	0.925926	0.925926
1.31913	0.925926	0.925926	0.925926	0.925926	0.925926	0.925926
1.31993	0.925926	0.925926	0.925926	0.925926	0.925926	0.925926
1.32072	0.925926	0.925926	0.925926	0.925926	0.925926	0.925926
1.32151	0.925926	0.925926	0.925926	0.925926	0.925926	0.925926
1.32231	0.925926	0.925926	0.925926	0.925926	0.925926	0.925926
1.3231	0.925926	0.925926	0.925926	0.925926	0.925926	0.925926
1.32389	0.925926	0.925926	0.925926	0.925926	0.925926	0.925926
1.32469	0.925926	0.925926	0.925926	0.925926	0.925926	0.925926
1.32548	0.925926	0.925926	0.925926	0.925926	0.925926	0.925926
1.32628	0.925926	0.925926	0.925926	0.925926	0.925926	0.925926
1.32707	0.925926	0.925926	0.925926	0.925926	0.925926	0.925926
1.32786	0.925926	0.925926	0.925926	0.925926	0.925926	0.925926
1.32866	0.925926	0.925926	0.925926	0.925926	0.925926	0.925926
1.32945	0.925926	0.925926	0.925926	0.925926	0.925926	0.925926
1.33025	0.925926	0.925926	0.925926	0.925926	0.925926	0.925926
1.33104	0.925926	0.925926	0.925926	0.925926	0.925926	0.925926
1.33183	0.925926	0.925926	0.925926	0.925926	0.925926	0.925926
1.33263	0.925926	0.925926	0.925926	0.925926	0.925926	0.925926
1.33342	0.925926	0.925926	0.925926	0.925926	0.925926	0.925926
1.33421	0.925926	0.925926	0.925926	0.925926	0.925926	0.925926
1.33501	0.925926	0.925926	0.925926	0.925926	0.925926	0.925926
1.3358	0.925926	0.925926	0.925926	0.925926	0.925926	0.925926
1.3366	0.925926	0.925926	0.925926	0.925926	0.925926	0.925926
1.33739	0.925926	0.925926	0.925926	0.925926	0.925926	0.925926
1.33818	0.925926	0.925926	0.925926	0.925926	0.925926	0.925926
1.33898	0.925926	0.925926	0.925926	0.925926	0.925926	0.925926
1.33977	0.925926	0.925926	0.925926	0.925926	0.925926	0.925926
1.34057	0.925926	0.925926	0.925926	0.925926	0.925926	0.925926
1.34136	0.925926	0.925926	0.925926	0.925926	0.925926	0.925926
1.34215	0.925926	0.925926	0.925926	0.925926	0.925926	0.925926
1.34295	0.925926	0.925926	0.925926	0.925926	0.925926	0.925926
1.34374	0.925926	0.925926	0.925926	0.925926	0.925926	0.925926
1.34453	0.925926	0.925926	0.925926	0.925926	0.925926	0.925926
1.34533	0.925926	0.925926	0.925926	0.925926	0.925926	0.925926
1.34612	0.925926	0.925926	0.925926	0.925926	0.925926	0.925926
1.34692	0.925926	0.925926	0.925926	0.925926	0.925926	0.925926
1.34771	0.925926	0.925926	0.925926	0.925926	0.925926	0.925926
1.3485	0.925926	0.925926	0.925926	0.925926	0.925926	0.925926
1.3493	0.925926	0.925926	0.925926	0.925926	0.925926	0.925926
1.35009	0.925926	0.925926	0.925926	0.925926	0.925926	0.925926
1.35089	0.925926	0.925926	0.925926	0.925926	0.925926	0.925926
1.35168	0.925926	0.925926	0.925926	0.925926	0.925926	0.925926
1.35247	0.925926	0.925926	0.925926	0.925926	0.925926	0.925926
1.35327	0.925926	0.925926	0.925926	0.925926	0.925926	0.925926
1.35406	0.925926	0.925926	0.925926	0.925926	0.925926	0.925926
1.35485	0.925926	0.925926	0.925926	0.925926	0.925926	0.925926
1.35565	0.925926	0.925926	0.925926	0.925926	0.925926	0.925926
1.35644	0.925926	0.925926	0.925926	0.925926	0.925926	0.925926
1.35724	0.925926	0.925926	0.925926	0.925926	0.925926	0.925926
1.35803	0.925926	0.925926	0.925926	0.925926	0.925926	0.925926
1.35882	0.925926	0.925926	0.925926	0.925926	0.925926	0.925926
1.35962	0.925926	0.925926	0.925926	0.925926	0.925926	0.925926
1.36041	0.925926	0.925926	0.925926	0.925926	0.925926	0.925926
1.3612	0.925926	0.925926	0.925926	0.925926	0.925926	0.925926
1.362	0.925926	0.925926	0.925926	0.925926	0.925926	0.925926
1.36279	0.925926	0.925926	0.925926	0.925926	0.925926	0.925926
1.36359	0.925926	0.925926	0.925926	0.925926	0.925926	0.925926
1.36438	0.925926	0.925926	0.925926	0.925926	0.925926	0.925926
1.36517	0.925926	0.925926	0.925926	0.925926	0.925926	0.925926
1.36597	0.925926	0.925926	0.925926	0.925926	0.925926	0.925926
1.36676	0.925926	0.925926	0.925926	0.925926	0.925926	0.925926
1.36756	0.925926	0.925926	0.925926	0.925926	0.925926	0.925926
1.36835	0.925926	0.925926	0.925926	0.925926	0.925926	0.925926
1.36914	0.925926	0.925926	0.925926	0.925926	0.925926	0.925926
1.36994	0.925926	0.925926	0.925926	0.925926	0.925926	0.925926
1.37073	0.925926	0.925926	0.925926	0.925926	0.925926	0.925926
1.37152	0.925926	0.925926	0.925926	0.925926	0.925926	0.925926
1.37232	0.925926	0.925926	0.925926	0.925926	0.925926	0.925926
1.37311	0.925926	0.925926	0.925926	0.925926	0.925926	0.925926
1.37391	0.925926	0.925926	0.925926	0.925926	0.925926	0.925926
1.3747	0.925926	0.925926	0.925926	0.925926	0.925926	0.925926
1.37549	0.925926	0.925926	0.925926	0.925926	0.925926	0.925926
1.37629	0.925926	0.925926	0.925926	0.925926	0.925926	0.925926
1.37708	0.925926	0.925926	0.925926	0.925926	0.925926	0.925926
1.37788	0.925926	0.925926	0.925926	0.925926	0.925926	0.925926
1.37867	0.925926	0.925926	0.925926	0.925926	0.925926	0.925926
1.37946	0.925926	0.925926	0.925926	0.925926	0.925926	0.925926
1.38026	0.925926	0.925926	0.925926	0.925926	0.925926	0.925926
1.38105	0.925926	0.925926	0.925926	0.925926	0.925926	0.925926
1.38184	0.925926	0.925926	0.925926	0.925926	0.925926	0.925926
1.38264	0.925926	0.925926	0.925926	0.925926	0.925926	0.925926
1.38343	0.925926	0.925926	0.925926	0.925926	0.925926	0.925926
1.38423	0.925926	0.925926	0.925926	0.925926	0.925926	0.925926
1.38502	0.925926	0.925926	0.925926	0.925926	0.925926	0.925926
1.38581	0.925926	0.925926	0.925926	0.925926	0.925926	0.925926
1.38661	0.925926	0.925926	0.925926	0.925926	0.925926	0.925926
1.3874	0.925926	0.925926	0.925926	0.925926	0.925926	0.925926
1.3882	0.925926	0.925926	0.925926	0.925926	0.925926	0.925926
1.38899	0.925926	0.925926	0.925926	0.925926	0.925926	0.925926
1.38978	0.925926	0.925926	0.925926	0.925926	0.925926	0.925926
1.39058	0.925926	0.925926	0.925926	0.925926	0.925926	0.925926
1.39137	0.925926	0.925926	0.925926	0.925926	0.925926	0.925926
1.39216	0.925926	0.925926	0.925926	0.925926	0.925926	0.925926
1.39296	0.925926	0.925926	0.925926	0.925926	0.925926	0.925926
1.39375	0.925926	0.925926	0.925926	0.925926	0.925926	0.925926
1.39455	0.925926	0.925926	0.925926	0.925926	0.925926	0.925926
1.39534	0.925926	0.925926	0.925926	0.925926	0.925926	0.925926
1.39613	0.925926	0.925926	0.925926	0.925926	0.925926	0.925926
1.39693	0.925926	0.925926	0.925926	0.925926	0.925926	0.925926
1.39772	0.925926	0.925926	0.925926	0.925926	0.925926	0.925926
1.39851	0.925926	0.925926	0.925926	0.925926	0.925926	0.925926
1.39931	0.925926	0.925926	0.925926	0.925926	0.925926	0.925926
1.4001	0.925926	0.925926	0.925926	0.925926	0.925926	0.925926
1.4009	0.925926	0.925926	0.925926	0.925926	0.925926	0.925926
1.40169	0.925926	0.925926	0.925926	0.925926	0.925926	0.925926
1.40248	0.925926	0.925926	0.925926	0.925926	0.925926	0.925926
1.40328	0.925926	0.925926	0.925926	0.925926	0.925926	0.925926
1.40407	0.925926	0.925926	0.925926	0.925926	0.925926	0.925926
1.40487	0.925926	0.925926	0.925926	0.925926	0.925926	0.925926
1.40566	0.925926	0.925926	0.925926	0.925926	0.925926	0.925926
1.40645	0.925926	0.925926	0.925926	0.925926	0.925926	0.925926
1.40725	0.925926	0.925926	0.925926	0.925926	0.925926	0.925926
1.40804	0.925926	0.925926	0.925926	0.925926	0.925926	0.925926
1.40883	0.925926	0.925926	0.925926	0.925926	0.925926	0.925926
1.40963	0.925926	0.925926	0.925926	0.925926	0.925926	0.925926
1.41042	0.925926	0.925926	0.925926	0.925926	0.925926	0.925926
1.41122	0.925926	0.925926	0.925926	0.925926	0.925926	0.925926
1.41201	0.925926	0.925926	0.925926	0.925926	0.925926	0.925926
1.4128	0.925926	0.925926	0.925926	0.925926	0.925926	0.925926
1.4136	0.925926	0.925926	0.925926	0.925926	0.925926	0.925926
1.41439	0.925926	0.925926	0.925926	0.925926	0.925926	0.925926
1.41519	0.925926	0.925926	0.925926	0.925926	0.925926	0.925926
1.41598	0.925926	0.925926	0.925926	0.925926	0.925926	0.925926
1.41677	0.925926	0.925926	0.925926	0.925926	0.925926	0.925926
1.41757	0.925926	0.925926	0.925926	0.925926	0.925926	0.925926
1.41836	0.925926	0.925926	0.925926	0.925926	0.925926	0.925926
1.41915	0.925926	0.925926	0.925926	0.925926	0.925926	0.925926
1.41995	0.925926	0.925926	0.925926	0.925926	0.925926	0.925926
1.42074	0.925926	0.925926	0.925926	0.925926	0.925926	0.925926
1.42154	0.925926	0.925926	0.925926	0.925926	0.925926	0.925926
1.42233	0.925926	0.925926	0.925926	0.925926	0.925926	0.925926
1.42312	0.925926	0.925926	0.925926	0.925926	0.925926	0.925926
1.42392	0.925926	0.925926	0.925926	0.925926	0.925926	0.925926
1.42471	0.925926	0.925926	0.925926	0.925926	0.925926	0.925926
1.42551	0.925926	0.925926	0.925926	0.925926	0.925926	0.925926
1.4263	0.925926	0.925926	0.925926	0.925926	0.925926	0.925926
1.42709	0.925926	0.925926	0.925926	0.925926	0.925926	0.925926
1.42789	0.925926	0.925926	0.925926	0.925926	0.925926	0.925926
1.42868	0.925926	0.925926	0.925926	0.925926	0.925926	0.925926
1.42947	0.925926	0.925926	0.925926	0.925926	0.925926	0.925926
1.43027	0.925926	0.925926	0.925926	0.925926	0.925926	0.925926
1.43106	0.925926	0.925926	0.925926	0.925926	0.925926	0.925926
1.43186	0.925926	0.925926	0.925926	0.925926	0.925926	0.925926
1.43265	0.925926	0.925926	0.925926	0.925926	0.925926	0.925926
1.43344	0.925926	0.925926	0.925926	0.925926	0.925926	0.925926
1.43424	0.925926	0.925926	0.925926	0.925926	0.925926	0.925926
1.43503	0.925926	0.925926	0.925926	0.925926	0.925926	0.925926
1.43582	0.925926	0.925926	0.925926	0.925926	0.925926	0.925926
1.43662	0.925926	0.925926	0.925926	0.925926	0.925926	0.925926
1.43741	0.925926	0.925926	0.925926	0.925926	0.925926	0.925926
1.43821	0.925926	0.925926	0.925926	0.925926	0.925926	0.925926
1.439	0.925926	0.925926	0.925926	0.925926	0.925926	0.925926
1.43979	0.925926	0.925926	0.925926	0.925926	0.925926	0.925926
1.44059	0.925926	0.925926	0.925926	0.925926	0.925926	0.925926
1.44138	0.925926	0.925926	0.925926	0.925926	0.925926	0.925926
1.44218	0.925926	0.925926	0.925926	0.925926	0.925926	0.925926
1.44297	0.925926	0.925926	0.925926	0.925926	0.925926	0.925926
1.44376	0.925926	0.925926	0.925926	0.925926	0.925926	0.925926
1.44456	0.925926	0.925926	0.925926	0.925926	0.925926	0.925926
1.44535	0.925926	0.925926	0.925926	0.925926	0.925926	0.925926
1.44614	0.925926	0.925926	0.925926	0.925926	0.925926	0.925926
1.44694	0.925926	0.925926	0.925926	0.925926	0.925926	0.925926
1.44773	0.925926	0.925926	0.925926	0.925926	0.925926	0.925926
1.44853	0.925926	0.925926	0.925926	0.925926	0.925926	0.925926
1.44932	0.925926	0.925926	0.925926	0.925926	0.925926	0.925926
1.45011	0.925926	0.925926	0.925926	0.925926	0.925926	0.925926
1.45091	0.925926	0.925926	0.925926	0.925926	0.925926	0.925926
1.4517	0.925926	0.925926	0.925926	0.925926	0.925926	0.925926
1.4525	0.925926	0.925926	0.925926	0.925926	0.925926	0.925926
1.45329	0.925926	0.925926	0.925926	0.925926	0.925926	0.925926
1.45408	0.925926	0.925926	0.925926	0.925926	0.925926	0.925926
1.45488	0.925926	0.925926	0.925926	0.925926	0.925926	0.925926
1.45567	0.925926	0.925926	0.925926	0.925926	0.925926	0.925926
1.45646	0.925926	0.925926	0.925926	0.925926	0.925926	0.925926
1.45726	0.925926	0.925926	0.925926	0.925926	0.925926	0.925926
1.45805	0.925926	0.925926	0.925926	0.925926	0.925926	0.925926
1.45885	0.925926	0.925926	0.925926	0.925926	0.925926	0.925926
1.45964	0.925926	0.925926	0.925926	0.925926	0.925926	0.925926
1.46043	0.925926	0.925926	0.925926	0.925926	0.925926	0.925926
1.46123	0.925926	0.925926	0.925926	0.925926	0.925926	0.925926
1.46202	0.925926	0.925926	0.925926	0.925926	0.925926	0.925926
1.46282	0.925926	0.925926	0.925926	0.925926	0.925926	0.925926
1.46361	0.925926	0.925926	0.925926	0.925926	0.925926	0.925926
1.4644	0.925926	0.925926	0.925926	0.925926	0.925926	0.925926
1.4652	0.925926	0.925926	0.925926	0.925926	0.925926	0.925926
1.46599	0.925926	0.925926	0.925926	0.925926	0.925926	0.925926
1.46678	0.925926	0.925926	0.925926	0.925926	0.925926	0.925926
1.46758	0.925926	0.925926	0.925926	0.925926	0.925926	0.925926
1.46837	0.925926	0.925926	0.925926	0.925926	0.925926	0.925926
1.46917	0.925926	0.925926	0.925926	0.925926	0.925926	0.925926
1.46996	0.925926	0.925926	0.925926	0.925926	0.925926	0.925926
1.47075	0.925926	0.925926	0.925926	0.925926	0.925926	0.925926
1.47155	0.925926	0.925926	0.925926	0.925926	0.925926	0.925926
1.47234	0.925926	0.925926	0.925926	0.925926	0.925926	0.925926
1.47313	0.925926	0.925926	0.925926	0.925926	0.925926	0.925926
1.47393	0.925926	0.925926	0.925926	0.925926	0.925926	0.925926
1.47472	0.925926	0.925926	0.925926	0.925926	0.925926	0.925926
1.47552	0.925926	0.925926	0.925926	0.925926	0.925926	0.925926
1.47631	0.925926	0.925926	0.925926	0.925926	0.925926	0.925926
1.4771	0.925926	0.925926	0.925926	0.925926	0.925926	0.925926
1.4779	0.925926	0.925926	0.925926	0.925926	0.925926	0.925926
1.47869	0.925926	0.925926	0.925926	0.925926	0.925926	0.925926
1.47949	0.925926	0.925926	0.925926	0.925926	0.925926	0.925926
1.48028	0.925926	0.925926	0.925926	0.925926	0.925926	0.925926
1.48107	0.925926	0.925926	0.925926	0.925926	0.925926	0.925926
1.48187	0.925926	0.925926	0.925926	0.925926	0.925926	0.925926
1.48266	0.925926	0.925926	0.925926	0.925926	0.925926	0.925926
1.48345	0.925926	0.925926	0.925926	0.925926	0.925926	0.925926
1.48425	0.925926	0.925926	0.925926	0.925926	0.925926	0.925926
1.48504	0.925926	0.925926	0.925926	0.925926	0.925926	0.925926
1.48584	0.925926	0.925926	0.925926	0.925926	0.925926	0.925926
1.48663	0.925926	0.925926	0.925926	0.925926	0.925926	0.925926
1.48742	0.925926	0.925926	0.925926	0.925926	0.925926	0.925926
1.48822	0.925926	0.925926	0.925926	0.925926	0.925926	0.925926
1.48901	0.925926	0.925926	0.925926	0.925926	0.925926	0.925926
1.48981	0.925926	0.925926	0.925926	0.925926	0.925926	0.925926
1.4906	0.925926	0.925926	0.925926	0.925926	0.925926	0.925926
1.49139	0.925926	0.925926	0.925926	0.925926	0.925926	0.925926
1.49219	0.925926	0.925926	0.925926	0.925926	0.925926	0.925926
1.49298	0.925926	0.925926	0.925926	0.925926	0.925926	0.925926
1.49377	0.925926	0.925926	0.925926	0.925926	0.925926	0.925926
1.49457	0.925926	0.925926	0.925926	0.925926	0.925926	0.925926
1.49536	0.925926	0.925926	0.925926	0.925926	0.925926	0.925926
1.49616	0.925926	0.925926	0.925926	0.925926	0.925926	0.925926
1.49695	0.925926	0.925926	0.925926	0.925926	0.925926	0.925926
1.49774	0.925926	0.925926	0.925926	0.925926	0.925926	0.925926
1.49854	0.925926	0.925926	0.925926	0.925926	0.925926	0.925926
1.49933	0.925926	0.925926	0.925926	0.925926	0.925926	0.925926
1.50013	0.925926	0.925926	0.925926	0.925926	0.925926	0.925926
1.50092	0.925926	0.925926	0.925926	0.925926	0.925926	0.925926
1.50171	0.925926	0.925926	0.925926	0.925926	0.925926	0.925926
1.50251	0.925926	0.925926	0.925926	0.925926	0.925926	0.925926
1.5033	0.925926	0.925926	0.925926	0.925926	0.925926	0.925926
1.50409	0.925926	0.925926	0.925926	0.925926	0.925926	0.925926
1.50489	0.925926	0.925926	0.925926	0.925926	0.925926	0.925926
1.50568	0.925926	0.925926	0.925926	0.925926	0.925926	0.925926
1.50648	0.925926	0.925926	0.925926	0.925926	0.925926	0.925926
1.50727	0.925926	0.925926	0.925926	0.925926	0.925926	0.925926
1.50806	0.925926	0.925926	0.925926	0.925926	0.925926	0.925926
1.50886	0.925926	0.925926	0.925926	0.925926	0.925926	0.925926
1.50965	0.925926	0.925926	0.925926	0.925926	0.925926	0.925926
1.51044	0.925926	0.925926	0.925926	0.925926	0.925926	0.925926
1.51124	0.925926	0.925926	0.925926	0.925926	0.925926	0.925926
1.51203	0.925926	0.925926	0.925926	0.925926	0.925926	0.925926
1.51283	0.925926	0.925926	0.925926	0.925926	0.925926	0.925926
1.51362	0.925926	0.925926	0.925926	0.925926	0.925926	0.925926
1.51441	0.925926	0.925926	0.925926	0.925926	0.925926	0.925926
1.51521	0.925926	0.925926	0.925926	0.925926	0.925926	0.925926
1.516	0.925926	0.925926	0.925926	0.925926	0.925926	0.925926
1.5168	0.925926	0.925926	0.925926	0.925926	0.925926	0.925926
1.51759	0.925926	0.925926	0.925926	0.925926	0.925926	0.925926
1.51838	0.925926	0.925926	0.925926	0.925926	0.925926	0.925926
1.51918	0.925926	0.925926	0.925926	0.925926	0.925926	0.925926
1.51997	0.925926	0.925926	0.925926	0.925926	0.925926	0.925926
1.52076	0.925926	0.925926	0.925926	0.925926	0.925926	0.925926
1.52156	0.925926	0.925926	0.925926	0.925926	0.925926	0.925926
1.52235	0.925926	0.925926	0.925926	0.925926	0.925926	0.925926
1.52315	0.925926	0.925926	0.925926	0.925926	0.925926	0.925926
1.52394	0.925926	0.925926	0.925926	0.925926	0.925926	0.925926
1.52473	0.925926	0.925926	0.925926	0.925926	0.925926	0.925926
1.52553	0.925926	0.925926	0.925926	0.925926	0.925926	0.925926
1.52632	0.925926	0.925926	0.925926	0.925926	0.925926	0.925926
1.52712	0.925926	0.925926	0.925926	0.925926	0.925926	0.925926
1.52791	0.925926	0.925926	0.925926	0.925926	0.925926	0.925926
1.5287	0.925926	0.925926	0.925926	0.925926	0.925926	0.925926
1.5295	0.925926	0.925926	0.925926	0.925926	0.925926	0.925926
1.53029	0.925926	0.925926	0.925926	0.925926	0.925926	0.925926
1.53108	0.925926	0.925926	0.925926	0.925926	0.925926	0.925926
1.53188	0.925926	0.925926	0.925926	0.925926	0.925926	0.925926
1.53267	0.925926	0.925926	0.925926	0.925926	0.925926	0.925926
1.53347	0.925926	0.925926	0.925926	0.925926	0.925926	0.925926
1.53426	0.925926	0.925926	0.925926	0.925926	0.925926	0.925926
1.53505	0.925926	0.925926	0.925926	0.925926	0.925926	0.925926
1.53585	0.925926	0.925926	0.925926	0.925926	0.925926	0.925926
1.53664	0.925926	0.925926	0.925926	0.925926	0.925926	0.925926
1.53743	0.925926	0.925926	0.925926	0.925926	0.925926	0.925926
1.53823	0.925926	0.925926	0.925926	0.925926	0.925926	0.925926
1.53902	0.925926	0.925926	0.925926	0.925926	0.925926	0.925926
1.53982	0.925926	0.925926	0.925926	0.925926	0.925926	0.925926
1.54061	0.925926	0.925926	0.925926	0.925926	0.925926	0.925926
1.5414	0.925926	0.925926	0.925926	0.925926	0.925926	0.925926
1.5422	0.925926	0.925926	0.925926	0.925926	0.925926	0.925926
1.54299	0.925926	0.925926	0.925926	0.925926	0.925926	0.925926
1.54379	0.925926	0.925926	0.925926	0.925926	0.925926	0.925926
1.54458	0.925926	0.925926	0.925926	0.925926	0.925926	0.925926
1.54537	0.925926	0.925926	0.925926	0.925926	0.925926	0.925926
1.54617	0.925926	0.925926	0.925926	0.925926	0.925926	0.925926
1.54696	0.925926	0.925926	0.925926	0.925926	0.925926	0.925926
1.54775	0.925926	0.925926	0.925926	0.925926	0.925926	0.925926
1.54855	0.925926	0.925926	0.925926	0.925926	0.925926	0.925926
1.54934	0.925926	0.925926	0.925926	0.925926	0.925926	0.925926
1.55014	0.925926	0.925926	0.925926	0.925926	0.925926	0.925926
1.55093	0.925926	0.925926	0.925926	0.925926	0.925926	0.925926
1.55172	0.925926	0.925926	0.925926	0.925926	0.925926	0.925926
1.55252	0.925926	0.925926	0.925926	0.925926	0.925926	0.925926
1.55331	0.925926	0.925926	0.925926	0.925926	0.925926	0.925926
1.55411	0.925926	0.925926	0.925926	0.925926	0.925926	0.925926
1.5549	0.925926	0.925926	0.925926	0.925926	0.925926	0.925926
1.55569	0.925926	0.925926	0.925926	0.925926	0.925926	0.925926
1.55649	0.925926	0.925926	0.925926	0.925926	0.925926	0.925926
1.55728	0.925926	0.925926	0.925926	0.925926	0.925926	0.925926
1.55807	0.925926	0.925926	0.925926	0.925926	0.925926	0.925926
1.55887	0.925926	0.925926	0.925926	0.925926	0.925926	0.925926
1.55966	0.925926	0.925926	0.925926	0.925926	0.925926	0.925926
1.56046	0.925926	0.925926	0.925926	0.925926	0.925926	0.925926
1.56125	0.925926	0.925926	0.925926	0.925926	0.925926	0.925926
1.56204	0.925926	0.925926	0.925926	0.925926	0.925926	0.925926
1.56284	0.925926	0.925926	0.925926	0.925926	0.925926	0.925926
1.56363	0.925926	0.925926	0.925926	0.925926	0.925926	0.925926
1.56443	0.925926	0.925926	0.925926	0.925926	0.925926	0.925926
1.56522	0.925926	0.925926	0.925926	0.925926	0.925926	0.925926
1.56601	0.925926	0.925926	0.925926	0.925926	0.925926	0.925926
1.56681	0.925926	0.925926	0.925926	0.925926	0.925926	0.925926
1.5676	0.925926	0.925926	0.925926	0.925926	0.925926	0.925926
1.56839	0.925926	0.925926	0.925926	0.925926	0.925926	0.925926
1.56919	0.925926	0.925926	0.925926	0.925926	0.925926	0.925926
1.56998	0.925926	0.925926	0.925926	0.925926	0.925926	0.925926
1.57078	0.925926	0.925926	0.925926	0.925926	0.925926	0.925926
1.57157	0.925926	0.925926	0.925926	0.925926	0.925926	0.925926
1.57236	0.925926	0.925926	0.925926	0.925926	0.925926	0.925926
1.57316	0.925926	0.925926	0.925926	0.925926	0.925926	0.925926
1.57395	0.925926	0.925926	0.925926	0.925926	0.925926	0.925926
1.57474	0.925926	0.925926	0.925926	0.925926	0.925926	0.925926
1.57554	0.925926	0.925926	0.925926	0.925926	0.925926	0.925926
1.57633	0.925926	0.925926	0.925926	0.925926	0.925926	0.925926
1.57713	0.925926	0.925926	0.925926	0.925926	0.925926	0.925926
1.57792	0.925926	0.925926	0.925926	0.925926	0.925926	0.925926
1.57871	0.925926	0.925926	0.925926	0.925926	0.925926	0.925926
1.57951	0.925926	0.925926	0.925926	0.925926	0.925926	0.925926
1.5803	0.925926	0.925926	0.925926	0.925926	0.925926	0.925926
1.5811	0.925926	0.925926	0.925926	0.925926	0.925926	0.925926
1.58189	0.925926	0.925926	0.925926	0.925926	0.925926	0.925926
1.58268	0.925926	0.925926	0.925926	0.925926	0.925926	0.925926
1.58348	0.925926	0.925926	0.925926	0.925926	0.925926	0.925926
1.58427	0.925926	0.925926	0.925926	0.925926	0.925926	0.925926
1.58506	0.925926	0.925926	0.925926	0.925926	0.925926	0.925926
1.58586	0.925926	0.925926	0.925926	0.925926	0.925926	0.925926
1.58665	0.925926	0.925926	0.925926	0.925926	0.925926	0.925926
1.58745	0.925926	0.925926	0.925926	0.925926	0.925926	0.925926
1.58824	0.925926	0.925926	0.925926	0.925926	0.925926	0.925926
1.58903	0.925926	0.925926	0.925926	0.925926	0.925926	0.925926
1.58983	0.925926	0.925926	0.925926	0.925926	0.925926	0.925926
1.59062	0.925926	0.925926	0.925926	0.925926	0.925926	0.925926
1.59142	0.925926	0.925926	0.925926	0.925926	0.925926	0.925926
1.59221	0.925926	0.925926	0.925926	0.925926	0.925926	0.925926
1.593	0.925926	0.925926	0.925926	0.925926	0.925926	0.925926
1.5938	0.925926	0.925926	0.925926	0.925926	0.925926	0.925926
1.59459	0.925926	0.925926	0.925926	0.925926	0.925926	0.925926
1.59538	0.925926	0.925926	0.925926	0.925926	0.925926	0.925926
1.59618	0.925926	0.925926	0.925926	0.925926	0.925926	0.925926
1.59697	0.925926	0.925926	0.925926	0.925926	0.925926	0.925926
1.59777	0.925926	0.925926	0.925926	0.925926	0.925926	0.925926
1.59856	0.925926	0.925926	0.925926	0.925926	0.925926	0.925926
1.59935	0.925926	0.925926	0.925926	0.925926	0.925926	0.925926
1.60015	0.925926	0.925926	0.925926	0.925926	0.925926	0.925926
1.60094	0.925926	0.925926	0.925926	0.925926	0.925926	0.925926
1.60174	0.925926	0.925926	0.925926	0.925926	0.925926	0.925926
1.60253	0.925926	0.925926	0.925926	0.925926	0.925926	0.925926
1.60332	0.925926	0.925926	0.925926	0.925926	0.925926	0.925926
1.60412	0.925926	0.925926	0.925926	0.925926	0.925926	0.925926
1.60491	0.925926	0.925926	0.925926	0.925926	0.925926	0.925926
1.6057	0.925926	0.925926	0.925926	0.925926	0.925926	0.925926
1.6065	0.925926	0.925926	0.925926	0.925926	0.925926	0.925926
1.60729	0.925926	0.925926	0.925926	0.925926	0.925926	0.925926
1.60809	0.925926	0.925926	0.925926	0.925926	0.925926	0.925926
1.60888	0.925926	0.925926	0.925926	0.925926	0.925926	0.925926
1.60967	0.925926	0.925926	0.925926	0.925926	0.925926	0.925926
1.61047	0.925926	0.925926	0.925926	0.925926	0.925926	0.925926
1.61126	0.925926	0.925926	0.925926	0.925926	0.925926	0.925926
1.61205	0.925926	0.925926	0.925926	0.925926	0.925926	0.925926
1.61285	0.925926	0.925926	0.925926	0.925926	0.925926	0.925926
1.61364	0.925926	0.925926	0.925926	0.925926	0.925926	0.925926
1.61444	0.925926	0.925926	0.925926	0.925926	0.925926	0.925926
1.61523	0.925926	0.925926	0.925926	0.925926	0.925926	0.925926
1.61602	0.925926	0.925926	0.925926	0.925926	0.925926	0.925926
1.61682	0.925926	0.925926	0.925926	0.925926	0.925926	0.925926
1.61761	0.925926	0.925926	0.925926	0.925926	0.925926	0.925926
1.61841	0.925926	0.925926	0.925926	0.925926	0.925926	0.925926
1.6192	0.925926	0.925926	0.925926	0.925926	0.925926	0.925926
1.61999	0.925926	0.925926	0.925926	0.925926	0.925926	0.925926
1.62079	0.925926	0.925926	0.925926	0.925926	0.925926	0.925926
1.62158	0.925926	0.925926	0.925926	0.925926	0.925926	0.925926
1.62237	0.925926	0.925926	0.925926	0.925926	0.925926	0.925926
1.62317	0.925926	0.925926	0.925926	0.925926	0.925926	0.925926
1.62396	0.925926	0.925926	0.925926	0.925926	0.925926	0.925926
1.62476	0.925926	0.925926	0.925926	0.925926	0.925926	0.925926
1.62555	0.925926	0.925926	0.925926	0.925926	0.925926	0.925926
1.62634	0.925926	0.925926	0.925926	0.925926	0.925926	0.925926
1.62714	0.925926	0.925926	0.925926	0.925926	0.925926	0.925926
1.62793	0.925926	0.925926	0.925926	0.925926	0.925926	0.925926
1.62873	0.925926	0.925926	0.925926	0.925926	0.925926	0.925926
1.62952	0.925926	0.925926	0.925926	0.925926	0.925926	0.925926
1.63031	0.925926	0.925926	0.925926	0.925926	0.925926	0.925926
1.63111	0.925926	0.925926	0.925926	0.925926	0.925926	0.925926
1.6319	0.925926	0.925926	0.925926	0.925926	0.925926	0.925926
1.63269	0.925926	0.925926	0.925926	0.925926	0.925926	0.925926
1.63349	0.925926	0.925926	0.925926	0.925926	0.925926	0.925926
1.63428	0.925926	0.925926	0.925926	0.925926	0.925926	0.925926
1.63508	0.925926	0.925926	0.925926	0.925926	0.925926	0.925926
1.63587	0.925926	0.925926	0.925926	0.925926	0.925926	0.925926
1.63666	0.925926	0.925926	0.925926	0.925926	0.925926	0.925926
1.63746	0.925926	0.925926	0.925926	0.925926	0.925926	0.925926
1.63825	0.925926	0.925926	0.925926	0.925926	0.925926	0.925926
1.63905	0.925926	0.925926	0.925926	0.925926	0.925926	0.925926
1.63984	0.925926	0.925926	0.925926	0.925926	0.925926	0.925926
1.64063	0.925926	0.925926	0.925926	0.925926	0.925926	0.925926
1.64143	0.925926	0.925926	0.925926	0.925926	0.925926	0.925926
1.64222	0.925926	0.925926	0.925926	0.925926	0.925926	0.925926
1.64301	0.925926	0.925926	0.925926	0.925926	0.925926	0.925926
1.64381	0.925926	0.925926	0.925926	0.925926	0.925926	0.925926
1.6446	0.925926	0.925926	0.925926	0.925926	0.925926	0.925926
1.6454	0.925926	0.925926	0.925926	0.925926	0.925926	0.925926
1.64619	0.925926	0.925926	0.925926	0.925926	0.925926	0.925926
1.64698	0.925926	0.925926	0.925926	0.925926	0.925926	0.925926
1.64778	0.925926	0.925926	0.925926	0.925926	0.925926	0.925926
1.64857	0.925926	0.925926	0.925926	0.925926	0.925926	0.925926
[truncated: 8,001 more rows]

## Sheet: A_metastases
FPrate	Sensitivity[Mean]	Sensitivity_1	Sensitivity_2	Sensitivity_3	Sensitivity_4	Sensitivity_5
0.0625	0.438788	0.430303	0.430303	0.472727	0.430303	0.430303
0.0632938	0.438788	0.430303	0.430303	0.472727	0.430303	0.430303
0.0640877	0.438788	0.430303	0.430303	0.472727	0.430303	0.430303
0.0648815	0.438788	0.430303	0.430303	0.472727	0.430303	0.430303
0.0656753	0.438788	0.430303	0.430303	0.472727	0.430303	0.430303
0.0664691	0.438788	0.430303	0.430303	0.472727	0.430303	0.430303
0.067263	0.438788	0.430303	0.430303	0.472727	0.430303	0.430303
0.0680568	0.438788	0.430303	0.430303	0.472727	0.430303	0.430303
0.0688506	0.438788	0.430303	0.430303	0.472727	0.430303	0.430303
0.0696445	0.438788	0.430303	0.430303	0.472727	0.430303	0.430303
0.0704383	0.472727	0.472727	0.472727	0.472727	0.472727	0.472727
0.0712321	0.472727	0.472727	0.472727	0.472727	0.472727	0.472727
0.072026	0.472727	0.472727	0.472727	0.472727	0.472727	0.472727
0.0728198	0.472727	0.472727	0.472727	0.472727	0.472727	0.472727
0.0736136	0.472727	0.472727	0.472727	0.472727	0.472727	0.472727
0.0744074	0.472727	0.472727	0.472727	0.472727	0.472727	0.472727
0.0752013	0.472727	0.472727	0.472727	0.472727	0.472727	0.472727
0.0759951	0.472727	0.472727	0.472727	0.472727	0.472727	0.472727
0.0767889	0.472727	0.472727	0.472727	0.472727	0.472727	0.472727
0.0775828	0.472727	0.472727	0.472727	0.472727	0.472727	0.472727
0.0783766	0.472727	0.472727	0.472727	0.472727	0.472727	0.472727
0.0791704	0.472727	0.472727	0.472727	0.472727	0.472727	0.472727
0.0799642	0.472727	0.472727	0.472727	0.472727	0.472727	0.472727
0.0807581	0.478788	0.478788	0.478788	0.478788	0.478788	0.478788
0.0815519	0.478788	0.478788	0.478788	0.478788	0.478788	0.478788
0.0823457	0.478788	0.478788	0.478788	0.478788	0.478788	0.478788
0.0831396	0.478788	0.478788	0.478788	0.478788	0.478788	0.478788
0.0839334	0.478788	0.478788	0.478788	0.478788	0.478788	0.478788
0.0847272	0.478788	0.478788	0.478788	0.478788	0.478788	0.478788
0.0855211	0.478788	0.478788	0.478788	0.478788	0.478788	0.478788
0.0863149	0.478788	0.478788	0.478788	0.478788	0.478788	0.478788
0.0871087	0.478788	0.478788	0.478788	0.478788	0.478788	0.478788
0.0879025	0.478788	0.478788	0.478788	0.478788	0.478788	0.478788
0.0886964	0.478788	0.478788	0.478788	0.478788	0.478788	0.478788
0.0894902	0.478788	0.478788	0.478788	0.478788	0.478788	0.478788
0.090284	0.490909	0.50303	0.50303	0.478788	0.478788	0.490909
0.0910779	0.490909	0.50303	0.50303	0.478788	0.478788	0.490909
0.0918717	0.490909	0.50303	0.50303	0.478788	0.478788	0.490909
0.0926655	0.490909	0.50303	0.50303	0.478788	0.478788	0.490909
0.0934593	0.490909	0.50303	0.50303	0.478788	0.478788	0.490909
0.0942532	0.490909	0.50303	0.50303	0.478788	0.478788	0.490909
0.095047	0.490909	0.50303	0.50303	0.478788	0.478788	0.490909
0.0958408	0.490909	0.50303	0.50303	0.478788	0.478788	0.490909
0.0966347	0.490909	0.50303	0.50303	0.478788	0.478788	0.490909
0.0974285	0.490909	0.50303	0.50303	0.478788	0.478788	0.490909
0.0982223	0.490909	0.50303	0.50303	0.478788	0.478788	0.490909
0.0990162	0.490909	0.50303	0.50303	0.478788	0.478788	0.490909
0.09981	0.490909	0.50303	0.50303	0.478788	0.478788	0.490909
0.100604	0.509091	0.527273	0.527273	0.484848	0.50303	0.50303
0.101398	0.509091	0.527273	0.527273	0.484848	0.50303	0.50303
0.102191	0.509091	0.527273	0.527273	0.484848	0.50303	0.50303
0.102985	0.509091	0.527273	0.527273	0.484848	0.50303	0.50303
0.103779	0.509091	0.527273	0.527273	0.484848	0.50303	0.50303
0.104573	0.509091	0.527273	0.527273	0.484848	0.50303	0.50303
0.105367	0.509091	0.527273	0.527273	0.484848	0.50303	0.50303
0.106161	0.509091	0.527273	0.527273	0.484848	0.50303	0.50303
0.106954	0.509091	0.527273	0.527273	0.484848	0.50303	0.50303
0.107748	0.509091	0.527273	0.527273	0.484848	0.50303	0.50303
0.108542	0.509091	0.527273	0.527273	0.484848	0.50303	0.50303
0.109336	0.509091	0.527273	0.527273	0.484848	0.50303	0.50303
0.11013	0.517576	0.527273	0.527273	0.50303	0.527273	0.50303
0.110924	0.517576	0.527273	0.527273	0.50303	0.527273	0.50303
0.111717	0.517576	0.527273	0.527273	0.50303	0.527273	0.50303
0.112511	0.517576	0.527273	0.527273	0.50303	0.527273	0.50303
0.113305	0.517576	0.527273	0.527273	0.50303	0.527273	0.50303
0.114099	0.517576	0.527273	0.527273	0.50303	0.527273	0.50303
0.114893	0.517576	0.527273	0.527273	0.50303	0.527273	0.50303
0.115687	0.517576	0.527273	0.527273	0.50303	0.527273	0.50303
0.11648	0.517576	0.527273	0.527273	0.50303	0.527273	0.50303
0.117274	0.517576	0.527273	0.527273	0.50303	0.527273	0.50303
0.118068	0.517576	0.527273	0.527273	0.50303	0.527273	0.50303
0.118862	0.517576	0.527273	0.527273	0.50303	0.527273	0.50303
0.119656	0.517576	0.527273	0.527273	0.50303	0.527273	0.50303
0.12045	0.550303	0.569697	0.6	0.527273	0.527273	0.527273
0.121243	0.550303	0.569697	0.6	0.527273	0.527273	0.527273
0.122037	0.550303	0.569697	0.6	0.527273	0.527273	0.527273
0.122831	0.550303	0.569697	0.6	0.527273	0.527273	0.527273
0.123625	0.550303	0.569697	0.6	0.527273	0.527273	0.527273
0.124419	0.550303	0.569697	0.6	0.527273	0.527273	0.527273
0.125213	0.550303	0.569697	0.6	0.527273	0.527273	0.527273
0.126006	0.550303	0.569697	0.6	0.527273	0.527273	0.527273
0.1268	0.550303	0.569697	0.6	0.527273	0.527273	0.527273
0.127594	0.550303	0.569697	0.6	0.527273	0.527273	0.527273
0.128388	0.550303	0.569697	0.6	0.527273	0.527273	0.527273
0.129182	0.550303	0.569697	0.6	0.527273	0.527273	0.527273
0.129975	0.550303	0.569697	0.6	0.527273	0.527273	0.527273
0.130769	0.570909	0.6	0.6	0.527273	0.6	0.527273
0.131563	0.570909	0.6	0.6	0.527273	0.6	0.527273
0.132357	0.570909	0.6	0.6	0.527273	0.6	0.527273
0.133151	0.570909	0.6	0.6	0.527273	0.6	0.527273
0.133945	0.570909	0.6	0.6	0.527273	0.6	0.527273
0.134738	0.570909	0.6	0.6	0.527273	0.6	0.527273
0.135532	0.570909	0.6	0.6	0.527273	0.6	0.527273
0.136326	0.570909	0.6	0.6	0.527273	0.6	0.527273
0.13712	0.570909	0.6	0.6	0.527273	0.6	0.527273
0.137914	0.570909	0.6	0.6	0.527273	0.6	0.527273
0.138708	0.570909	0.6	0.6	0.527273	0.6	0.527273
0.139501	0.570909	0.6	0.6	0.527273	0.6	0.527273
0.140295	0.578182	0.6	0.612121	0.527273	0.6	0.551515
0.141089	0.578182	0.6	0.612121	0.527273	0.6	0.551515
0.141883	0.578182	0.6	0.612121	0.527273	0.6	0.551515
0.142677	0.578182	0.6	0.612121	0.527273	0.6	0.551515
0.143471	0.578182	0.6	0.612121	0.527273	0.6	0.551515
0.144264	0.578182	0.6	0.612121	0.527273	0.6	0.551515
0.145058	0.578182	0.6	0.612121	0.527273	0.6	0.551515
0.145852	0.578182	0.6	0.612121	0.527273	0.6	0.551515
0.146646	0.578182	0.6	0.612121	0.527273	0.6	0.551515
0.14744	0.578182	0.6	0.612121	0.527273	0.6	0.551515
0.148234	0.578182	0.6	0.612121	0.527273	0.6	0.551515
0.149027	0.578182	0.6	0.612121	0.527273	0.6	0.551515
0.149821	0.578182	0.6	0.612121	0.527273	0.6	0.551515
0.150615	0.598788	0.6	0.612121	0.6	0.612121	0.569697
0.151409	0.598788	0.6	0.612121	0.6	0.612121	0.569697
0.152203	0.598788	0.6	0.612121	0.6	0.612121	0.569697
0.152997	0.598788	0.6	0.612121	0.6	0.612121	0.569697
0.15379	0.598788	0.6	0.612121	0.6	0.612121	0.569697
0.154584	0.598788	0.6	0.612121	0.6	0.612121	0.569697
0.155378	0.598788	0.6	0.612121	0.6	0.612121	0.569697
0.156172	0.598788	0.6	0.612121	0.6	0.612121	0.569697
0.156966	0.598788	0.6	0.612121	0.6	0.612121	0.569697
0.15776	0.598788	0.6	0.612121	0.6	0.612121	0.569697
0.158553	0.598788	0.6	0.612121	0.6	0.612121	0.569697
0.159347	0.598788	0.6	0.612121	0.6	0.612121	0.569697
0.160141	0.603636	0.612121	0.618182	0.6	0.612121	0.575758
0.160935	0.603636	0.612121	0.618182	0.6	0.612121	0.575758
0.161729	0.603636	0.612121	0.618182	0.6	0.612121	0.575758
0.162523	0.603636	0.612121	0.618182	0.6	0.612121	0.575758
0.163316	0.603636	0.612121	0.618182	0.6	0.612121	0.575758
0.16411	0.603636	0.612121	0.618182	0.6	0.612121	0.575758
0.164904	0.603636	0.612121	0.618182	0.6	0.612121	0.575758
0.165698	0.603636	0.612121	0.618182	0.6	0.612121	0.575758
0.166492	0.603636	0.612121	0.618182	0.6	0.612121	0.575758
0.167285	0.603636	0.612121	0.618182	0.6	0.612121	0.575758
0.168079	0.603636	0.612121	0.618182	0.6	0.612121	0.575758
0.168873	0.603636	0.612121	0.618182	0.6	0.612121	0.575758
0.169667	0.603636	0.612121	0.618182	0.6	0.612121	0.575758
0.170461	0.612121	0.612121	0.624242	0.612121	0.618182	0.593939
0.171255	0.612121	0.612121	0.624242	0.612121	0.618182	0.593939
0.172048	0.612121	0.612121	0.624242	0.612121	0.618182	0.593939
0.172842	0.612121	0.612121	0.624242	0.612121	0.618182	0.593939
0.173636	0.612121	0.612121	0.624242	0.612121	0.618182	0.593939
0.17443	0.612121	0.612121	0.624242	0.612121	0.618182	0.593939
0.175224	0.612121	0.612121	0.624242	0.612121	0.618182	0.593939
0.176018	0.612121	0.612121	0.624242	0.612121	0.618182	0.593939
0.176811	0.612121	0.612121	0.624242	0.612121	0.618182	0.593939
0.177605	0.612121	0.612121	0.624242	0.612121	0.618182	0.593939
0.178399	0.612121	0.612121	0.624242	0.612121	0.618182	0.593939
0.179193	0.612121	0.612121	0.624242	0.612121	0.618182	0.593939
0.179987	0.612121	0.612121	0.624242	0.612121	0.618182	0.593939
0.180781	0.61697	0.612121	0.636364	0.612121	0.624242	0.6
0.181574	0.61697	0.612121	0.636364	0.612121	0.624242	0.6
0.182368	0.61697	0.612121	0.636364	0.612121	0.624242	0.6
0.183162	0.61697	0.612121	0.636364	0.612121	0.624242	0.6
0.183956	0.61697	0.612121	0.636364	0.612121	0.624242	0.6
0.18475	0.61697	0.612121	0.636364	0.612121	0.624242	0.6
0.185544	0.61697	0.612121	0.636364	0.612121	0.624242	0.6
0.186337	0.61697	0.612121	0.636364	0.612121	0.624242	0.6
0.187131	0.61697	0.612121	0.636364	0.612121	0.624242	0.6
0.187925	0.61697	0.612121	0.636364	0.612121	0.624242	0.6
0.188719	0.61697	0.612121	0.636364	0.612121	0.624242	0.6
0.189513	0.61697	0.612121	0.636364	0.612121	0.624242	0.6
0.190307	0.62303	0.618182	0.654545	0.618182	0.624242	0.6
0.1911	0.62303	0.618182	0.654545	0.618182	0.624242	0.6
0.191894	0.62303	0.618182	0.654545	0.618182	0.624242	0.6
0.192688	0.62303	0.618182	0.654545	0.618182	0.624242	0.6
0.193482	0.62303	0.618182	0.654545	0.618182	0.624242	0.6
0.194276	0.62303	0.618182	0.654545	0.618182	0.624242	0.6
0.19507	0.62303	0.618182	0.654545	0.618182	0.624242	0.6
0.195863	0.62303	0.618182	0.654545	0.618182	0.624242	0.6
0.196657	0.62303	0.618182	0.654545	0.618182	0.624242	0.6
0.197451	0.62303	0.618182	0.654545	0.618182	0.624242	0.6
0.198245	0.62303	0.618182	0.654545	0.618182	0.624242	0.6
0.199039	0.62303	0.618182	0.654545	0.618182	0.624242	0.6
0.199832	0.62303	0.618182	0.654545	0.618182	0.624242	0.6
0.200626	0.632727	0.636364	0.654545	0.636364	0.636364	0.6
0.20142	0.632727	0.636364	0.654545	0.636364	0.636364	0.6
0.202214	0.632727	0.636364	0.654545	0.636364	0.636364	0.6
0.203008	0.632727	0.636364	0.654545	0.636364	0.636364	0.6
0.203802	0.632727	0.636364	0.654545	0.636364	0.636364	0.6
0.204595	0.632727	0.636364	0.654545	0.636364	0.636364	0.6
0.205389	0.632727	0.636364	0.654545	0.636364	0.636364	0.6
0.206183	0.632727	0.636364	0.654545	0.636364	0.636364	0.6
0.206977	0.632727	0.636364	0.654545	0.636364	0.636364	0.6
0.207771	0.632727	0.636364	0.654545	0.636364	0.636364	0.6
0.208565	0.632727	0.636364	0.654545	0.636364	0.636364	0.6
0.209358	0.632727	0.636364	0.654545	0.636364	0.636364	0.6
0.210152	0.646061	0.654545	0.654545	0.654545	0.654545	0.612121
0.210946	0.646061	0.654545	0.654545	0.654545	0.654545	0.612121
0.21174	0.646061	0.654545	0.654545	0.654545	0.654545	0.612121
0.212534	0.646061	0.654545	0.654545	0.654545	0.654545	0.612121
0.213328	0.646061	0.654545	0.654545	0.654545	0.654545	0.612121
0.214121	0.646061	0.654545	0.654545	0.654545	0.654545	0.612121
0.214915	0.646061	0.654545	0.654545	0.654545	0.654545	0.612121
0.215709	0.646061	0.654545	0.654545	0.654545	0.654545	0.612121
0.216503	0.646061	0.654545	0.654545	0.654545	0.654545	0.612121
0.217297	0.646061	0.654545	0.654545	0.654545	0.654545	0.612121
0.218091	0.646061	0.654545	0.654545	0.654545	0.654545	0.612121
0.218884	0.646061	0.654545	0.654545	0.654545	0.654545	0.612121
0.219678	0.646061	0.654545	0.654545	0.654545	0.654545	0.612121
0.220472	0.648485	0.654545	0.666667	0.654545	0.654545	0.612121
0.221266	0.648485	0.654545	0.666667	0.654545	0.654545	0.612121
0.22206	0.648485	0.654545	0.666667	0.654545	0.654545	0.612121
0.222854	0.648485	0.654545	0.666667	0.654545	0.654545	0.612121
0.223647	0.648485	0.654545	0.666667	0.654545	0.654545	0.612121
0.224441	0.648485	0.654545	0.666667	0.654545	0.654545	0.612121
0.225235	0.648485	0.654545	0.666667	0.654545	0.654545	0.612121
0.226029	0.648485	0.654545	0.666667	0.654545	0.654545	0.612121
0.226823	0.648485	0.654545	0.666667	0.654545	0.654545	0.612121
0.227617	0.648485	0.654545	0.666667	0.654545	0.654545	0.612121
0.22841	0.648485	0.654545	0.666667	0.654545	0.654545	0.612121
0.229204	0.648485	0.654545	0.666667	0.654545	0.654545	0.612121
0.229998	0.648485	0.654545	0.666667	0.654545	0.654545	0.612121
0.230792	0.648485	0.654545	0.666667	0.654545	0.654545	0.612121
0.231586	0.648485	0.654545	0.666667	0.654545	0.654545	0.612121
0.232379	0.648485	0.654545	0.666667	0.654545	0.654545	0.612121
0.233173	0.648485	0.654545	0.666667	0.654545	0.654545	0.612121
0.233967	0.648485	0.654545	0.666667	0.654545	0.654545	0.612121
0.234761	0.648485	0.654545	0.666667	0.654545	0.654545	0.612121
0.235555	0.648485	0.654545	0.666667	0.654545	0.654545	0.612121
0.236349	0.648485	0.654545	0.666667	0.654545	0.654545	0.612121
0.237142	0.648485	0.654545	0.666667	0.654545	0.654545	0.612121
0.237936	0.648485	0.654545	0.666667	0.654545	0.654545	0.612121
0.23873	0.648485	0.654545	0.666667	0.654545	0.654545	0.612121
0.239524	0.648485	0.654545	0.666667	0.654545	0.654545	0.612121
0.240318	0.655758	0.666667	0.672727	0.654545	0.666667	0.618182
0.241112	0.655758	0.666667	0.672727	0.654545	0.666667	0.618182
0.241905	0.655758	0.666667	0.672727	0.654545	0.666667	0.618182
0.242699	0.655758	0.666667	0.672727	0.654545	0.666667	0.618182
0.243493	0.655758	0.666667	0.672727	0.654545	0.666667	0.618182
0.244287	0.655758	0.666667	0.672727	0.654545	0.666667	0.618182
0.245081	0.655758	0.666667	0.672727	0.654545	0.666667	0.618182
0.245875	0.655758	0.666667	0.672727	0.654545	0.666667	0.618182
0.246668	0.655758	0.666667	0.672727	0.654545	0.666667	0.618182
0.247462	0.655758	0.666667	0.672727	0.654545	0.666667	0.618182
0.248256	0.655758	0.666667	0.672727	0.654545	0.666667	0.618182
0.24905	0.655758	0.666667	0.672727	0.654545	0.666667	0.618182
0.249844	0.655758	0.666667	0.672727	0.654545	0.666667	0.618182
0.250638	0.661818	0.666667	0.672727	0.666667	0.666667	0.636364
0.251431	0.661818	0.666667	0.672727	0.666667	0.666667	0.636364
0.252225	0.661818	0.666667	0.672727	0.666667	0.666667	0.636364
0.253019	0.661818	0.666667	0.672727	0.666667	0.666667	0.636364
0.253813	0.661818	0.666667	0.672727	0.666667	0.666667	0.636364
0.254607	0.661818	0.666667	0.672727	0.666667	0.666667	0.636364
0.255401	0.661818	0.666667	0.672727	0.666667	0.666667	0.636364
0.256194	0.661818	0.666667	0.672727	0.666667	0.666667	0.636364
0.256988	0.661818	0.666667	0.672727	0.666667	0.666667	0.636364
0.257782	0.661818	0.666667	0.672727	0.666667	0.666667	0.636364
0.258576	0.661818	0.666667	0.672727	0.666667	0.666667	0.636364
0.25937	0.661818	0.666667	0.672727	0.666667	0.666667	0.636364
0.260164	0.670303	0.672727	0.684848	0.666667	0.672727	0.654545
0.260957	0.670303	0.672727	0.684848	0.666667	0.672727	0.654545
0.261751	0.670303	0.672727	0.684848	0.666667	0.672727	0.654545
0.262545	0.670303	0.672727	0.684848	0.666667	0.672727	0.654545
0.263339	0.670303	0.672727	0.684848	0.666667	0.672727	0.654545
0.264133	0.670303	0.672727	0.684848	0.666667	0.672727	0.654545
0.264926	0.670303	0.672727	0.684848	0.666667	0.672727	0.654545
0.26572	0.670303	0.672727	0.684848	0.666667	0.672727	0.654545
0.266514	0.670303	0.672727	0.684848	0.666667	0.672727	0.654545
0.267308	0.670303	0.672727	0.684848	0.666667	0.672727	0.654545
0.268102	0.670303	0.672727	0.684848	0.666667	0.672727	0.654545
0.268896	0.670303	0.672727	0.684848	0.666667	0.672727	0.654545
0.269689	0.670303	0.672727	0.684848	0.666667	0.672727	0.654545
0.270483	0.671515	0.672727	0.684848	0.672727	0.672727	0.654545
0.271277	0.671515	0.672727	0.684848	0.672727	0.672727	0.654545
0.272071	0.671515	0.672727	0.684848	0.672727	0.672727	0.654545
0.272865	0.671515	0.672727	0.684848	0.672727	0.672727	0.654545
0.273659	0.671515	0.672727	0.684848	0.672727	0.672727	0.654545
0.274452	0.671515	0.672727	0.684848	0.672727	0.672727	0.654545
0.275246	0.671515	0.672727	0.684848	0.672727	0.672727	0.654545
0.27604	0.671515	0.672727	0.684848	0.672727	0.672727	0.654545
0.276834	0.671515	0.672727	0.684848	0.672727	0.672727	0.654545
0.277628	0.671515	0.672727	0.684848	0.672727	0.672727	0.654545
0.278422	0.671515	0.672727	0.684848	0.672727	0.672727	0.654545
0.279215	0.671515	0.672727	0.684848	0.672727	0.672727	0.654545
0.280009	0.671515	0.672727	0.684848	0.672727	0.672727	0.654545
0.280803	0.676364	0.684848	0.684848	0.672727	0.684848	0.654545
0.281597	0.676364	0.684848	0.684848	0.672727	0.684848	0.654545
0.282391	0.676364	0.684848	0.684848	0.672727	0.684848	0.654545
0.283185	0.676364	0.684848	0.684848	0.672727	0.684848	0.654545
0.283978	0.676364	0.684848	0.684848	0.672727	0.684848	0.654545
0.284772	0.676364	0.684848	0.684848	0.672727	0.684848	0.654545
0.285566	0.676364	0.684848	0.684848	0.672727	0.684848	0.654545
0.28636	0.676364	0.684848	0.684848	0.672727	0.684848	0.654545
0.287154	0.676364	0.684848	0.684848	0.672727	0.684848	0.654545
0.287948	0.676364	0.684848	0.684848	0.672727	0.684848	0.654545
0.288741	0.676364	0.684848	0.684848	0.672727	0.684848	0.654545
0.289535	0.676364	0.684848	0.684848	0.672727	0.684848	0.654545
0.290329	0.681212	0.684848	0.684848	0.684848	0.684848	0.666667
0.291123	0.681212	0.684848	0.684848	0.684848	0.684848	0.666667
0.291917	0.681212	0.684848	0.684848	0.684848	0.684848	0.666667
0.292711	0.681212	0.684848	0.684848	0.684848	0.684848	0.666667
0.293504	0.681212	0.684848	0.684848	0.684848	0.684848	0.666667
0.294298	0.681212	0.684848	0.684848	0.684848	0.684848	0.666667
0.295092	0.681212	0.684848	0.684848	0.684848	0.684848	0.666667
0.295886	0.681212	0.684848	0.684848	0.684848	0.684848	0.666667
0.29668	0.681212	0.684848	0.684848	0.684848	0.684848	0.666667
0.297473	0.681212	0.684848	0.684848	0.684848	0.684848	0.666667
0.298267	0.681212	0.684848	0.684848	0.684848	0.684848	0.666667
0.299061	0.681212	0.684848	0.684848	0.684848	0.684848	0.666667
0.299855	0.681212	0.684848	0.684848	0.684848	0.684848	0.666667
0.300649	0.681212	0.684848	0.684848	0.684848	0.684848	0.666667
0.301443	0.681212	0.684848	0.684848	0.684848	0.684848	0.666667
0.302236	0.681212	0.684848	0.684848	0.684848	0.684848	0.666667
0.30303	0.681212	0.684848	0.684848	0.684848	0.684848	0.666667
0.303824	0.681212	0.684848	0.684848	0.684848	0.684848	0.666667
0.304618	0.681212	0.684848	0.684848	0.684848	0.684848	0.666667
0.305412	0.681212	0.684848	0.684848	0.684848	0.684848	0.666667
0.306206	0.681212	0.684848	0.684848	0.684848	0.684848	0.666667
0.306999	0.681212	0.684848	0.684848	0.684848	0.684848	0.666667
0.307793	0.681212	0.684848	0.684848	0.684848	0.684848	0.666667
0.308587	0.681212	0.684848	0.684848	0.684848	0.684848	0.666667
0.309381	0.681212	0.684848	0.684848	0.684848	0.684848	0.666667
0.310175	0.682424	0.684848	0.690909	0.684848	0.684848	0.666667
0.310969	0.682424	0.684848	0.690909	0.684848	0.684848	0.666667
0.311762	0.682424	0.684848	0.690909	0.684848	0.684848	0.666667
0.312556	0.682424	0.684848	0.690909	0.684848	0.684848	0.666667
0.31335	0.682424	0.684848	0.690909	0.684848	0.684848	0.666667
0.314144	0.682424	0.684848	0.690909	0.684848	0.684848	0.666667
0.314938	0.682424	0.684848	0.690909	0.684848	0.684848	0.666667
0.315732	0.682424	0.684848	0.690909	0.684848	0.684848	0.666667
0.316525	0.682424	0.684848	0.690909	0.684848	0.684848	0.666667
0.317319	0.682424	0.684848	0.690909	0.684848	0.684848	0.666667
0.318113	0.682424	0.684848	0.690909	0.684848	0.684848	0.666667
0.318907	0.682424	0.684848	0.690909	0.684848	0.684848	0.666667
0.319701	0.682424	0.684848	0.690909	0.684848	0.684848	0.666667
0.320495	0.689697	0.690909	0.709091	0.684848	0.690909	0.672727
0.321288	0.689697	0.690909	0.709091	0.684848	0.690909	0.672727
0.322082	0.689697	0.690909	0.709091	0.684848	0.690909	0.672727
0.322876	0.689697	0.690909	0.709091	0.684848	0.690909	0.672727
0.32367	0.689697	0.690909	0.709091	0.684848	0.690909	0.672727
0.324464	0.689697	0.690909	0.709091	0.684848	0.690909	0.672727
0.325258	0.689697	0.690909	0.709091	0.684848	0.690909	0.672727
0.326051	0.689697	0.690909	0.709091	0.684848	0.690909	0.672727
0.326845	0.689697	0.690909	0.709091	0.684848	0.690909	0.672727
0.327639	0.689697	0.690909	0.709091	0.684848	0.690909	0.672727
0.328433	0.689697	0.690909	0.709091	0.684848	0.690909	0.672727
0.329227	0.689697	0.690909	0.709091	0.684848	0.690909	0.672727
0.330021	0.689697	0.690909	0.709091	0.684848	0.690909	0.672727
0.330814	0.698182	0.709091	0.709091	0.690909	0.709091	0.672727
0.331608	0.698182	0.709091	0.709091	0.690909	0.709091	0.672727
0.332402	0.698182	0.709091	0.709091	0.690909	0.709091	0.672727
0.333196	0.698182	0.709091	0.709091	0.690909	0.709091	0.672727
0.33399	0.698182	0.709091	0.709091	0.690909	0.709091	0.672727
0.334783	0.698182	0.709091	0.709091	0.690909	0.709091	0.672727
0.335577	0.698182	0.709091	0.709091	0.690909	0.709091	0.672727
0.336371	0.698182	0.709091	0.709091	0.690909	0.709091	0.672727
0.337165	0.698182	0.709091	0.709091	0.690909	0.709091	0.672727
0.337959	0.698182	0.709091	0.709091	0.690909	0.709091	0.672727
0.338753	0.698182	0.709091	0.709091	0.690909	0.709091	0.672727
0.339546	0.698182	0.709091	0.709091	0.690909	0.709091	0.672727
0.34034	0.705455	0.709091	0.715152	0.709091	0.709091	0.684848
0.341134	0.705455	0.709091	0.715152	0.709091	0.709091	0.684848
0.341928	0.705455	0.709091	0.715152	0.709091	0.709091	0.684848
0.342722	0.705455	0.709091	0.715152	0.709091	0.709091	0.684848
0.343516	0.705455	0.709091	0.715152	0.709091	0.709091	0.684848
0.344309	0.705455	0.709091	0.715152	0.709091	0.709091	0.684848
0.345103	0.705455	0.709091	0.715152	0.709091	0.709091	0.684848
0.345897	0.705455	0.709091	0.715152	0.709091	0.709091	0.684848
0.346691	0.705455	0.709091	0.715152	0.709091	0.709091	0.684848
0.347485	0.705455	0.709091	0.715152	0.709091	0.709091	0.684848
0.348279	0.705455	0.709091	0.715152	0.709091	0.709091	0.684848
0.349072	0.705455	0.709091	0.715152	0.709091	0.709091	0.684848
0.349866	0.705455	0.709091	0.715152	0.709091	0.709091	0.684848
0.35066	0.707879	0.715152	0.715152	0.709091	0.715152	0.684848
0.351454	0.707879	0.715152	0.715152	0.709091	0.715152	0.684848
0.352248	0.707879	0.715152	0.715152	0.709091	0.715152	0.684848
0.353042	0.707879	0.715152	0.715152	0.709091	0.715152	0.684848
0.353835	0.707879	0.715152	0.715152	0.709091	0.715152	0.684848
0.354629	0.707879	0.715152	0.715152	0.709091	0.715152	0.684848
0.355423	0.707879	0.715152	0.715152	0.709091	0.715152	0.684848
0.356217	0.707879	0.715152	0.715152	0.709091	0.715152	0.684848
0.357011	0.707879	0.715152	0.715152	0.709091	0.715152	0.684848
0.357805	0.707879	0.715152	0.715152	0.709091	0.715152	0.684848
0.358598	0.707879	0.715152	0.715152	0.709091	0.715152	0.684848
0.359392	0.707879	0.715152	0.715152	0.709091	0.715152	0.684848
0.360186	0.709091	0.715152	0.715152	0.715152	0.715152	0.684848
0.36098	0.709091	0.715152	0.715152	0.715152	0.715152	0.684848
0.361774	0.709091	0.715152	0.715152	0.715152	0.715152	0.684848
0.362568	0.709091	0.715152	0.715152	0.715152	0.715152	0.684848
0.363361	0.709091	0.715152	0.715152	0.715152	0.715152	0.684848
0.364155	0.709091	0.715152	0.715152	0.715152	0.715152	0.684848
0.364949	0.709091	0.715152	0.715152	0.715152	0.715152	0.684848
0.365743	0.709091	0.715152	0.715152	0.715152	0.715152	0.684848
0.366537	0.709091	0.715152	0.715152	0.715152	0.715152	0.684848
0.36733	0.709091	0.715152	0.715152	0.715152	0.715152	0.684848
0.368124	0.709091	0.715152	0.715152	0.715152	0.715152	0.684848
0.368918	0.709091	0.715152	0.715152	0.715152	0.715152	0.684848
0.369712	0.709091	0.715152	0.715152	0.715152	0.715152	0.684848
0.370506	0.710303	0.715152	0.721212	0.715152	0.715152	0.684848
0.3713	0.710303	0.715152	0.721212	0.715152	0.715152	0.684848
0.372093	0.710303	0.715152	0.721212	0.715152	0.715152	0.684848
0.372887	0.710303	0.715152	0.721212	0.715152	0.715152	0.684848
0.373681	0.710303	0.715152	0.721212	0.715152	0.715152	0.684848
0.374475	0.710303	0.715152	0.721212	0.715152	0.715152	0.684848
0.375269	0.710303	0.715152	0.721212	0.715152	0.715152	0.684848
0.376063	0.710303	0.715152	0.721212	0.715152	0.715152	0.684848
0.376856	0.710303	0.715152	0.721212	0.715152	0.715152	0.684848
0.37765	0.710303	0.715152	0.721212	0.715152	0.715152	0.684848
0.378444	0.710303	0.715152	0.721212	0.715152	0.715152	0.684848
0.379238	0.710303	0.715152	0.721212	0.715152	0.715152	0.684848
0.380032	0.713939	0.715152	0.733333	0.715152	0.721212	0.684848
0.380826	0.713939	0.715152	0.733333	0.715152	0.721212	0.684848
0.381619	0.713939	0.715152	0.733333	0.715152	0.721212	0.684848
0.382413	0.713939	0.715152	0.733333	0.715152	0.721212	0.684848
0.383207	0.713939	0.715152	0.733333	0.715152	0.721212	0.684848
0.384001	0.713939	0.715152	0.733333	0.715152	0.721212	0.684848
0.384795	0.713939	0.715152	0.733333	0.715152	0.721212	0.684848
0.385589	0.713939	0.715152	0.733333	0.715152	0.721212	0.684848
0.386382	0.713939	0.715152	0.733333	0.715152	0.721212	0.684848
0.387176	0.713939	0.715152	0.733333	0.715152	0.721212	0.684848
0.38797	0.713939	0.715152	0.733333	0.715152	0.721212	0.684848
0.388764	0.713939	0.715152	0.733333	0.715152	0.721212	0.684848
0.389558	0.713939	0.715152	0.733333	0.715152	0.721212	0.684848
0.390352	0.721212	0.721212	0.739394	0.721212	0.733333	0.690909
0.391145	0.721212	0.721212	0.739394	0.721212	0.733333	0.690909
0.391939	0.721212	0.721212	0.739394	0.721212	0.733333	0.690909
0.392733	0.721212	0.721212	0.739394	0.721212	0.733333	0.690909
0.393527	0.721212	0.721212	0.739394	0.721212	0.733333	0.690909
0.394321	0.721212	0.721212	0.739394	0.721212	0.733333	0.690909
0.395115	0.721212	0.721212	0.739394	0.721212	0.733333	0.690909
0.395908	0.721212	0.721212	0.739394	0.721212	0.733333	0.690909
0.396702	0.721212	0.721212	0.739394	0.721212	0.733333	0.690909
0.397496	0.721212	0.721212	0.739394	0.721212	0.733333	0.690909
0.39829	0.721212	0.721212	0.739394	0.721212	0.733333	0.690909
0.399084	0.721212	0.721212	0.739394	0.721212	0.733333	0.690909
0.399877	0.721212	0.721212	0.739394	0.721212	0.733333	0.690909
0.400671	0.730909	0.733333	0.745455	0.733333	0.739394	0.70303
0.401465	0.730909	0.733333	0.745455	0.733333	0.739394	0.70303
0.402259	0.730909	0.733333	0.745455	0.733333	0.739394	0.70303
0.403053	0.730909	0.733333	0.745455	0.733333	0.739394	0.70303
0.403847	0.730909	0.733333	0.745455	0.733333	0.739394	0.70303
0.40464	0.730909	0.733333	0.745455	0.733333	0.739394	0.70303
0.405434	0.730909	0.733333	0.745455	0.733333	0.739394	0.70303
0.406228	0.730909	0.733333	0.745455	0.733333	0.739394	0.70303
0.407022	0.730909	0.733333	0.745455	0.733333	0.739394	0.70303
0.407816	0.730909	0.733333	0.745455	0.733333	0.739394	0.70303
0.40861	0.730909	0.733333	0.745455	0.733333	0.739394	0.70303
0.409403	0.730909	0.733333	0.745455	0.733333	0.739394	0.70303
0.410197	0.735758	0.739394	0.751515	0.739394	0.739394	0.709091
0.410991	0.735758	0.739394	0.751515	0.739394	0.739394	0.709091
0.411785	0.735758	0.739394	0.751515	0.739394	0.739394	0.709091
0.412579	0.735758	0.739394	0.751515	0.739394	0.739394	0.709091
0.413373	0.735758	0.739394	0.751515	0.739394	0.739394	0.709091
0.414166	0.735758	0.739394	0.751515	0.739394	0.739394	0.709091
0.41496	0.735758	0.739394	0.751515	0.739394	0.739394	0.709091
0.415754	0.735758	0.739394	0.751515	0.739394	0.739394	0.709091
0.416548	0.735758	0.739394	0.751515	0.739394	0.739394	0.709091
0.417342	0.735758	0.739394	0.751515	0.739394	0.739394	0.709091
0.418136	0.735758	0.739394	0.751515	0.739394	0.739394	0.709091
0.418929	0.735758	0.739394	0.751515	0.739394	0.739394	0.709091
0.419723	0.735758	0.739394	0.751515	0.739394	0.739394	0.709091
0.420517	0.738182	0.745455	0.751515	0.739394	0.745455	0.709091
0.421311	0.738182	0.745455	0.751515	0.739394	0.745455	0.709091
0.422105	0.738182	0.745455	0.751515	0.739394	0.745455	0.709091
0.422899	0.738182	0.745455	0.751515	0.739394	0.745455	0.709091
0.423692	0.738182	0.745455	0.751515	0.739394	0.745455	0.709091
0.424486	0.738182	0.745455	0.751515	0.739394	0.745455	0.709091
0.42528	0.738182	0.745455	0.751515	0.739394	0.745455	0.709091
0.426074	0.738182	0.745455	0.751515	0.739394	0.745455	0.709091
0.426868	0.738182	0.745455	0.751515	0.739394	0.745455	0.709091
0.427662	0.738182	0.745455	0.751515	0.739394	0.745455	0.709091
0.428455	0.738182	0.745455	0.751515	0.739394	0.745455	0.709091
0.429249	0.738182	0.745455	0.751515	0.739394	0.745455	0.709091
0.430043	0.74303	0.751515	0.751515	0.745455	0.751515	0.715152
0.430837	0.74303	0.751515	0.751515	0.745455	0.751515	0.715152
0.431631	0.74303	0.751515	0.751515	0.745455	0.751515	0.715152
0.432424	0.74303	0.751515	0.751515	0.745455	0.751515	0.715152
0.433218	0.74303	0.751515	0.751515	0.745455	0.751515	0.715152
0.434012	0.74303	0.751515	0.751515	0.745455	0.751515	0.715152
0.434806	0.74303	0.751515	0.751515	0.745455	0.751515	0.715152
0.4356	0.74303	0.751515	0.751515	0.745455	0.751515	0.715152
0.436394	0.74303	0.751515	0.751515	0.745455	0.751515	0.715152
0.437187	0.74303	0.751515	0.751515	0.745455	0.751515	0.715152
0.437981	0.74303	0.751515	0.751515	0.745455	0.751515	0.715152
0.438775	0.74303	0.751515	0.751515	0.745455	0.751515	0.715152
0.439569	0.74303	0.751515	0.751515	0.745455	0.751515	0.715152
0.440363	0.744242	0.751515	0.751515	0.751515	0.751515	0.715152
0.441157	0.744242	0.751515	0.751515	0.751515	0.751515	0.715152
0.44195	0.744242	0.751515	0.751515	0.751515	0.751515	0.715152
0.442744	0.744242	0.751515	0.751515	0.751515	0.751515	0.715152
0.443538	0.744242	0.751515	0.751515	0.751515	0.751515	0.715152
0.444332	0.744242	0.751515	0.751515	0.751515	0.751515	0.715152
0.445126	0.744242	0.751515	0.751515	0.751515	0.751515	0.715152
0.44592	0.744242	0.751515	0.751515	0.751515	0.751515	0.715152
0.446713	0.744242	0.751515	0.751515	0.751515	0.751515	0.715152
0.447507	0.744242	0.751515	0.751515	0.751515	0.751515	0.715152
0.448301	0.744242	0.751515	0.751515	0.751515	0.751515	0.715152
0.449095	0.744242	0.751515	0.751515	0.751515	0.751515	0.715152
0.449889	0.744242	0.751515	0.751515	0.751515	0.751515	0.715152
0.450683	0.745455	0.751515	0.757576	0.751515	0.751515	0.715152
0.451476	0.745455	0.751515	0.757576	0.751515	0.751515	0.715152
0.45227	0.745455	0.751515	0.757576	0.751515	0.751515	0.715152
0.453064	0.745455	0.751515	0.757576	0.751515	0.751515	0.715152
0.453858	0.745455	0.751515	0.757576	0.751515	0.751515	0.715152
0.454652	0.745455	0.751515	0.757576	0.751515	0.751515	0.715152
0.455446	0.745455	0.751515	0.757576	0.751515	0.751515	0.715152
0.456239	0.745455	0.751515	0.757576	0.751515	0.751515	0.715152
0.457033	0.745455	0.751515	0.757576	0.751515	0.751515	0.715152
0.457827	0.745455	0.751515	0.757576	0.751515	0.751515	0.715152
0.458621	0.745455	0.751515	0.757576	0.751515	0.751515	0.715152
0.459415	0.745455	0.751515	0.757576	0.751515	0.751515	0.715152
0.460209	0.746667	0.751515	0.757576	0.751515	0.757576	0.715152
0.461002	0.746667	0.751515	0.757576	0.751515	0.757576	0.715152
0.461796	0.746667	0.751515	0.757576	0.751515	0.757576	0.715152
0.46259	0.746667	0.751515	0.757576	0.751515	0.757576	0.715152
0.463384	0.746667	0.751515	0.757576	0.751515	0.757576	0.715152
0.464178	0.746667	0.751515	0.757576	0.751515	0.757576	0.715152
0.464971	0.746667	0.751515	0.757576	0.751515	0.757576	0.715152
0.465765	0.746667	0.751515	0.757576	0.751515	0.757576	0.715152
0.466559	0.746667	0.751515	0.757576	0.751515	0.757576	0.715152
0.467353	0.746667	0.751515	0.757576	0.751515	0.757576	0.715152
0.468147	0.746667	0.751515	0.757576	0.751515	0.757576	0.715152
0.468941	0.746667	0.751515	0.757576	0.751515	0.757576	0.715152
0.469734	0.746667	0.751515	0.757576	0.751515	0.757576	0.715152
0.470528	0.750303	0.757576	0.763636	0.757576	0.757576	0.715152
0.471322	0.750303	0.757576	0.763636	0.757576	0.757576	0.715152
0.472116	0.750303	0.757576	0.763636	0.757576	0.757576	0.715152
0.47291	0.750303	0.757576	0.763636	0.757576	0.757576	0.715152
0.473704	0.750303	0.757576	0.763636	0.757576	0.757576	0.715152
0.474497	0.750303	0.757576	0.763636	0.757576	0.757576	0.715152
0.475291	0.750303	0.757576	0.763636	0.757576	0.757576	0.715152
0.476085	0.750303	0.757576	0.763636	0.757576	0.757576	0.715152
0.476879	0.750303	0.757576	0.763636	0.757576	0.757576	0.715152
0.477673	0.750303	0.757576	0.763636	0.757576	0.757576	0.715152
0.478467	0.750303	0.757576	0.763636	0.757576	0.757576	0.715152
0.47926	0.750303	0.757576	0.763636	0.757576	0.757576	0.715152
0.480054	0.752727	0.757576	0.763636	0.757576	0.763636	0.721212
0.480848	0.752727	0.757576	0.763636	0.757576	0.763636	0.721212
0.481642	0.752727	0.757576	0.763636	0.757576	0.763636	0.721212
0.482436	0.752727	0.757576	0.763636	0.757576	0.763636	0.721212
0.48323	0.752727	0.757576	0.763636	0.757576	0.763636	0.721212
0.484023	0.752727	0.757576	0.763636	0.757576	0.763636	0.721212
0.484817	0.752727	0.757576	0.763636	0.757576	0.763636	0.721212
0.485611	0.752727	0.757576	0.763636	0.757576	0.763636	0.721212
0.486405	0.752727	0.757576	0.763636	0.757576	0.763636	0.721212
0.487199	0.752727	0.757576	0.763636	0.757576	0.763636	0.721212
0.487993	0.752727	0.757576	0.763636	0.757576	0.763636	0.721212
0.488786	0.752727	0.757576	0.763636	0.757576	0.763636	0.721212
0.48958	0.752727	0.757576	0.763636	0.757576	0.763636	0.721212
0.490374	0.756364	0.763636	0.769697	0.763636	0.763636	0.721212
0.491168	0.756364	0.763636	0.769697	0.763636	0.763636	0.721212
0.491962	0.756364	0.763636	0.769697	0.763636	0.763636	0.721212
0.492756	0.756364	0.763636	0.769697	0.763636	0.763636	0.721212
0.493549	0.756364	0.763636	0.769697	0.763636	0.763636	0.721212
0.494343	0.756364	0.763636	0.769697	0.763636	0.763636	0.721212
0.495137	0.756364	0.763636	0.769697	0.763636	0.763636	0.721212
0.495931	0.756364	0.763636	0.769697	0.763636	0.763636	0.721212
0.496725	0.756364	0.763636	0.769697	0.763636	0.763636	0.721212
0.497519	0.756364	0.763636	0.769697	0.763636	0.763636	0.721212
0.498312	0.756364	0.763636	0.769697	0.763636	0.763636	0.721212
0.499106	0.756364	0.763636	0.769697	0.763636	0.763636	0.721212
0.4999	0.756364	0.763636	0.769697	0.763636	0.763636	0.721212
0.500694	0.761212	0.763636	0.775758	0.763636	0.769697	0.733333
0.501488	0.761212	0.763636	0.775758	0.763636	0.769697	0.733333
0.502281	0.761212	0.763636	0.775758	0.763636	0.769697	0.733333
0.503075	0.761212	0.763636	0.775758	0.763636	0.769697	0.733333
0.503869	0.761212	0.763636	0.775758	0.763636	0.769697	0.733333
0.504663	0.761212	0.763636	0.775758	0.763636	0.769697	0.733333
0.505457	0.761212	0.763636	0.775758	0.763636	0.769697	0.733333
0.506251	0.761212	0.763636	0.775758	0.763636	0.769697	0.733333
0.507044	0.761212	0.763636	0.775758	0.763636	0.769697	0.733333
0.507838	0.761212	0.763636	0.775758	0.763636	0.769697	0.733333
0.508632	0.761212	0.763636	0.775758	0.763636	0.769697	0.733333
0.509426	0.761212	0.763636	0.775758	0.763636	0.769697	0.733333
0.51022	0.764848	0.769697	0.775758	0.763636	0.775758	0.739394
0.511014	0.764848	0.769697	0.775758	0.763636	0.775758	0.739394
0.511807	0.764848	0.769697	0.775758	0.763636	0.775758	0.739394
0.512601	0.764848	0.769697	0.775758	0.763636	0.775758	0.739394
0.513395	0.764848	0.769697	0.775758	0.763636	0.775758	0.739394
0.514189	0.764848	0.769697	0.775758	0.763636	0.775758	0.739394
0.514983	0.764848	0.769697	0.775758	0.763636	0.775758	0.739394
0.515777	0.764848	0.769697	0.775758	0.763636	0.775758	0.739394
0.51657	0.764848	0.769697	0.775758	0.763636	0.775758	0.739394
0.517364	0.764848	0.769697	0.775758	0.763636	0.775758	0.739394
0.518158	0.764848	0.769697	0.775758	0.763636	0.775758	0.739394
0.518952	0.764848	0.769697	0.775758	0.763636	0.775758	0.739394
0.519746	0.764848	0.769697	0.775758	0.763636	0.775758	0.739394
0.52054	0.768485	0.775758	0.781818	0.769697	0.775758	0.739394
0.521333	0.768485	0.775758	0.781818	0.769697	0.775758	0.739394
0.522127	0.768485	0.775758	0.781818	0.769697	0.775758	0.739394
0.522921	0.768485	0.775758	0.781818	0.769697	0.775758	0.739394
0.523715	0.768485	0.775758	0.781818	0.769697	0.775758	0.739394
0.524509	0.768485	0.775758	0.781818	0.769697	0.775758	0.739394
0.525303	0.768485	0.775758	0.781818	0.769697	0.775758	0.739394
0.526096	0.768485	0.775758	0.781818	0.769697	0.775758	0.739394
0.52689	0.768485	0.775758	0.781818	0.769697	0.775758	0.739394
0.527684	0.768485	0.775758	0.781818	0.769697	0.775758	0.739394
0.528478	0.768485	0.775758	0.781818	0.769697	0.775758	0.739394
0.529272	0.768485	0.775758	0.781818	0.769697	0.775758	0.739394
0.530066	0.772121	0.775758	0.781818	0.775758	0.781818	0.745455
0.530859	0.772121	0.775758	0.781818	0.775758	0.781818	0.745455
0.531653	0.772121	0.775758	0.781818	0.775758	0.781818	0.745455
0.532447	0.772121	0.775758	0.781818	0.775758	0.781818	0.745455
0.533241	0.772121	0.775758	0.781818	0.775758	0.781818	0.745455
0.534035	0.772121	0.775758	0.781818	0.775758	0.781818	0.745455
0.534828	0.772121	0.775758	0.781818	0.775758	0.781818	0.745455
0.535622	0.772121	0.775758	0.781818	0.775758	0.781818	0.745455
0.536416	0.772121	0.775758	0.781818	0.775758	0.781818	0.745455
0.53721	0.772121	0.775758	0.781818	0.775758	0.781818	0.745455
0.538004	0.772121	0.775758	0.781818	0.775758	0.781818	0.745455
0.538798	0.772121	0.775758	0.781818	0.775758	0.781818	0.745455
0.539591	0.772121	0.775758	0.781818	0.775758	0.781818	0.745455
0.540385	0.774545	0.781818	0.781818	0.775758	0.781818	0.751515
0.541179	0.774545	0.781818	0.781818	0.775758	0.781818	0.751515
0.541973	0.774545	0.781818	0.781818	0.775758	0.781818	0.751515
0.542767	0.774545	0.781818	0.781818	0.775758	0.781818	0.751515
0.543561	0.774545	0.781818	0.781818	0.775758	0.781818	0.751515
0.544354	0.774545	0.781818	0.781818	0.775758	0.781818	0.751515
0.545148	0.774545	0.781818	0.781818	0.775758	0.781818	0.751515
0.545942	0.774545	0.781818	0.781818	0.775758	0.781818	0.751515
0.546736	0.774545	0.781818	0.781818	0.775758	0.781818	0.751515
0.54753	0.774545	0.781818	0.781818	0.775758	0.781818	0.751515
0.548324	0.774545	0.781818	0.781818	0.775758	0.781818	0.751515
0.549117	0.774545	0.781818	0.781818	0.775758	0.781818	0.751515
0.549911	0.774545	0.781818	0.781818	0.775758	0.781818	0.751515
0.550705	0.775758	0.781818	0.781818	0.781818	0.781818	0.751515
0.551499	0.775758	0.781818	0.781818	0.781818	0.781818	0.751515
0.552293	0.775758	0.781818	0.781818	0.781818	0.781818	0.751515
0.553087	0.775758	0.781818	0.781818	0.781818	0.781818	0.751515
0.55388	0.775758	0.781818	0.781818	0.781818	0.781818	0.751515
0.554674	0.775758	0.781818	0.781818	0.781818	0.781818	0.751515
0.555468	0.775758	0.781818	0.781818	0.781818	0.781818	0.751515
0.556262	0.775758	0.781818	0.781818	0.781818	0.781818	0.751515
0.557056	0.775758	0.781818	0.781818	0.781818	0.781818	0.751515
0.55785	0.775758	0.781818	0.781818	0.781818	0.781818	0.751515
0.558643	0.775758	0.781818	0.781818	0.781818	0.781818	0.751515
0.559437	0.775758	0.781818	0.781818	0.781818	0.781818	0.751515
0.560231	0.775758	0.781818	0.781818	0.781818	0.781818	0.751515
0.561025	0.775758	0.781818	0.781818	0.781818	0.781818	0.751515
0.561819	0.775758	0.781818	0.781818	0.781818	0.781818	0.751515
0.562613	0.775758	0.781818	0.781818	0.781818	0.781818	0.751515
0.563406	0.775758	0.781818	0.781818	0.781818	0.781818	0.751515
0.5642	0.775758	0.781818	0.781818	0.781818	0.781818	0.751515
0.564994	0.775758	0.781818	0.781818	0.781818	0.781818	0.751515
0.565788	0.775758	0.781818	0.781818	0.781818	0.781818	0.751515
0.566582	0.775758	0.781818	0.781818	0.781818	0.781818	0.751515
0.567375	0.775758	0.781818	0.781818	0.781818	0.781818	0.751515
0.568169	0.775758	0.781818	0.781818	0.781818	0.781818	0.751515
0.568963	0.775758	0.781818	0.781818	0.781818	0.781818	0.751515
0.569757	0.775758	0.781818	0.781818	0.781818	0.781818	0.751515
0.570551	0.775758	0.781818	0.781818	0.781818	0.781818	0.751515
0.571345	0.775758	0.781818	0.781818	0.781818	0.781818	0.751515
0.572138	0.775758	0.781818	0.781818	0.781818	0.781818	0.751515
0.572932	0.775758	0.781818	0.781818	0.781818	0.781818	0.751515
0.573726	0.775758	0.781818	0.781818	0.781818	0.781818	0.751515
0.57452	0.775758	0.781818	0.781818	0.781818	0.781818	0.751515
0.575314	0.775758	0.781818	0.781818	0.781818	0.781818	0.751515
0.576108	0.775758	0.781818	0.781818	0.781818	0.781818	0.751515
0.576901	0.775758	0.781818	0.781818	0.781818	0.781818	0.751515
0.577695	0.775758	0.781818	0.781818	0.781818	0.781818	0.751515
0.578489	0.775758	0.781818	0.781818	0.781818	0.781818	0.751515
0.579283	0.775758	0.781818	0.781818	0.781818	0.781818	0.751515
0.580077	0.778182	0.781818	0.787879	0.781818	0.781818	0.757576
0.580871	0.778182	0.781818	0.787879	0.781818	0.781818	0.757576
0.581664	0.778182	0.781818	0.787879	0.781818	0.781818	0.757576
0.582458	0.778182	0.781818	0.787879	0.781818	0.781818	0.757576
0.583252	0.778182	0.781818	0.787879	0.781818	0.781818	0.757576
0.584046	0.778182	0.781818	0.787879	0.781818	0.781818	0.757576
0.58484	0.778182	0.781818	0.787879	0.781818	0.781818	0.757576
0.585634	0.778182	0.781818	0.787879	0.781818	0.781818	0.757576
0.586427	0.778182	0.781818	0.787879	0.781818	0.781818	0.757576
0.587221	0.778182	0.781818	0.787879	0.781818	0.781818	0.757576
0.588015	0.778182	0.781818	0.787879	0.781818	0.781818	0.757576
0.588809	0.778182	0.781818	0.787879	0.781818	0.781818	0.757576
0.589603	0.778182	0.781818	0.787879	0.781818	0.781818	0.757576
0.590397	0.778182	0.781818	0.787879	0.781818	0.781818	0.757576
0.59119	0.778182	0.781818	0.787879	0.781818	0.781818	0.757576
0.591984	0.778182	0.781818	0.787879	0.781818	0.781818	0.757576
0.592778	0.778182	0.781818	0.787879	0.781818	0.781818	0.757576
0.593572	0.778182	0.781818	0.787879	0.781818	0.781818	0.757576
0.594366	0.778182	0.781818	0.787879	0.781818	0.781818	0.757576
0.59516	0.778182	0.781818	0.787879	0.781818	0.781818	0.757576
0.595953	0.778182	0.781818	0.787879	0.781818	0.781818	0.757576
0.596747	0.778182	0.781818	0.787879	0.781818	0.781818	0.757576
0.597541	0.778182	0.781818	0.787879	0.781818	0.781818	0.757576
0.598335	0.778182	0.781818	0.787879	0.781818	0.781818	0.757576
0.599129	0.778182	0.781818	0.787879	0.781818	0.781818	0.757576
0.599922	0.778182	0.781818	0.787879	0.781818	0.781818	0.757576
0.600716	0.778182	0.781818	0.787879	0.781818	0.781818	0.757576
0.60151	0.778182	0.781818	0.787879	0.781818	0.781818	0.757576
0.602304	0.778182	0.781818	0.787879	0.781818	0.781818	0.757576
0.603098	0.778182	0.781818	0.787879	0.781818	0.781818	0.757576
0.603892	0.778182	0.781818	0.787879	0.781818	0.781818	0.757576
0.604685	0.778182	0.781818	0.787879	0.781818	0.781818	0.757576
0.605479	0.778182	0.781818	0.787879	0.781818	0.781818	0.757576
0.606273	0.778182	0.781818	0.787879	0.781818	0.781818	0.757576
0.607067	0.778182	0.781818	0.787879	0.781818	0.781818	0.757576
0.607861	0.778182	0.781818	0.787879	0.781818	0.781818	0.757576
0.608655	0.778182	0.781818	0.787879	0.781818	0.781818	0.757576
0.609448	0.778182	0.781818	0.787879	0.781818	0.781818	0.757576
0.610242	0.78303	0.787879	0.787879	0.787879	0.787879	0.763636
0.611036	0.78303	0.787879	0.787879	0.787879	0.787879	0.763636
0.61183	0.78303	0.787879	0.787879	0.787879	0.787879	0.763636
0.612624	0.78303	0.787879	0.787879	0.787879	0.787879	0.763636
0.613418	0.78303	0.787879	0.787879	0.787879	0.787879	0.763636
0.614211	0.78303	0.787879	0.787879	0.787879	0.787879	0.763636
0.615005	0.78303	0.787879	0.787879	0.787879	0.787879	0.763636
0.615799	0.78303	0.787879	0.787879	0.787879	0.787879	0.763636
0.616593	0.78303	0.787879	0.787879	0.787879	0.787879	0.763636
0.617387	0.78303	0.787879	0.787879	0.787879	0.787879	0.763636
0.618181	0.78303	0.787879	0.787879	0.787879	0.787879	0.763636
0.618974	0.78303	0.787879	0.787879	0.787879	0.787879	0.763636
0.619768	0.78303	0.787879	0.787879	0.787879	0.787879	0.763636
0.620562	0.78303	0.787879	0.787879	0.787879	0.787879	0.763636
0.621356	0.78303	0.787879	0.787879	0.787879	0.787879	0.763636
0.62215	0.78303	0.787879	0.787879	0.787879	0.787879	0.763636
0.622944	0.78303	0.787879	0.787879	0.787879	0.787879	0.763636
0.623737	0.78303	0.787879	0.787879	0.787879	0.787879	0.763636
0.624531	0.78303	0.787879	0.787879	0.787879	0.787879	0.763636
0.625325	0.78303	0.787879	0.787879	0.787879	0.787879	0.763636
0.626119	0.78303	0.787879	0.787879	0.787879	0.787879	0.763636
0.626913	0.78303	0.787879	0.787879	0.787879	0.787879	0.763636
0.627707	0.78303	0.787879	0.787879	0.787879	0.787879	0.763636
0.6285	0.78303	0.787879	0.787879	0.787879	0.787879	0.763636
0.629294	0.78303	0.787879	0.787879	0.787879	0.787879	0.763636
0.630088	0.784242	0.787879	0.793939	0.787879	0.787879	0.763636
0.630882	0.784242	0.787879	0.793939	0.787879	0.787879	0.763636
0.631676	0.784242	0.787879	0.793939	0.787879	0.787879	0.763636
0.632469	0.784242	0.787879	0.793939	0.787879	0.787879	0.763636
0.633263	0.784242	0.787879	0.793939	0.787879	0.787879	0.763636
0.634057	0.784242	0.787879	0.793939	0.787879	0.787879	0.763636
0.634851	0.784242	0.787879	0.793939	0.787879	0.787879	0.763636
0.635645	0.784242	0.787879	0.793939	0.787879	0.787879	0.763636
0.636439	0.784242	0.787879	0.793939	0.787879	0.787879	0.763636
0.637232	0.784242	0.787879	0.793939	0.787879	0.787879	0.763636
0.638026	0.784242	0.787879	0.793939	0.787879	0.787879	0.763636
0.63882	0.784242	0.787879	0.793939	0.787879	0.787879	0.763636
0.639614	0.784242	0.787879	0.793939	0.787879	0.787879	0.763636
0.640408	0.785455	0.787879	0.793939	0.787879	0.787879	0.769697
0.641202	0.785455	0.787879	0.793939	0.787879	0.787879	0.769697
0.641995	0.785455	0.787879	0.793939	0.787879	0.787879	0.769697
0.642789	0.785455	0.787879	0.793939	0.787879	0.787879	0.769697
0.643583	0.785455	0.787879	0.793939	0.787879	0.787879	0.769697
0.644377	0.785455	0.787879	0.793939	0.787879	0.787879	0.769697
0.645171	0.785455	0.787879	0.793939	0.787879	0.787879	0.769697
0.645965	0.785455	0.787879	0.793939	0.787879	0.787879	0.769697
0.646758	0.785455	0.787879	0.793939	0.787879	0.787879	0.769697
0.647552	0.785455	0.787879	0.793939	0.787879	0.787879	0.769697
0.648346	0.785455	0.787879	0.793939	0.787879	0.787879	0.769697
0.64914	0.785455	0.787879	0.793939	0.787879	0.787879	0.769697
0.649934	0.785455	0.787879	0.793939	0.787879	0.787879	0.769697
0.650728	0.786667	0.787879	0.793939	0.787879	0.787879	0.775758
0.651521	0.786667	0.787879	0.793939	0.787879	0.787879	0.775758
0.652315	0.786667	0.787879	0.793939	0.787879	0.787879	0.775758
0.653109	0.786667	0.787879	0.793939	0.787879	0.787879	0.775758
0.653903	0.786667	0.787879	0.793939	0.787879	0.787879	0.775758
0.654697	0.786667	0.787879	0.793939	0.787879	0.787879	0.775758
0.655491	0.786667	0.787879	0.793939	0.787879	0.787879	0.775758
0.656284	0.786667	0.787879	0.793939	0.787879	0.787879	0.775758
0.657078	0.786667	0.787879	0.793939	0.787879	0.787879	0.775758
0.657872	0.786667	0.787879	0.793939	0.787879	0.787879	0.775758
0.658666	0.786667	0.787879	0.793939	0.787879	0.787879	0.775758
0.65946	0.786667	0.787879	0.793939	0.787879	0.787879	0.775758
0.660254	0.790303	0.793939	0.793939	0.793939	0.793939	0.775758
0.661047	0.790303	0.793939	0.793939	0.793939	0.793939	0.775758
0.661841	0.790303	0.793939	0.793939	0.793939	0.793939	0.775758
0.662635	0.790303	0.793939	0.793939	0.793939	0.793939	0.775758
0.663429	0.790303	0.793939	0.793939	0.793939	0.793939	0.775758
0.664223	0.790303	0.793939	0.793939	0.793939	0.793939	0.775758
0.665017	0.790303	0.793939	0.793939	0.793939	0.793939	0.775758
0.66581	0.790303	0.793939	0.793939	0.793939	0.793939	0.775758
0.666604	0.790303	0.793939	0.793939	0.793939	0.793939	0.775758
0.667398	0.790303	0.793939	0.793939	0.793939	0.793939	0.775758
0.668192	0.790303	0.793939	0.793939	0.793939	0.793939	0.775758
0.668986	0.790303	0.793939	0.793939	0.793939	0.793939	0.775758
0.669779	0.790303	0.793939	0.793939	0.793939	0.793939	0.775758
0.670573	0.791515	0.793939	0.793939	0.793939	0.793939	0.781818
0.671367	0.791515	0.793939	0.793939	0.793939	0.793939	0.781818
0.672161	0.791515	0.793939	0.793939	0.793939	0.793939	0.781818
0.672955	0.791515	0.793939	0.793939	0.793939	0.793939	0.781818
0.673749	0.791515	0.793939	0.793939	0.793939	0.793939	0.781818
0.674542	0.791515	0.793939	0.793939	0.793939	0.793939	0.781818
0.675336	0.791515	0.793939	0.793939	0.793939	0.793939	0.781818
0.67613	0.791515	0.793939	0.793939	0.793939	0.793939	0.781818
0.676924	0.791515	0.793939	0.793939	0.793939	0.793939	0.781818
0.677718	0.791515	0.793939	0.793939	0.793939	0.793939	0.781818
0.678512	0.791515	0.793939	0.793939	0.793939	0.793939	0.781818
0.679305	0.791515	0.793939	0.793939	0.793939	0.793939	0.781818
0.680099	0.791515	0.793939	0.793939	0.793939	0.793939	0.781818
0.680893	0.791515	0.793939	0.793939	0.793939	0.793939	0.781818
0.681687	0.791515	0.793939	0.793939	0.793939	0.793939	0.781818
0.682481	0.791515	0.793939	0.793939	0.793939	0.793939	0.781818
0.683275	0.791515	0.793939	0.793939	0.793939	0.793939	0.781818
0.684068	0.791515	0.793939	0.793939	0.793939	0.793939	0.781818
0.684862	0.791515	0.793939	0.793939	0.793939	0.793939	0.781818
0.685656	0.791515	0.793939	0.793939	0.793939	0.793939	0.781818
0.68645	0.791515	0.793939	0.793939	0.793939	0.793939	0.781818
0.687244	0.791515	0.793939	0.793939	0.793939	0.793939	0.781818
0.688038	0.791515	0.793939	0.793939	0.793939	0.793939	0.781818
0.688831	0.791515	0.793939	0.793939	0.793939	0.793939	0.781818
0.689625	0.791515	0.793939	0.793939	0.793939	0.793939	0.781818
0.690419	0.791515	0.793939	0.793939	0.793939	0.793939	0.781818
0.691213	0.791515	0.793939	0.793939	0.793939	0.793939	0.781818
0.692007	0.791515	0.793939	0.793939	0.793939	0.793939	0.781818
0.692801	0.791515	0.793939	0.793939	0.793939	0.793939	0.781818
0.693594	0.791515	0.793939	0.793939	0.793939	0.793939	0.781818
0.694388	0.791515	0.793939	0.793939	0.793939	0.793939	0.781818
0.695182	0.791515	0.793939	0.793939	0.793939	0.793939	0.781818
0.695976	0.791515	0.793939	0.793939	0.793939	0.793939	0.781818
0.69677	0.791515	0.793939	0.793939	0.793939	0.793939	0.781818
0.697564	0.791515	0.793939	0.793939	0.793939	0.793939	0.781818
0.698357	0.791515	0.793939	0.793939	0.793939	0.793939	0.781818
0.699151	0.791515	0.793939	0.793939	0.793939	0.793939	0.781818
0.699945	0.791515	0.793939	0.793939	0.793939	0.793939	0.781818
0.700739	0.791515	0.793939	0.793939	0.793939	0.793939	0.781818
0.701533	0.791515	0.793939	0.793939	0.793939	0.793939	0.781818
0.702326	0.791515	0.793939	0.793939	0.793939	0.793939	0.781818
0.70312	0.791515	0.793939	0.793939	0.793939	0.793939	0.781818
0.703914	0.791515	0.793939	0.793939	0.793939	0.793939	0.781818
0.704708	0.791515	0.793939	0.793939	0.793939	0.793939	0.781818
0.705502	0.791515	0.793939	0.793939	0.793939	0.793939	0.781818
0.706296	0.791515	0.793939	0.793939	0.793939	0.793939	0.781818
0.707089	0.791515	0.793939	0.793939	0.793939	0.793939	0.781818
0.707883	0.791515	0.793939	0.793939	0.793939	0.793939	0.781818
0.708677	0.791515	0.793939	0.793939	0.793939	0.793939	0.781818
0.709471	0.791515	0.793939	0.793939	0.793939	0.793939	0.781818
0.710265	0.791515	0.793939	0.793939	0.793939	0.793939	0.781818
0.711059	0.791515	0.793939	0.793939	0.793939	0.793939	0.781818
0.711852	0.791515	0.793939	0.793939	0.793939	0.793939	0.781818
0.712646	0.791515	0.793939	0.793939	0.793939	0.793939	0.781818
0.71344	0.791515	0.793939	0.793939	0.793939	0.793939	0.781818
0.714234	0.791515	0.793939	0.793939	0.793939	0.793939	0.781818
0.715028	0.791515	0.793939	0.793939	0.793939	0.793939	0.781818
0.715822	0.791515	0.793939	0.793939	0.793939	0.793939	0.781818
0.716615	0.791515	0.793939	0.793939	0.793939	0.793939	0.781818
0.717409	0.791515	0.793939	0.793939	0.793939	0.793939	0.781818
0.718203	0.791515	0.793939	0.793939	0.793939	0.793939	0.781818
0.718997	0.791515	0.793939	0.793939	0.793939	0.793939	0.781818
0.719791	0.791515	0.793939	0.793939	0.793939	0.793939	0.781818
0.720585	0.792727	0.793939	0.8	0.793939	0.793939	0.781818
0.721378	0.792727	0.793939	0.8	0.793939	0.793939	0.781818
0.722172	0.792727	0.793939	0.8	0.793939	0.793939	0.781818
0.722966	0.792727	0.793939	0.8	0.793939	0.793939	0.781818
0.72376	0.792727	0.793939	0.8	0.793939	0.793939	0.781818
0.724554	0.792727	0.793939	0.8	0.793939	0.793939	0.781818
0.725348	0.792727	0.793939	0.8	0.793939	0.793939	0.781818
0.726141	0.792727	0.793939	0.8	0.793939	0.793939	0.781818
0.726935	0.792727	0.793939	0.8	0.793939	0.793939	0.781818
0.727729	0.792727	0.793939	0.8	0.793939	0.793939	0.781818
0.728523	0.792727	0.793939	0.8	0.793939	0.793939	0.781818
0.729317	0.792727	0.793939	0.8	0.793939	0.793939	0.781818
0.730111	0.793939	0.793939	0.8	0.793939	0.793939	0.787879
0.730904	0.793939	0.793939	0.8	0.793939	0.793939	0.787879
0.731698	0.793939	0.793939	0.8	0.793939	0.793939	0.787879
0.732492	0.793939	0.793939	0.8	0.793939	0.793939	0.787879
0.733286	0.793939	0.793939	0.8	0.793939	0.793939	0.787879
0.73408	0.793939	0.793939	0.8	0.793939	0.793939	0.787879
0.734873	0.793939	0.793939	0.8	0.793939	0.793939	0.787879
0.735667	0.793939	0.793939	0.8	0.793939	0.793939	0.787879
0.736461	0.793939	0.793939	0.8	0.793939	0.793939	0.787879
0.737255	0.793939	0.793939	0.8	0.793939	0.793939	0.787879
0.738049	0.793939	0.793939	0.8	0.793939	0.793939	0.787879
0.738843	0.793939	0.793939	0.8	0.793939	0.793939	0.787879
0.739636	0.793939	0.793939	0.8	0.793939	0.793939	0.787879
0.74043	0.793939	0.793939	0.8	0.793939	0.793939	0.787879
0.741224	0.793939	0.793939	0.8	0.793939	0.793939	0.787879
0.742018	0.793939	0.793939	0.8	0.793939	0.793939	0.787879
0.742812	0.793939	0.793939	0.8	0.793939	0.793939	0.787879
0.743606	0.793939	0.793939	0.8	0.793939	0.793939	0.787879
0.744399	0.793939	0.793939	0.8	0.793939	0.793939	0.787879
0.745193	0.793939	0.793939	0.8	0.793939	0.793939	0.787879
0.745987	0.793939	0.793939	0.8	0.793939	0.793939	0.787879
0.746781	0.793939	0.793939	0.8	0.793939	0.793939	0.787879
0.747575	0.793939	0.793939	0.8	0.793939	0.793939	0.787879
0.748369	0.793939	0.793939	0.8	0.793939	0.793939	0.787879
0.749162	0.793939	0.793939	0.8	0.793939	0.793939	0.787879
0.749956	0.793939	0.793939	0.8	0.793939	0.793939	0.787879
0.75075	0.795152	0.793939	0.8	0.793939	0.8	0.787879
0.751544	0.795152	0.793939	0.8	0.793939	0.8	0.787879
0.752338	0.795152	0.793939	0.8	0.793939	0.8	0.787879
0.753132	0.795152	0.793939	0.8	0.793939	0.8	0.787879
0.753925	0.795152	0.793939	0.8	0.793939	0.8	0.787879
0.754719	0.795152	0.793939	0.8	0.793939	0.8	0.787879
0.755513	0.795152	0.793939	0.8	0.793939	0.8	0.787879
0.756307	0.795152	0.793939	0.8	0.793939	0.8	0.787879
0.757101	0.795152	0.793939	0.8	0.793939	0.8	0.787879
0.757895	0.795152	0.793939	0.8	0.793939	0.8	0.787879
0.758688	0.795152	0.793939	0.8	0.793939	0.8	0.787879
0.759482	0.795152	0.793939	0.8	0.793939	0.8	0.787879
0.760276	0.798788	0.793939	0.812121	0.8	0.8	0.787879
0.76107	0.798788	0.793939	0.812121	0.8	0.8	0.787879
0.761864	0.798788	0.793939	0.812121	0.8	0.8	0.787879
0.762658	0.798788	0.793939	0.812121	0.8	0.8	0.787879
0.763451	0.798788	0.793939	0.812121	0.8	0.8	0.787879
0.764245	0.798788	0.793939	0.812121	0.8	0.8	0.787879
0.765039	0.798788	0.793939	0.812121	0.8	0.8	0.787879
0.765833	0.798788	0.793939	0.812121	0.8	0.8	0.787879
0.766627	0.798788	0.793939	0.812121	0.8	0.8	0.787879
0.76742	0.798788	0.793939	0.812121	0.8	0.8	0.787879
0.768214	0.798788	0.793939	0.812121	0.8	0.8	0.787879
0.769008	0.798788	0.793939	0.812121	0.8	0.8	0.787879
0.769802	0.798788	0.793939	0.812121	0.8	0.8	0.787879
0.770596	0.798788	0.793939	0.812121	0.8	0.8	0.787879
0.77139	0.798788	0.793939	0.812121	0.8	0.8	0.787879
0.772183	0.798788	0.793939	0.812121	0.8	0.8	0.787879
0.772977	0.798788	0.793939	0.812121	0.8	0.8	0.787879
0.773771	0.798788	0.793939	0.812121	0.8	0.8	0.787879
0.774565	0.798788	0.793939	0.812121	0.8	0.8	0.787879
0.775359	0.798788	0.793939	0.812121	0.8	0.8	0.787879
0.776153	0.798788	0.793939	0.812121	0.8	0.8	0.787879
0.776946	0.798788	0.793939	0.812121	0.8	0.8	0.787879
0.77774	0.798788	0.793939	0.812121	0.8	0.8	0.787879
0.778534	0.798788	0.793939	0.812121	0.8	0.8	0.787879
0.779328	0.798788	0.793939	0.812121	0.8	0.8	0.787879
0.780122	0.8	0.793939	0.812121	0.8	0.8	0.793939
0.780916	0.8	0.793939	0.812121	0.8	0.8	0.793939
0.781709	0.8	0.793939	0.812121	0.8	0.8	0.793939
0.782503	0.8	0.793939	0.812121	0.8	0.8	0.793939
0.783297	0.8	0.793939	0.812121	0.8	0.8	0.793939
0.784091	0.8	0.793939	0.812121	0.8	0.8	0.793939
0.784885	0.8	0.793939	0.812121	0.8	0.8	0.793939
0.785679	0.8	0.793939	0.812121	0.8	0.8	0.793939
0.786472	0.8	0.793939	0.812121	0.8	0.8	0.793939
0.787266	0.8	0.793939	0.812121	0.8	0.8	0.793939
0.78806	0.8	0.793939	0.812121	0.8	0.8	0.793939
0.788854	0.8	0.793939	0.812121	0.8	0.8	0.793939
0.789648	0.8	0.793939	0.812121	0.8	0.8	0.793939
0.790442	0.802424	0.793939	0.812121	0.8	0.812121	0.793939
0.791235	0.802424	0.793939	0.812121	0.8	0.812121	0.793939
0.792029	0.802424	0.793939	0.812121	0.8	0.812121	0.793939
0.792823	0.802424	0.793939	0.812121	0.8	0.812121	0.793939
0.793617	0.802424	0.793939	0.812121	0.8	0.812121	0.793939
0.794411	0.802424	0.793939	0.812121	0.8	0.812121	0.793939
0.795205	0.802424	0.793939	0.812121	0.8	0.812121	0.793939
0.795998	0.802424	0.793939	0.812121	0.8	0.812121	0.793939
0.796792	0.802424	0.793939	0.812121	0.8	0.812121	0.793939
0.797586	0.802424	0.793939	0.812121	0.8	0.812121	0.793939
0.79838	0.802424	0.793939	0.812121	0.8	0.812121	0.793939
0.799174	0.802424	0.793939	0.812121	0.8	0.812121	0.793939
0.799967	0.802424	0.793939	0.812121	0.8	0.812121	0.793939
0.800761	0.807273	0.8	0.818182	0.812121	0.812121	0.793939
0.801555	0.807273	0.8	0.818182	0.812121	0.812121	0.793939
0.802349	0.807273	0.8	0.818182	0.812121	0.812121	0.793939
0.803143	0.807273	0.8	0.818182	0.812121	0.812121	0.793939
0.803937	0.807273	0.8	0.818182	0.812121	0.812121	0.793939
0.80473	0.807273	0.8	0.818182	0.812121	0.812121	0.793939
0.805524	0.807273	0.8	0.818182	0.812121	0.812121	0.793939
0.806318	0.807273	0.8	0.818182	0.812121	0.812121	0.793939
0.807112	0.807273	0.8	0.818182	0.812121	0.812121	0.793939
0.807906	0.807273	0.8	0.818182	0.812121	0.812121	0.793939
0.8087	0.807273	0.8	0.818182	0.812121	0.812121	0.793939
0.809493	0.807273	0.8	0.818182	0.812121	0.812121	0.793939
0.810287	0.809697	0.8	0.830303	0.812121	0.812121	0.793939
0.811081	0.809697	0.8	0.830303	0.812121	0.812121	0.793939
0.811875	0.809697	0.8	0.830303	0.812121	0.812121	0.793939
0.812669	0.809697	0.8	0.830303	0.812121	0.812121	0.793939
0.813463	0.809697	0.8	0.830303	0.812121	0.812121	0.793939
0.814256	0.809697	0.8	0.830303	0.812121	0.812121	0.793939
0.81505	0.809697	0.8	0.830303	0.812121	0.812121	0.793939
0.815844	0.809697	0.8	0.830303	0.812121	0.812121	0.793939
0.816638	0.809697	0.8	0.830303	0.812121	0.812121	0.793939
0.817432	0.809697	0.8	0.830303	0.812121	0.812121	0.793939
0.818226	0.809697	0.8	0.830303	0.812121	0.812121	0.793939
0.819019	0.809697	0.8	0.830303	0.812121	0.812121	0.793939
0.819813	0.809697	0.8	0.830303	0.812121	0.812121	0.793939
0.820607	0.809697	0.8	0.830303	0.812121	0.812121	0.793939
0.821401	0.809697	0.8	0.830303	0.812121	0.812121	0.793939
0.822195	0.809697	0.8	0.830303	0.812121	0.812121	0.793939
0.822989	0.809697	0.8	0.830303	0.812121	0.812121	0.793939
0.823782	0.809697	0.8	0.830303	0.812121	0.812121	0.793939
0.824576	0.809697	0.8	0.830303	0.812121	0.812121	0.793939
0.82537	0.809697	0.8	0.830303	0.812121	0.812121	0.793939
0.826164	0.809697	0.8	0.830303	0.812121	0.812121	0.793939
0.826958	0.809697	0.8	0.830303	0.812121	0.812121	0.793939
0.827752	0.809697	0.8	0.830303	0.812121	0.812121	0.793939
0.828545	0.809697	0.8	0.830303	0.812121	0.812121	0.793939
0.829339	0.809697	0.8	0.830303	0.812121	0.812121	0.793939
0.830133	0.809697	0.8	0.830303	0.812121	0.812121	0.793939
0.830927	0.809697	0.8	0.830303	0.812121	0.812121	0.793939
0.831721	0.809697	0.8	0.830303	0.812121	0.812121	0.793939
0.832515	0.809697	0.8	0.830303	0.812121	0.812121	0.793939
0.833308	0.809697	0.8	0.830303	0.812121	0.812121	0.793939
0.834102	0.809697	0.8	0.830303	0.812121	0.812121	0.793939
0.834896	0.809697	0.8	0.830303	0.812121	0.812121	0.793939
0.83569	0.809697	0.8	0.830303	0.812121	0.812121	0.793939
0.836484	0.809697	0.8	0.830303	0.812121	0.812121	0.793939
0.837277	0.809697	0.8	0.830303	0.812121	0.812121	0.793939
0.838071	0.809697	0.8	0.830303	0.812121	0.812121	0.793939
0.838865	0.809697	0.8	0.830303	0.812121	0.812121	0.793939
0.839659	0.809697	0.8	0.830303	0.812121	0.812121	0.793939
0.840453	0.813333	0.812121	0.830303	0.812121	0.818182	0.793939
0.841247	0.813333	0.812121	0.830303	0.812121	0.818182	0.793939
0.84204	0.813333	0.812121	0.830303	0.812121	0.818182	0.793939
0.842834	0.813333	0.812121	0.830303	0.812121	0.818182	0.793939
0.843628	0.813333	0.812121	0.830303	0.812121	0.818182	0.793939
0.844422	0.813333	0.812121	0.830303	0.812121	0.818182	0.793939
0.845216	0.813333	0.812121	0.830303	0.812121	0.818182	0.793939
0.84601	0.813333	0.812121	0.830303	0.812121	0.818182	0.793939
0.846803	0.813333	0.812121	0.830303	0.812121	0.818182	0.793939
0.847597	0.813333	0.812121	0.830303	0.812121	0.818182	0.793939
0.848391	0.813333	0.812121	0.830303	0.812121	0.818182	0.793939
0.849185	0.813333	0.812121	0.830303	0.812121	0.818182	0.793939
0.849979	0.813333	0.812121	0.830303	0.812121	0.818182	0.793939
0.850773	0.81697	0.812121	0.830303	0.818182	0.830303	0.793939
0.851566	0.81697	0.812121	0.830303	0.818182	0.830303	0.793939
0.85236	0.81697	0.812121	0.830303	0.818182	0.830303	0.793939
0.853154	0.81697	0.812121	0.830303	0.818182	0.830303	0.793939
0.853948	0.81697	0.812121	0.830303	0.818182	0.830303	0.793939
0.854742	0.81697	0.812121	0.830303	0.818182	0.830303	0.793939
0.855536	0.81697	0.812121	0.830303	0.818182	0.830303	0.793939
0.856329	0.81697	0.812121	0.830303	0.818182	0.830303	0.793939
0.857123	0.81697	0.812121	0.830303	0.818182	0.830303	0.793939
0.857917	0.81697	0.812121	0.830303	0.818182	0.830303	0.793939
0.858711	0.81697	0.812121	0.830303	0.818182	0.830303	0.793939
0.859505	0.81697	0.812121	0.830303	0.818182	0.830303	0.793939
0.860299	0.820606	0.812121	0.836364	0.830303	0.830303	0.793939
0.861092	0.820606	0.812121	0.836364	0.830303	0.830303	0.793939
0.861886	0.820606	0.812121	0.836364	0.830303	0.830303	0.793939
0.86268	0.820606	0.812121	0.836364	0.830303	0.830303	0.793939
0.863474	0.820606	0.812121	0.836364	0.830303	0.830303	0.793939
0.864268	0.820606	0.812121	0.836364	0.830303	0.830303	0.793939
0.865062	0.820606	0.812121	0.836364	0.830303	0.830303	0.793939
0.865855	0.820606	0.812121	0.836364	0.830303	0.830303	0.793939
0.866649	0.820606	0.812121	0.836364	0.830303	0.830303	0.793939
0.867443	0.820606	0.812121	0.836364	0.830303	0.830303	0.793939
0.868237	0.820606	0.812121	0.836364	0.830303	0.830303	0.793939
0.869031	0.820606	0.812121	0.836364	0.830303	0.830303	0.793939
0.869824	0.820606	0.812121	0.836364	0.830303	0.830303	0.793939
0.870618	0.820606	0.812121	0.836364	0.830303	0.830303	0.793939
0.871412	0.820606	0.812121	0.836364	0.830303	0.830303	0.793939
0.872206	0.820606	0.812121	0.836364	0.830303	0.830303	0.793939
0.873	0.820606	0.812121	0.836364	0.830303	0.830303	0.793939
0.873794	0.820606	0.812121	0.836364	0.830303	0.830303	0.793939
0.874587	0.820606	0.812121	0.836364	0.830303	0.830303	0.793939
0.875381	0.820606	0.812121	0.836364	0.830303	0.830303	0.793939
0.876175	0.820606	0.812121	0.836364	0.830303	0.830303	0.793939
0.876969	0.820606	0.812121	0.836364	0.830303	0.830303	0.793939
0.877763	0.820606	0.812121	0.836364	0.830303	0.830303	0.793939
0.878557	0.820606	0.812121	0.836364	0.830303	0.830303	0.793939
0.87935	0.820606	0.812121	0.836364	0.830303	0.830303	0.793939
0.880144	0.821818	0.812121	0.836364	0.830303	0.830303	0.8
0.880938	0.821818	0.812121	0.836364	0.830303	0.830303	0.8
0.881732	0.821818	0.812121	0.836364	0.830303	0.830303	0.8
0.882526	0.821818	0.812121	0.836364	0.830303	0.830303	0.8
0.88332	0.821818	0.812121	0.836364	0.830303	0.830303	0.8
0.884113	0.821818	0.812121	0.836364	0.830303	0.830303	0.8
0.884907	0.821818	0.812121	0.836364	0.830303	0.830303	0.8
0.885701	0.821818	0.812121	0.836364	0.830303	0.830303	0.8
0.886495	0.821818	0.812121	0.836364	0.830303	0.830303	0.8
0.887289	0.821818	0.812121	0.836364	0.830303	0.830303	0.8
0.888083	0.821818	0.812121	0.836364	0.830303	0.830303	0.8
0.888876	0.821818	0.812121	0.836364	0.830303	0.830303	0.8
0.88967	0.821818	0.812121	0.836364	0.830303	0.830303	0.8
0.890464	0.824242	0.818182	0.842424	0.830303	0.830303	0.8
0.891258	0.824242	0.818182	0.842424	0.830303	0.830303	0.8
0.892052	0.824242	0.818182	0.842424	0.830303	0.830303	0.8
0.892846	0.824242	0.818182	0.842424	0.830303	0.830303	0.8
0.893639	0.824242	0.818182	0.842424	0.830303	0.830303	0.8
0.894433	0.824242	0.818182	0.842424	0.830303	0.830303	0.8
0.895227	0.824242	0.818182	0.842424	0.830303	0.830303	0.8
0.896021	0.824242	0.818182	0.842424	0.830303	0.830303	0.8
0.896815	0.824242	0.818182	0.842424	0.830303	0.830303	0.8
0.897609	0.824242	0.818182	0.842424	0.830303	0.830303	0.8
0.898402	0.824242	0.818182	0.842424	0.830303	0.830303	0.8
0.899196	0.824242	0.818182	0.842424	0.830303	0.830303	0.8
0.89999	0.824242	0.818182	0.842424	0.830303	0.830303	0.8
0.900784	0.826667	0.830303	0.842424	0.830303	0.830303	0.8
0.901578	0.826667	0.830303	0.842424	0.830303	0.830303	0.8
0.902371	0.826667	0.830303	0.842424	0.830303	0.830303	0.8
0.903165	0.826667	0.830303	0.842424	0.830303	0.830303	0.8
0.903959	0.826667	0.830303	0.842424	0.830303	0.830303	0.8
0.904753	0.826667	0.830303	0.842424	0.830303	0.830303	0.8
0.905547	0.826667	0.830303	0.842424	0.830303	0.830303	0.8
0.906341	0.826667	0.830303	0.842424	0.830303	0.830303	0.8
0.907134	0.826667	0.830303	0.842424	0.830303	0.830303	0.8
0.907928	0.826667	0.830303	0.842424	0.830303	0.830303	0.8
0.908722	0.826667	0.830303	0.842424	0.830303	0.830303	0.8
0.909516	0.826667	0.830303	0.842424	0.830303	0.830303	0.8
0.91031	0.829091	0.830303	0.842424	0.836364	0.836364	0.8
0.911104	0.829091	0.830303	0.842424	0.836364	0.836364	0.8
0.911897	0.829091	0.830303	0.842424	0.836364	0.836364	0.8
0.912691	0.829091	0.830303	0.842424	0.836364	0.836364	0.8
0.913485	0.829091	0.830303	0.842424	0.836364	0.836364	0.8
0.914279	0.829091	0.830303	0.842424	0.836364	0.836364	0.8
0.915073	0.829091	0.830303	0.842424	0.836364	0.836364	0.8
0.915867	0.829091	0.830303	0.842424	0.836364	0.836364	0.8
0.91666	0.829091	0.830303	0.842424	0.836364	0.836364	0.8
0.917454	0.829091	0.830303	0.842424	0.836364	0.836364	0.8
0.918248	0.829091	0.830303	0.842424	0.836364	0.836364	0.8
0.919042	0.829091	0.830303	0.842424	0.836364	0.836364	0.8
0.919836	0.829091	0.830303	0.842424	0.836364	0.836364	0.8
0.92063	0.831515	0.830303	0.842424	0.836364	0.836364	0.812121
0.921423	0.831515	0.830303	0.842424	0.836364	0.836364	0.812121
0.922217	0.831515	0.830303	0.842424	0.836364	0.836364	0.812121
0.923011	0.831515	0.830303	0.842424	0.836364	0.836364	0.812121
0.923805	0.831515	0.830303	0.842424	0.836364	0.836364	0.812121
0.924599	0.831515	0.830303	0.842424	0.836364	0.836364	0.812121
0.925393	0.831515	0.830303	0.842424	0.836364	0.836364	0.812121
0.926186	0.831515	0.830303	0.842424	0.836364	0.836364	0.812121
0.92698	0.831515	0.830303	0.842424	0.836364	0.836364	0.812121
0.927774	0.831515	0.830303	0.842424	0.836364	0.836364	0.812121
0.928568	0.831515	0.830303	0.842424	0.836364	0.836364	0.812121
0.929362	0.831515	0.830303	0.842424	0.836364	0.836364	0.812121
0.930156	0.835152	0.830303	0.860606	0.836364	0.836364	0.812121
0.930949	0.835152	0.830303	0.860606	0.836364	0.836364	0.812121
0.931743	0.835152	0.830303	0.860606	0.836364	0.836364	0.812121
0.932537	0.835152	0.830303	0.860606	0.836364	0.836364	0.812121
0.933331	0.835152	0.830303	0.860606	0.836364	0.836364	0.812121
0.934125	0.835152	0.830303	0.860606	0.836364	0.836364	0.812121
0.934918	0.835152	0.830303	0.860606	0.836364	0.836364	0.812121
0.935712	0.835152	0.830303	0.860606	0.836364	0.836364	0.812121
0.936506	0.835152	0.830303	0.860606	0.836364	0.836364	0.812121
0.9373	0.835152	0.830303	0.860606	0.836364	0.836364	0.812121
0.938094	0.835152	0.830303	0.860606	0.836364	0.836364	0.812121
0.938888	0.835152	0.830303	0.860606	0.836364	0.836364	0.812121
0.939681	0.835152	0.830303	0.860606	0.836364	0.836364	0.812121
0.940475	0.837576	0.830303	0.860606	0.842424	0.842424	0.812121
0.941269	0.837576	0.830303	0.860606	0.842424	0.842424	0.812121
0.942063	0.837576	0.830303	0.860606	0.842424	0.842424	0.812121
0.942857	0.837576	0.830303	0.860606	0.842424	0.842424	0.812121
0.943651	0.837576	0.830303	0.860606	0.842424	0.842424	0.812121
0.944444	0.837576	0.830303	0.860606	0.842424	0.842424	0.812121
0.945238	0.837576	0.830303	0.860606	0.842424	0.842424	0.812121
0.946032	0.837576	0.830303	0.860606	0.842424	0.842424	0.812121
0.946826	0.837576	0.830303	0.860606	0.842424	0.842424	0.812121
0.94762	0.837576	0.830303	0.860606	0.842424	0.842424	0.812121
0.948414	0.837576	0.830303	0.860606	0.842424	0.842424	0.812121
0.949207	0.837576	0.830303	0.860606	0.842424	0.842424	0.812121
0.950001	0.837576	0.830303	0.860606	0.842424	0.842424	0.812121
0.950795	0.838788	0.836364	0.860606	0.842424	0.842424	0.812121
0.951589	0.838788	0.836364	0.860606	0.842424	0.842424	0.812121
0.952383	0.838788	0.836364	0.860606	0.842424	0.842424	0.812121
0.953177	0.838788	0.836364	0.860606	0.842424	0.842424	0.812121
0.95397	0.838788	0.836364	0.860606	0.842424	0.842424	0.812121
0.954764	0.838788	0.836364	0.860606	0.842424	0.842424	0.812121
0.955558	0.838788	0.836364	0.860606	0.842424	0.842424	0.812121
0.956352	0.838788	0.836364	0.860606	0.842424	0.842424	0.812121
0.957146	0.838788	0.836364	0.860606	0.842424	0.842424	0.812121
0.95794	0.838788	0.836364	0.860606	0.842424	0.842424	0.812121
0.958733	0.838788	0.836364	0.860606	0.842424	0.842424	0.812121
0.959527	0.838788	0.836364	0.860606	0.842424	0.842424	0.812121
0.960321	0.842424	0.836364	0.878788	0.842424	0.842424	0.812121
0.961115	0.842424	0.836364	0.878788	0.842424	0.842424	0.812121
0.961909	0.842424	0.836364	0.878788	0.842424	0.842424	0.812121
0.962703	0.842424	0.836364	0.878788	0.842424	0.842424	0.812121
0.963496	0.842424	0.836364	0.878788	0.842424	0.842424	0.812121
0.96429	0.842424	0.836364	0.878788	0.842424	0.842424	0.812121
0.965084	0.842424	0.836364	0.878788	0.842424	0.842424	0.812121
0.965878	0.842424	0.836364	0.878788	0.842424	0.842424	0.812121
0.966672	0.842424	0.836364	0.878788	0.842424	0.842424	0.812121
0.967465	0.842424	0.836364	0.878788	0.842424	0.842424	0.812121
0.968259	0.842424	0.836364	0.878788	0.842424	0.842424	0.812121
0.969053	0.842424	0.836364	0.878788	0.842424	0.842424	0.812121
0.969847	0.842424	0.836364	0.878788	0.842424	0.842424	0.812121
0.970641	0.843636	0.836364	0.884848	0.842424	0.842424	0.812121
0.971435	0.843636	0.836364	0.884848	0.842424	0.842424	0.812121
0.972228	0.843636	0.836364	0.884848	0.842424	0.842424	0.812121
0.973022	0.843636	0.836364	0.884848	0.842424	0.842424	0.812121
0.973816	0.843636	0.836364	0.884848	0.842424	0.842424	0.812121
0.97461	0.843636	0.836364	0.884848	0.842424	0.842424	0.812121
0.975404	0.843636	0.836364	0.884848	0.842424	0.842424	0.812121
0.976198	0.843636	0.836364	0.884848	0.842424	0.842424	0.812121
0.976991	0.843636	0.836364	0.884848	0.842424	0.842424	0.812121
0.977785	0.843636	0.836364	0.884848	0.842424	0.842424	0.812121
0.978579	0.843636	0.836364	0.884848	0.842424	0.842424	0.812121
0.979373	0.843636	0.836364	0.884848	0.842424	0.842424	0.812121
0.980167	0.852121	0.842424	0.884848	0.860606	0.860606	0.812121
0.980961	0.852121	0.842424	0.884848	0.860606	0.860606	0.812121
0.981754	0.852121	0.842424	0.884848	0.860606	0.860606	0.812121
0.982548	0.852121	0.842424	0.884848	0.860606	0.860606	0.812121
0.983342	0.852121	0.842424	0.884848	0.860606	0.860606	0.812121
0.984136	0.852121	0.842424	0.884848	0.860606	0.860606	0.812121
0.98493	0.852121	0.842424	0.884848	0.860606	0.860606	0.812121
0.985724	0.852121	0.842424	0.884848	0.860606	0.860606	0.812121
0.986517	0.852121	0.842424	0.884848	0.860606	0.860606	0.812121
0.987311	0.852121	0.842424	0.884848	0.860606	0.860606	0.812121
0.988105	0.852121	0.842424	0.884848	0.860606	0.860606	0.812121
0.988899	0.852121	0.842424	0.884848	0.860606	0.860606	0.812121
0.989693	0.852121	0.842424	0.884848	0.860606	0.860606	0.812121
0.990487	0.853333	0.842424	0.884848	0.860606	0.860606	0.818182
0.99128	0.853333	0.842424	0.884848	0.860606	0.860606	0.818182
0.992074	0.853333	0.842424	0.884848	0.860606	0.860606	0.818182
0.992868	0.853333	0.842424	0.884848	0.860606	0.860606	0.818182
0.993662	0.853333	0.842424	0.884848	0.860606	0.860606	0.818182
0.994456	0.853333	0.842424	0.884848	0.860606	0.860606	0.818182
0.99525	0.853333	0.842424	0.884848	0.860606	0.860606	0.818182
0.996043	0.853333	0.842424	0.884848	0.860606	0.860606	0.818182
0.996837	0.853333	0.842424	0.884848	0.860606	0.860606	0.818182
0.997631	0.853333	0.842424	0.884848	0.860606	0.860606	0.818182
0.998425	0.853333	0.842424	0.884848	0.860606	0.860606	0.818182
0.999219	0.853333	0.842424	0.884848	0.860606	0.860606	0.818182
1.00001	0.853333	0.842424	0.884848	0.860606	0.860606	0.818182
1.00081	0.855758	0.842424	0.890909	0.860606	0.860606	0.824242
1.0016	0.855758	0.842424	0.890909	0.860606	0.860606	0.824242
1.00239	0.855758	0.842424	0.890909	0.860606	0.860606	0.824242
1.00319	0.855758	0.842424	0.890909	0.860606	0.860606	0.824242
1.00398	0.855758	0.842424	0.890909	0.860606	0.860606	0.824242
1.00478	0.855758	0.842424	0.890909	0.860606	0.860606	0.824242
1.00557	0.855758	0.842424	0.890909	0.860606	0.860606	0.824242
1.00636	0.855758	0.842424	0.890909	0.860606	0.860606	0.824242
1.00716	0.855758	0.842424	0.890909	0.860606	0.860606	0.824242
1.00795	0.855758	0.842424	0.890909	0.860606	0.860606	0.824242
1.00874	0.855758	0.842424	0.890909	0.860606	0.860606	0.824242
1.00954	0.855758	0.842424	0.890909	0.860606	0.860606	0.824242
1.01033	0.860606	0.842424	0.890909	0.878788	0.860606	0.830303
1.01113	0.860606	0.842424	0.890909	0.878788	0.860606	0.830303
1.01192	0.860606	0.842424	0.890909	0.878788	0.860606	0.830303
1.01271	0.860606	0.842424	0.890909	0.878788	0.860606	0.830303
1.01351	0.860606	0.842424	0.890909	0.878788	0.860606	0.830303
1.0143	0.860606	0.842424	0.890909	0.878788	0.860606	0.830303
1.0151	0.860606	0.842424	0.890909	0.878788	0.860606	0.830303
1.01589	0.860606	0.842424	0.890909	0.878788	0.860606	0.830303
1.01668	0.860606	0.842424	0.890909	0.878788	0.860606	0.830303
1.01748	0.860606	0.842424	0.890909	0.878788	0.860606	0.830303
1.01827	0.860606	0.842424	0.890909	0.878788	0.860606	0.830303
1.01906	0.860606	0.842424	0.890909	0.878788	0.860606	0.830303
1.01986	0.860606	0.842424	0.890909	0.878788	0.860606	0.830303
1.02065	0.867879	0.854545	0.890909	0.884848	0.878788	0.830303
1.02145	0.867879	0.854545	0.890909	0.884848	0.878788	0.830303
1.02224	0.867879	0.854545	0.890909	0.884848	0.878788	0.830303
1.02303	0.867879	0.854545	0.890909	0.884848	0.878788	0.830303
1.02383	0.867879	0.854545	0.890909	0.884848	0.878788	0.830303
1.02462	0.867879	0.854545	0.890909	0.884848	0.878788	0.830303
1.02542	0.867879	0.854545	0.890909	0.884848	0.878788	0.830303
1.02621	0.867879	0.854545	0.890909	0.884848	0.878788	0.830303
1.027	0.867879	0.854545	0.890909	0.884848	0.878788	0.830303
1.0278	0.867879	0.854545	0.890909	0.884848	0.878788	0.830303
1.02859	0.867879	0.854545	0.890909	0.884848	0.878788	0.830303
1.02938	0.867879	0.854545	0.890909	0.884848	0.878788	0.830303
1.03018	0.872727	0.860606	0.90303	0.884848	0.884848	0.830303
1.03097	0.872727	0.860606	0.90303	0.884848	0.884848	0.830303
1.03177	0.872727	0.860606	0.90303	0.884848	0.884848	0.830303
1.03256	0.872727	0.860606	0.90303	0.884848	0.884848	0.830303
1.03335	0.872727	0.860606	0.90303	0.884848	0.884848	0.830303
1.03415	0.872727	0.860606	0.90303	0.884848	0.884848	0.830303
1.03494	0.872727	0.860606	0.90303	0.884848	0.884848	0.830303
1.03573	0.872727	0.860606	0.90303	0.884848	0.884848	0.830303
1.03653	0.872727	0.860606	0.90303	0.884848	0.884848	0.830303
1.03732	0.872727	0.860606	0.90303	0.884848	0.884848	0.830303
1.03812	0.872727	0.860606	0.90303	0.884848	0.884848	0.830303
1.03891	0.872727	0.860606	0.90303	0.884848	0.884848	0.830303
1.0397	0.872727	0.860606	0.90303	0.884848	0.884848	0.830303
1.0405	0.872727	0.860606	0.90303	0.884848	0.884848	0.830303
1.04129	0.872727	0.860606	0.90303	0.884848	0.884848	0.830303
1.04209	0.872727	0.860606	0.90303	0.884848	0.884848	0.830303
1.04288	0.872727	0.860606	0.90303	0.884848	0.884848	0.830303
1.04367	0.872727	0.860606	0.90303	0.884848	0.884848	0.830303
1.04447	0.872727	0.860606	0.90303	0.884848	0.884848	0.830303
1.04526	0.872727	0.860606	0.90303	0.884848	0.884848	0.830303
1.04605	0.872727	0.860606	0.90303	0.884848	0.884848	0.830303
1.04685	0.872727	0.860606	0.90303	0.884848	0.884848	0.830303
1.04764	0.872727	0.860606	0.90303	0.884848	0.884848	0.830303
1.04844	0.872727	0.860606	0.90303	0.884848	0.884848	0.830303
1.04923	0.872727	0.860606	0.90303	0.884848	0.884848	0.830303
1.05002	0.872727	0.860606	0.90303	0.884848	0.884848	0.830303
1.05082	0.873939	0.860606	0.90303	0.890909	0.884848	0.830303
1.05161	0.873939	0.860606	0.90303	0.890909	0.884848	0.830303
1.05241	0.873939	0.860606	0.90303	0.890909	0.884848	0.830303
1.0532	0.873939	0.860606	0.90303	0.890909	0.884848	0.830303
1.05399	0.873939	0.860606	0.90303	0.890909	0.884848	0.830303
1.05479	0.873939	0.860606	0.90303	0.890909	0.884848	0.830303
1.05558	0.873939	0.860606	0.90303	0.890909	0.884848	0.830303
1.05637	0.873939	0.860606	0.90303	0.890909	0.884848	0.830303
1.05717	0.873939	0.860606	0.90303	0.890909	0.884848	0.830303
1.05796	0.873939	0.860606	0.90303	0.890909	0.884848	0.830303
1.05876	0.873939	0.860606	0.90303	0.890909	0.884848	0.830303
1.05955	0.873939	0.860606	0.90303	0.890909	0.884848	0.830303
1.06034	0.875152	0.860606	0.90303	0.890909	0.890909	0.830303
1.06114	0.875152	0.860606	0.90303	0.890909	0.890909	0.830303
1.06193	0.875152	0.860606	0.90303	0.890909	0.890909	0.830303
1.06273	0.875152	0.860606	0.90303	0.890909	0.890909	0.830303
1.06352	0.875152	0.860606	0.90303	0.890909	0.890909	0.830303
1.06431	0.875152	0.860606	0.90303	0.890909	0.890909	0.830303
1.06511	0.875152	0.860606	0.90303	0.890909	0.890909	0.830303
1.0659	0.875152	0.860606	0.90303	0.890909	0.890909	0.830303
1.06669	0.875152	0.860606	0.90303	0.890909	0.890909	0.830303
1.06749	0.875152	0.860606	0.90303	0.890909	0.890909	0.830303
1.06828	0.875152	0.860606	0.90303	0.890909	0.890909	0.830303
1.06908	0.875152	0.860606	0.90303	0.890909	0.890909	0.830303
1.06987	0.875152	0.860606	0.90303	0.890909	0.890909	0.830303
1.07066	0.875152	0.860606	0.90303	0.890909	0.890909	0.830303
1.07146	0.875152	0.860606	0.90303	0.890909	0.890909	0.830303
1.07225	0.875152	0.860606	0.90303	0.890909	0.890909	0.830303
1.07304	0.875152	0.860606	0.90303	0.890909	0.890909	0.830303
1.07384	0.875152	0.860606	0.90303	0.890909	0.890909	0.830303
1.07463	0.875152	0.860606	0.90303	0.890909	0.890909	0.830303
1.07543	0.875152	0.860606	0.90303	0.890909	0.890909	0.830303
1.07622	0.875152	0.860606	0.90303	0.890909	0.890909	0.830303
1.07701	0.875152	0.860606	0.90303	0.890909	0.890909	0.830303
1.07781	0.875152	0.860606	0.90303	0.890909	0.890909	0.830303
1.0786	0.875152	0.860606	0.90303	0.890909	0.890909	0.830303
1.0794	0.875152	0.860606	0.90303	0.890909	0.890909	0.830303
1.08019	0.881212	0.872727	0.90303	0.90303	0.890909	0.836364
1.08098	0.881212	0.872727	0.90303	0.90303	0.890909	0.836364
1.08178	0.881212	0.872727	0.90303	0.90303	0.890909	0.836364
1.08257	0.881212	0.872727	0.90303	0.90303	0.890909	0.836364
1.08336	0.881212	0.872727	0.90303	0.90303	0.890909	0.836364
1.08416	0.881212	0.872727	0.90303	0.90303	0.890909	0.836364
1.08495	0.881212	0.872727	0.90303	0.90303	0.890909	0.836364
1.08575	0.881212	0.872727	0.90303	0.90303	0.890909	0.836364
1.08654	0.881212	0.872727	0.90303	0.90303	0.890909	0.836364
1.08733	0.881212	0.872727	0.90303	0.90303	0.890909	0.836364
1.08813	0.881212	0.872727	0.90303	0.90303	0.890909	0.836364
1.08892	0.881212	0.872727	0.90303	0.90303	0.890909	0.836364
1.08972	0.881212	0.872727	0.90303	0.90303	0.890909	0.836364
1.09051	0.884848	0.878788	0.90303	0.90303	0.90303	0.836364
1.0913	0.884848	0.878788	0.90303	0.90303	0.90303	0.836364
1.0921	0.884848	0.878788	0.90303	0.90303	0.90303	0.836364
1.09289	0.884848	0.878788	0.90303	0.90303	0.90303	0.836364
1.09368	0.884848	0.878788	0.90303	0.90303	0.90303	0.836364
1.09448	0.884848	0.878788	0.90303	0.90303	0.90303	0.836364
1.09527	0.884848	0.878788	0.90303	0.90303	0.90303	0.836364
1.09607	0.884848	0.878788	0.90303	0.90303	0.90303	0.836364
1.09686	0.884848	0.878788	0.90303	0.90303	0.90303	0.836364
1.09765	0.884848	0.878788	0.90303	0.90303	0.90303	0.836364
1.09845	0.884848	0.878788	0.90303	0.90303	0.90303	0.836364
1.09924	0.884848	0.878788	0.90303	0.90303	0.90303	0.836364
1.10004	0.884848	0.878788	0.90303	0.90303	0.90303	0.836364
1.10083	0.886061	0.884848	0.90303	0.90303	0.90303	0.836364
1.10162	0.886061	0.884848	0.90303	0.90303	0.90303	0.836364
1.10242	0.886061	0.884848	0.90303	0.90303	0.90303	0.836364
1.10321	0.886061	0.884848	0.90303	0.90303	0.90303	0.836364
1.104	0.886061	0.884848	0.90303	0.90303	0.90303	0.836364
1.1048	0.886061	0.884848	0.90303	0.90303	0.90303	0.836364
1.10559	0.886061	0.884848	0.90303	0.90303	0.90303	0.836364
1.10639	0.886061	0.884848	0.90303	0.90303	0.90303	0.836364
1.10718	0.886061	0.884848	0.90303	0.90303	0.90303	0.836364
1.10797	0.886061	0.884848	0.90303	0.90303	0.90303	0.836364
1.10877	0.886061	0.884848	0.90303	0.90303	0.90303	0.836364
1.10956	0.886061	0.884848	0.90303	0.90303	0.90303	0.836364
1.11035	0.887273	0.884848	0.90303	0.90303	0.90303	0.842424
1.11115	0.887273	0.884848	0.90303	0.90303	0.90303	0.842424
1.11194	0.887273	0.884848	0.90303	0.90303	0.90303	0.842424
1.11274	0.887273	0.884848	0.90303	0.90303	0.90303	0.842424
1.11353	0.887273	0.884848	0.90303	0.90303	0.90303	0.842424
1.11432	0.887273	0.884848	0.90303	0.90303	0.90303	0.842424
1.11512	0.887273	0.884848	0.90303	0.90303	0.90303	0.842424
1.11591	0.887273	0.884848	0.90303	0.90303	0.90303	0.842424
1.11671	0.887273	0.884848	0.90303	0.90303	0.90303	0.842424
1.1175	0.887273	0.884848	0.90303	0.90303	0.90303	0.842424
1.11829	0.887273	0.884848	0.90303	0.90303	0.90303	0.842424
1.11909	0.887273	0.884848	0.90303	0.90303	0.90303	0.842424
1.11988	0.887273	0.884848	0.90303	0.90303	0.90303	0.842424
1.12067	0.887273	0.884848	0.90303	0.90303	0.90303	0.842424
1.12147	0.887273	0.884848	0.90303	0.90303	0.90303	0.842424
1.12226	0.887273	0.884848	0.90303	0.90303	0.90303	0.842424
1.12306	0.887273	0.884848	0.90303	0.90303	0.90303	0.842424
1.12385	0.887273	0.884848	0.90303	0.90303	0.90303	0.842424
1.12464	0.887273	0.884848	0.90303	0.90303	0.90303	0.842424
1.12544	0.887273	0.884848	0.90303	0.90303	0.90303	0.842424
1.12623	0.887273	0.884848	0.90303	0.90303	0.90303	0.842424
1.12703	0.887273	0.884848	0.90303	0.90303	0.90303	0.842424
1.12782	0.887273	0.884848	0.90303	0.90303	0.90303	0.842424
1.12861	0.887273	0.884848	0.90303	0.90303	0.90303	0.842424
1.12941	0.887273	0.884848	0.90303	0.90303	0.90303	0.842424
1.1302	0.888485	0.890909	0.90303	0.90303	0.90303	0.842424
1.13099	0.888485	0.890909	0.90303	0.90303	0.90303	0.842424
1.13179	0.888485	0.890909	0.90303	0.90303	0.90303	0.842424
1.13258	0.888485	0.890909	0.90303	0.90303	0.90303	0.842424
1.13338	0.888485	0.890909	0.90303	0.90303	0.90303	0.842424
1.13417	0.888485	0.890909	0.90303	0.90303	0.90303	0.842424
1.13496	0.888485	0.890909	0.90303	0.90303	0.90303	0.842424
1.13576	0.888485	0.890909	0.90303	0.90303	0.90303	0.842424
1.13655	0.888485	0.890909	0.90303	0.90303	0.90303	0.842424
1.13734	0.888485	0.890909	0.90303	0.90303	0.90303	0.842424
1.13814	0.888485	0.890909	0.90303	0.90303	0.90303	0.842424
1.13893	0.888485	0.890909	0.90303	0.90303	0.90303	0.842424
1.13973	0.888485	0.890909	0.90303	0.90303	0.90303	0.842424
1.14052	0.888485	0.890909	0.90303	0.90303	0.90303	0.842424
1.14131	0.888485	0.890909	0.90303	0.90303	0.90303	0.842424
1.14211	0.888485	0.890909	0.90303	0.90303	0.90303	0.842424
1.1429	0.888485	0.890909	0.90303	0.90303	0.90303	0.842424
1.1437	0.888485	0.890909	0.90303	0.90303	0.90303	0.842424
1.14449	0.888485	0.890909	0.90303	0.90303	0.90303	0.842424
1.14528	0.888485	0.890909	0.90303	0.90303	0.90303	0.842424
1.14608	0.888485	0.890909	0.90303	0.90303	0.90303	0.842424
1.14687	0.888485	0.890909	0.90303	0.90303	0.90303	0.842424
1.14766	0.888485	0.890909	0.90303	0.90303	0.90303	0.842424
1.14846	0.888485	0.890909	0.90303	0.90303	0.90303	0.842424
1.14925	0.888485	0.890909	0.90303	0.90303	0.90303	0.842424
1.15005	0.888485	0.890909	0.90303	0.90303	0.90303	0.842424
1.15084	0.888485	0.890909	0.90303	0.90303	0.90303	0.842424
1.15163	0.888485	0.890909	0.90303	0.90303	0.90303	0.842424
1.15243	0.888485	0.890909	0.90303	0.90303	0.90303	0.842424
1.15322	0.888485	0.890909	0.90303	0.90303	0.90303	0.842424
1.15402	0.888485	0.890909	0.90303	0.90303	0.90303	0.842424
1.15481	0.888485	0.890909	0.90303	0.90303	0.90303	0.842424
1.1556	0.888485	0.890909	0.90303	0.90303	0.90303	0.842424
1.1564	0.888485	0.890909	0.90303	0.90303	0.90303	0.842424
1.15719	0.888485	0.890909	0.90303	0.90303	0.90303	0.842424
1.15798	0.888485	0.890909	0.90303	0.90303	0.90303	0.842424
1.15878	0.888485	0.890909	0.90303	0.90303	0.90303	0.842424
1.15957	0.888485	0.890909	0.90303	0.90303	0.90303	0.842424
1.16037	0.894545	0.90303	0.90303	0.90303	0.90303	0.860606
1.16116	0.894545	0.90303	0.90303	0.90303	0.90303	0.860606
1.16195	0.894545	0.90303	0.90303	0.90303	0.90303	0.860606
1.16275	0.894545	0.90303	0.90303	0.90303	0.90303	0.860606
1.16354	0.894545	0.90303	0.90303	0.90303	0.90303	0.860606
1.16434	0.894545	0.90303	0.90303	0.90303	0.90303	0.860606
1.16513	0.894545	0.90303	0.90303	0.90303	0.90303	0.860606
1.16592	0.894545	0.90303	0.90303	0.90303	0.90303	0.860606
1.16672	0.894545	0.90303	0.90303	0.90303	0.90303	0.860606
1.16751	0.894545	0.90303	0.90303	0.90303	0.90303	0.860606
1.1683	0.894545	0.90303	0.90303	0.90303	0.90303	0.860606
1.1691	0.894545	0.90303	0.90303	0.90303	0.90303	0.860606
1.16989	0.894545	0.90303	0.90303	0.90303	0.90303	0.860606
1.17069	0.895758	0.90303	0.909091	0.90303	0.90303	0.860606
1.17148	0.895758	0.90303	0.909091	0.90303	0.90303	0.860606
1.17227	0.895758	0.90303	0.909091	0.90303	0.90303	0.860606
1.17307	0.895758	0.90303	0.909091	0.90303	0.90303	0.860606
1.17386	0.895758	0.90303	0.909091	0.90303	0.90303	0.860606
1.17465	0.895758	0.90303	0.909091	0.90303	0.90303	0.860606
1.17545	0.895758	0.90303	0.909091	0.90303	0.90303	0.860606
1.17624	0.895758	0.90303	0.909091	0.90303	0.90303	0.860606
1.17704	0.895758	0.90303	0.909091	0.90303	0.90303	0.860606
1.17783	0.895758	0.90303	0.909091	0.90303	0.90303	0.860606
1.17862	0.895758	0.90303	0.909091	0.90303	0.90303	0.860606
1.17942	0.895758	0.90303	0.909091	0.90303	0.90303	0.860606
1.18021	0.89697	0.90303	0.915152	0.90303	0.90303	0.860606
1.18101	0.89697	0.90303	0.915152	0.90303	0.90303	0.860606
1.1818	0.89697	0.90303	0.915152	0.90303	0.90303	0.860606
1.18259	0.89697	0.90303	0.915152	0.90303	0.90303	0.860606
1.18339	0.89697	0.90303	0.915152	0.90303	0.90303	0.860606
1.18418	0.89697	0.90303	0.915152	0.90303	0.90303	0.860606
1.18497	0.89697	0.90303	0.915152	0.90303	0.90303	0.860606
1.18577	0.89697	0.90303	0.915152	0.90303	0.90303	0.860606
1.18656	0.89697	0.90303	0.915152	0.90303	0.90303	0.860606
1.18736	0.89697	0.90303	0.915152	0.90303	0.90303	0.860606
1.18815	0.89697	0.90303	0.915152	0.90303	0.90303	0.860606
1.18894	0.89697	0.90303	0.915152	0.90303	0.90303	0.860606
1.18974	0.89697	0.90303	0.915152	0.90303	0.90303	0.860606
1.19053	0.898182	0.90303	0.915152	0.90303	0.90303	0.866667
1.19133	0.898182	0.90303	0.915152	0.90303	0.90303	0.866667
1.19212	0.898182	0.90303	0.915152	0.90303	0.90303	0.866667
1.19291	0.898182	0.90303	0.915152	0.90303	0.90303	0.866667
1.19371	0.898182	0.90303	0.915152	0.90303	0.90303	0.866667
1.1945	0.898182	0.90303	0.915152	0.90303	0.90303	0.866667
1.19529	0.898182	0.90303	0.915152	0.90303	0.90303	0.866667
1.19609	0.898182	0.90303	0.915152	0.90303	0.90303	0.866667
1.19688	0.898182	0.90303	0.915152	0.90303	0.90303	0.866667
1.19768	0.898182	0.90303	0.915152	0.90303	0.90303	0.866667
1.19847	0.898182	0.90303	0.915152	0.90303	0.90303	0.866667
1.19926	0.898182	0.90303	0.915152	0.90303	0.90303	0.866667
1.20006	0.898182	0.90303	0.915152	0.90303	0.90303	0.866667
1.20085	0.900606	0.90303	0.915152	0.90303	0.90303	0.878788
1.20165	0.900606	0.90303	0.915152	0.90303	0.90303	0.878788
1.20244	0.900606	0.90303	0.915152	0.90303	0.90303	0.878788
1.20323	0.900606	0.90303	0.915152	0.90303	0.90303	0.878788
1.20403	0.900606	0.90303	0.915152	0.90303	0.90303	0.878788
1.20482	0.900606	0.90303	0.915152	0.90303	0.90303	0.878788
1.20561	0.900606	0.90303	0.915152	0.90303	0.90303	0.878788
1.20641	0.900606	0.90303	0.915152	0.90303	0.90303	0.878788
1.2072	0.900606	0.90303	0.915152	0.90303	0.90303	0.878788
1.208	0.900606	0.90303	0.915152	0.90303	0.90303	0.878788
1.20879	0.900606	0.90303	0.915152	0.90303	0.90303	0.878788
1.20958	0.900606	0.90303	0.915152	0.90303	0.90303	0.878788
1.21038	0.901818	0.90303	0.915152	0.90303	0.90303	0.884848
1.21117	0.901818	0.90303	0.915152	0.90303	0.90303	0.884848
1.21196	0.901818	0.90303	0.915152	0.90303	0.90303	0.884848
1.21276	0.901818	0.90303	0.915152	0.90303	0.90303	0.884848
1.21355	0.901818	0.90303	0.915152	0.90303	0.90303	0.884848
1.21435	0.901818	0.90303	0.915152	0.90303	0.90303	0.884848
1.21514	0.901818	0.90303	0.915152	0.90303	0.90303	0.884848
1.21593	0.901818	0.90303	0.915152	0.90303	0.90303	0.884848
1.21673	0.901818	0.90303	0.915152	0.90303	0.90303	0.884848
1.21752	0.901818	0.90303	0.915152	0.90303	0.90303	0.884848
1.21832	0.901818	0.90303	0.915152	0.90303	0.90303	0.884848
1.21911	0.901818	0.90303	0.915152	0.90303	0.90303	0.884848
1.2199	0.901818	0.90303	0.915152	0.90303	0.90303	0.884848
1.2207	0.90303	0.90303	0.915152	0.909091	0.90303	0.884848
1.22149	0.90303	0.90303	0.915152	0.909091	0.90303	0.884848
1.22228	0.90303	0.90303	0.915152	0.909091	0.90303	0.884848
1.22308	0.90303	0.90303	0.915152	0.909091	0.90303	0.884848
1.22387	0.90303	0.90303	0.915152	0.909091	0.90303	0.884848
1.22467	0.90303	0.90303	0.915152	0.909091	0.90303	0.884848
1.22546	0.90303	0.90303	0.915152	0.909091	0.90303	0.884848
1.22625	0.90303	0.90303	0.915152	0.909091	0.90303	0.884848
1.22705	0.90303	0.90303	0.915152	0.909091	0.90303	0.884848
1.22784	0.90303	0.90303	0.915152	0.909091	0.90303	0.884848
1.22864	0.90303	0.90303	0.915152	0.909091	0.90303	0.884848
1.22943	0.90303	0.90303	0.915152	0.909091	0.90303	0.884848
1.23022	0.904242	0.90303	0.915152	0.915152	0.90303	0.884848
1.23102	0.904242	0.90303	0.915152	0.915152	0.90303	0.884848
1.23181	0.904242	0.90303	0.915152	0.915152	0.90303	0.884848
1.2326	0.904242	0.90303	0.915152	0.915152	0.90303	0.884848
1.2334	0.904242	0.90303	0.915152	0.915152	0.90303	0.884848
1.23419	0.904242	0.90303	0.915152	0.915152	0.90303	0.884848
1.23499	0.904242	0.90303	0.915152	0.915152	0.90303	0.884848
1.23578	0.904242	0.90303	0.915152	0.915152	0.90303	0.884848
1.23657	0.904242	0.90303	0.915152	0.915152	0.90303	0.884848
1.23737	0.904242	0.90303	0.915152	0.915152	0.90303	0.884848
1.23816	0.904242	0.90303	0.915152	0.915152	0.90303	0.884848
1.23896	0.904242	0.90303	0.915152	0.915152	0.90303	0.884848
1.23975	0.904242	0.90303	0.915152	0.915152	0.90303	0.884848
1.24054	0.906667	0.90303	0.921212	0.915152	0.909091	0.884848
1.24134	0.906667	0.90303	0.921212	0.915152	0.909091	0.884848
1.24213	0.906667	0.90303	0.921212	0.915152	0.909091	0.884848
1.24292	0.906667	0.90303	0.921212	0.915152	0.909091	0.884848
1.24372	0.906667	0.90303	0.921212	0.915152	0.909091	0.884848
1.24451	0.906667	0.90303	0.921212	0.915152	0.909091	0.884848
1.24531	0.906667	0.90303	0.921212	0.915152	0.909091	0.884848
1.2461	0.906667	0.90303	0.921212	0.915152	0.909091	0.884848
1.24689	0.906667	0.90303	0.921212	0.915152	0.909091	0.884848
1.24769	0.906667	0.90303	0.921212	0.915152	0.909091	0.884848
1.24848	0.906667	0.90303	0.921212	0.915152	0.909091	0.884848
1.24927	0.906667	0.90303	0.921212	0.915152	0.909091	0.884848
1.25007	0.906667	0.90303	0.921212	0.915152	0.909091	0.884848
1.25086	0.907879	0.90303	0.921212	0.915152	0.915152	0.884848
1.25166	0.907879	0.90303	0.921212	0.915152	0.915152	0.884848
1.25245	0.907879	0.90303	0.921212	0.915152	0.915152	0.884848
1.25324	0.907879	0.90303	0.921212	0.915152	0.915152	0.884848
1.25404	0.907879	0.90303	0.921212	0.915152	0.915152	0.884848
1.25483	0.907879	0.90303	0.921212	0.915152	0.915152	0.884848
1.25563	0.907879	0.90303	0.921212	0.915152	0.915152	0.884848
1.25642	0.907879	0.90303	0.921212	0.915152	0.915152	0.884848
1.25721	0.907879	0.90303	0.921212	0.915152	0.915152	0.884848
1.25801	0.907879	0.90303	0.921212	0.915152	0.915152	0.884848
1.2588	0.907879	0.90303	0.921212	0.915152	0.915152	0.884848
1.25959	0.907879	0.90303	0.921212	0.915152	0.915152	0.884848
1.26039	0.909091	0.90303	0.921212	0.915152	0.915152	0.890909
1.26118	0.909091	0.90303	0.921212	0.915152	0.915152	0.890909
1.26198	0.909091	0.90303	0.921212	0.915152	0.915152	0.890909
1.26277	0.909091	0.90303	0.921212	0.915152	0.915152	0.890909
1.26356	0.909091	0.90303	0.921212	0.915152	0.915152	0.890909
1.26436	0.909091	0.90303	0.921212	0.915152	0.915152	0.890909
1.26515	0.909091	0.90303	0.921212	0.915152	0.915152	0.890909
1.26595	0.909091	0.90303	0.921212	0.915152	0.915152	0.890909
1.26674	0.909091	0.90303	0.921212	0.915152	0.915152	0.890909
1.26753	0.909091	0.90303	0.921212	0.915152	0.915152	0.890909
1.26833	0.909091	0.90303	0.921212	0.915152	0.915152	0.890909
1.26912	0.909091	0.90303	0.921212	0.915152	0.915152	0.890909
1.26991	0.909091	0.90303	0.921212	0.915152	0.915152	0.890909
1.27071	0.909091	0.90303	0.921212	0.915152	0.915152	0.890909
1.2715	0.909091	0.90303	0.921212	0.915152	0.915152	0.890909
1.2723	0.909091	0.90303	0.921212	0.915152	0.915152	0.890909
1.27309	0.909091	0.90303	0.921212	0.915152	0.915152	0.890909
1.27388	0.909091	0.90303	0.921212	0.915152	0.915152	0.890909
1.27468	0.909091	0.90303	0.921212	0.915152	0.915152	0.890909
1.27547	0.909091	0.90303	0.921212	0.915152	0.915152	0.890909
1.27627	0.909091	0.90303	0.921212	0.915152	0.915152	0.890909
1.27706	0.909091	0.90303	0.921212	0.915152	0.915152	0.890909
1.27785	0.909091	0.90303	0.921212	0.915152	0.915152	0.890909
1.27865	0.909091	0.90303	0.921212	0.915152	0.915152	0.890909
1.27944	0.909091	0.90303	0.921212	0.915152	0.915152	0.890909
1.28023	0.909091	0.90303	0.921212	0.915152	0.915152	0.890909
1.28103	0.909091	0.90303	0.921212	0.915152	0.915152	0.890909
1.28182	0.909091	0.90303	0.921212	0.915152	0.915152	0.890909
1.28262	0.909091	0.90303	0.921212	0.915152	0.915152	0.890909
1.28341	0.909091	0.90303	0.921212	0.915152	0.915152	0.890909
1.2842	0.909091	0.90303	0.921212	0.915152	0.915152	0.890909
1.285	0.909091	0.90303	0.921212	0.915152	0.915152	0.890909
1.28579	0.909091	0.90303	0.921212	0.915152	0.915152	0.890909
1.28658	0.909091	0.90303	0.921212	0.915152	0.915152	0.890909
1.28738	0.909091	0.90303	0.921212	0.915152	0.915152	0.890909
1.28817	0.909091	0.90303	0.921212	0.915152	0.915152	0.890909
1.28897	0.909091	0.90303	0.921212	0.915152	0.915152	0.890909
1.28976	0.909091	0.90303	0.921212	0.915152	0.915152	0.890909
1.29055	0.911515	0.90303	0.921212	0.921212	0.915152	0.89697
1.29135	0.911515	0.90303	0.921212	0.921212	0.915152	0.89697
1.29214	0.911515	0.90303	0.921212	0.921212	0.915152	0.89697
1.29294	0.911515	0.90303	0.921212	0.921212	0.915152	0.89697
1.29373	0.911515	0.90303	0.921212	0.921212	0.915152	0.89697
1.29452	0.911515	0.90303	0.921212	0.921212	0.915152	0.89697
1.29532	0.911515	0.90303	0.921212	0.921212	0.915152	0.89697
1.29611	0.911515	0.90303	0.921212	0.921212	0.915152	0.89697
1.2969	0.911515	0.90303	0.921212	0.921212	0.915152	0.89697
1.2977	0.911515	0.90303	0.921212	0.921212	0.915152	0.89697
1.29849	0.911515	0.90303	0.921212	0.921212	0.915152	0.89697
1.29929	0.911515	0.90303	0.921212	0.921212	0.915152	0.89697
1.30008	0.911515	0.90303	0.921212	0.921212	0.915152	0.89697
1.30087	0.912727	0.90303	0.921212	0.921212	0.915152	0.90303
1.30167	0.912727	0.90303	0.921212	0.921212	0.915152	0.90303
1.30246	0.912727	0.90303	0.921212	0.921212	0.915152	0.90303
1.30326	0.912727	0.90303	0.921212	0.921212	0.915152	0.90303
1.30405	0.912727	0.90303	0.921212	0.921212	0.915152	0.90303
1.30484	0.912727	0.90303	0.921212	0.921212	0.915152	0.90303
1.30564	0.912727	0.90303	0.921212	0.921212	0.915152	0.90303
1.30643	0.912727	0.90303	0.921212	0.921212	0.915152	0.90303
1.30722	0.912727	0.90303	0.921212	0.921212	0.915152	0.90303
1.30802	0.912727	0.90303	0.921212	0.921212	0.915152	0.90303
1.30881	0.912727	0.90303	0.921212	0.921212	0.915152	0.90303
1.30961	0.912727	0.90303	0.921212	0.921212	0.915152	0.90303
1.3104	0.913939	0.90303	0.921212	0.921212	0.921212	0.90303
1.31119	0.913939	0.90303	0.921212	0.921212	0.921212	0.90303
1.31199	0.913939	0.90303	0.921212	0.921212	0.921212	0.90303
1.31278	0.913939	0.90303	0.921212	0.921212	0.921212	0.90303
1.31358	0.913939	0.90303	0.921212	0.921212	0.921212	0.90303
1.31437	0.913939	0.90303	0.921212	0.921212	0.921212	0.90303
1.31516	0.913939	0.90303	0.921212	0.921212	0.921212	0.90303
1.31596	0.913939	0.90303	0.921212	0.921212	0.921212	0.90303
1.31675	0.913939	0.90303	0.921212	0.921212	0.921212	0.90303
1.31754	0.913939	0.90303	0.921212	0.921212	0.921212	0.90303
1.31834	0.913939	0.90303	0.921212	0.921212	0.921212	0.90303
1.31913	0.913939	0.90303	0.921212	0.921212	0.921212	0.90303
1.31993	0.913939	0.90303	0.921212	0.921212	0.921212	0.90303
1.32072	0.915152	0.909091	0.921212	0.921212	0.921212	0.90303
1.32151	0.915152	0.909091	0.921212	0.921212	0.921212	0.90303
1.32231	0.915152	0.909091	0.921212	0.921212	0.921212	0.90303
1.3231	0.915152	0.909091	0.921212	0.921212	0.921212	0.90303
1.32389	0.915152	0.909091	0.921212	0.921212	0.921212	0.90303
1.32469	0.915152	0.909091	0.921212	0.921212	0.921212	0.90303
1.32548	0.915152	0.909091	0.921212	0.921212	0.921212	0.90303
1.32628	0.915152	0.909091	0.921212	0.921212	0.921212	0.90303
1.32707	0.915152	0.909091	0.921212	0.921212	0.921212	0.90303
1.32786	0.915152	0.909091	0.921212	0.921212	0.921212	0.90303
1.32866	0.915152	0.909091	0.921212	0.921212	0.921212	0.90303
1.32945	0.915152	0.909091	0.921212	0.921212	0.921212	0.90303
1.33025	0.915152	0.909091	0.921212	0.921212	0.921212	0.90303
1.33104	0.915152	0.909091	0.921212	0.921212	0.921212	0.90303
1.33183	0.915152	0.909091	0.921212	0.921212	0.921212	0.90303
1.33263	0.915152	0.909091	0.921212	0.921212	0.921212	0.90303
1.33342	0.915152	0.909091	0.921212	0.921212	0.921212	0.90303
1.33421	0.915152	0.909091	0.921212	0.921212	0.921212	0.90303
1.33501	0.915152	0.909091	0.921212	0.921212	0.921212	0.90303
1.3358	0.915152	0.909091	0.921212	0.921212	0.921212	0.90303
1.3366	0.915152	0.909091	0.921212	0.921212	0.921212	0.90303
1.33739	0.915152	0.909091	0.921212	0.921212	0.921212	0.90303
1.33818	0.915152	0.909091	0.921212	0.921212	0.921212	0.90303
1.33898	0.915152	0.909091	0.921212	0.921212	0.921212	0.90303
1.33977	0.915152	0.909091	0.921212	0.921212	0.921212	0.90303
1.34057	0.916364	0.915152	0.921212	0.921212	0.921212	0.90303
1.34136	0.916364	0.915152	0.921212	0.921212	0.921212	0.90303
1.34215	0.916364	0.915152	0.921212	0.921212	0.921212	0.90303
1.34295	0.916364	0.915152	0.921212	0.921212	0.921212	0.90303
1.34374	0.916364	0.915152	0.921212	0.921212	0.921212	0.90303
1.34453	0.916364	0.915152	0.921212	0.921212	0.921212	0.90303
1.34533	0.916364	0.915152	0.921212	0.921212	0.921212	0.90303
1.34612	0.916364	0.915152	0.921212	0.921212	0.921212	0.90303
1.34692	0.916364	0.915152	0.921212	0.921212	0.921212	0.90303
1.34771	0.916364	0.915152	0.921212	0.921212	0.921212	0.90303
1.3485	0.916364	0.915152	0.921212	0.921212	0.921212	0.90303
1.3493	0.916364	0.915152	0.921212	0.921212	0.921212	0.90303
1.35009	0.916364	0.915152	0.921212	0.921212	0.921212	0.90303
1.35089	0.916364	0.915152	0.921212	0.921212	0.921212	0.90303
1.35168	0.916364	0.915152	0.921212	0.921212	0.921212	0.90303
1.35247	0.916364	0.915152	0.921212	0.921212	0.921212	0.90303
1.35327	0.916364	0.915152	0.921212	0.921212	0.921212	0.90303
1.35406	0.916364	0.915152	0.921212	0.921212	0.921212	0.90303
1.35485	0.916364	0.915152	0.921212	0.921212	0.921212	0.90303
1.35565	0.916364	0.915152	0.921212	0.921212	0.921212	0.90303
1.35644	0.916364	0.915152	0.921212	0.921212	0.921212	0.90303
1.35724	0.916364	0.915152	0.921212	0.921212	0.921212	0.90303
1.35803	0.916364	0.915152	0.921212	0.921212	0.921212	0.90303
1.35882	0.916364	0.915152	0.921212	0.921212	0.921212	0.90303
1.35962	0.916364	0.915152	0.921212	0.921212	0.921212	0.90303
1.36041	0.916364	0.915152	0.921212	0.921212	0.921212	0.90303
1.3612	0.916364	0.915152	0.921212	0.921212	0.921212	0.90303
1.362	0.916364	0.915152	0.921212	0.921212	0.921212	0.90303
1.36279	0.916364	0.915152	0.921212	0.921212	0.921212	0.90303
1.36359	0.916364	0.915152	0.921212	0.921212	0.921212	0.90303
1.36438	0.916364	0.915152	0.921212	0.921212	0.921212	0.90303
1.36517	0.916364	0.915152	0.921212	0.921212	0.921212	0.90303
1.36597	0.916364	0.915152	0.921212	0.921212	0.921212	0.90303
1.36676	0.916364	0.915152	0.921212	0.921212	0.921212	0.90303
1.36756	0.916364	0.915152	0.921212	0.921212	0.921212	0.90303
1.36835	0.916364	0.915152	0.921212	0.921212	0.921212	0.90303
1.36914	0.916364	0.915152	0.921212	0.921212	0.921212	0.90303
1.36994	0.916364	0.915152	0.921212	0.921212	0.921212	0.90303
1.37073	0.916364	0.915152	0.921212	0.921212	0.921212	0.90303
1.37152	0.916364	0.915152	0.921212	0.921212	0.921212	0.90303
1.37232	0.916364	0.915152	0.921212	0.921212	0.921212	0.90303
1.37311	0.916364	0.915152	0.921212	0.921212	0.921212	0.90303
1.37391	0.916364	0.915152	0.921212	0.921212	0.921212	0.90303
1.3747	0.916364	0.915152	0.921212	0.921212	0.921212	0.90303
1.37549	0.916364	0.915152	0.921212	0.921212	0.921212	0.90303
1.37629	0.916364	0.915152	0.921212	0.921212	0.921212	0.90303
1.37708	0.916364	0.915152	0.921212	0.921212	0.921212	0.90303
1.37788	0.916364	0.915152	0.921212	0.921212	0.921212	0.90303
1.37867	0.916364	0.915152	0.921212	0.921212	0.921212	0.90303
1.37946	0.916364	0.915152	0.921212	0.921212	0.921212	0.90303
1.38026	0.916364	0.915152	0.921212	0.921212	0.921212	0.90303
1.38105	0.916364	0.915152	0.921212	0.921212	0.921212	0.90303
1.38184	0.916364	0.915152	0.921212	0.921212	0.921212	0.90303
1.38264	0.916364	0.915152	0.921212	0.921212	0.921212	0.90303
1.38343	0.916364	0.915152	0.921212	0.921212	0.921212	0.90303
1.38423	0.916364	0.915152	0.921212	0.921212	0.921212	0.90303
1.38502	0.916364	0.915152	0.921212	0.921212	0.921212	0.90303
1.38581	0.916364	0.915152	0.921212	0.921212	0.921212	0.90303
1.38661	0.916364	0.915152	0.921212	0.921212	0.921212	0.90303
1.3874	0.916364	0.915152	0.921212	0.921212	0.921212	0.90303
1.3882	0.916364	0.915152	0.921212	0.921212	0.921212	0.90303
1.38899	0.916364	0.915152	0.921212	0.921212	0.921212	0.90303
1.38978	0.916364	0.915152	0.921212	0.921212	0.921212	0.90303
1.39058	0.916364	0.915152	0.921212	0.921212	0.921212	0.90303
1.39137	0.916364	0.915152	0.921212	0.921212	0.921212	0.90303
1.39216	0.916364	0.915152	0.921212	0.921212	0.921212	0.90303
1.39296	0.916364	0.915152	0.921212	0.921212	0.921212	0.90303
1.39375	0.916364	0.915152	0.921212	0.921212	0.921212	0.90303
1.39455	0.916364	0.915152	0.921212	0.921212	0.921212	0.90303
1.39534	0.916364	0.915152	0.921212	0.921212	0.921212	0.90303
1.39613	0.916364	0.915152	0.921212	0.921212	0.921212	0.90303
1.39693	0.916364	0.915152	0.921212	0.921212	0.921212	0.90303
1.39772	0.916364	0.915152	0.921212	0.921212	0.921212	0.90303
1.39851	0.916364	0.915152	0.921212	0.921212	0.921212	0.90303
1.39931	0.916364	0.915152	0.921212	0.921212	0.921212	0.90303
1.4001	0.916364	0.915152	0.921212	0.921212	0.921212	0.90303
1.4009	0.917576	0.921212	0.921212	0.921212	0.921212	0.90303
1.40169	0.917576	0.921212	0.921212	0.921212	0.921212	0.90303
1.40248	0.917576	0.921212	0.921212	0.921212	0.921212	0.90303
1.40328	0.917576	0.921212	0.921212	0.921212	0.921212	0.90303
1.40407	0.917576	0.921212	0.921212	0.921212	0.921212	0.90303
1.40487	0.917576	0.921212	0.921212	0.921212	0.921212	0.90303
1.40566	0.917576	0.921212	0.921212	0.921212	0.921212	0.90303
1.40645	0.917576	0.921212	0.921212	0.921212	0.921212	0.90303
1.40725	0.917576	0.921212	0.921212	0.921212	0.921212	0.90303
1.40804	0.917576	0.921212	0.921212	0.921212	0.921212	0.90303
1.40883	0.917576	0.921212	0.921212	0.921212	0.921212	0.90303
1.40963	0.917576	0.921212	0.921212	0.921212	0.921212	0.90303
1.41042	0.917576	0.921212	0.921212	0.921212	0.921212	0.90303
1.41122	0.917576	0.921212	0.921212	0.921212	0.921212	0.90303
1.41201	0.917576	0.921212	0.921212	0.921212	0.921212	0.90303
1.4128	0.917576	0.921212	0.921212	0.921212	0.921212	0.90303
1.4136	0.917576	0.921212	0.921212	0.921212	0.921212	0.90303
1.41439	0.917576	0.921212	0.921212	0.921212	0.921212	0.90303
1.41519	0.917576	0.921212	0.921212	0.921212	0.921212	0.90303
1.41598	0.917576	0.921212	0.921212	0.921212	0.921212	0.90303
1.41677	0.917576	0.921212	0.921212	0.921212	0.921212	0.90303
1.41757	0.917576	0.921212	0.921212	0.921212	0.921212	0.90303
1.41836	0.917576	0.921212	0.921212	0.921212	0.921212	0.90303
1.41915	0.917576	0.921212	0.921212	0.921212	0.921212	0.90303
1.41995	0.917576	0.921212	0.921212	0.921212	0.921212	0.90303
1.42074	0.917576	0.921212	0.921212	0.921212	0.921212	0.90303
1.42154	0.917576	0.921212	0.921212	0.921212	0.921212	0.90303
1.42233	0.917576	0.921212	0.921212	0.921212	0.921212	0.90303
1.42312	0.917576	0.921212	0.921212	0.921212	0.921212	0.90303
1.42392	0.917576	0.921212	0.921212	0.921212	0.921212	0.90303
1.42471	0.917576	0.921212	0.921212	0.921212	0.921212	0.90303
1.42551	0.917576	0.921212	0.921212	0.921212	0.921212	0.90303
1.4263	0.917576	0.921212	0.921212	0.921212	0.921212	0.90303
1.42709	0.917576	0.921212	0.921212	0.921212	0.921212	0.90303
1.42789	0.917576	0.921212	0.921212	0.921212	0.921212	0.90303
1.42868	0.917576	0.921212	0.921212	0.921212	0.921212	0.90303
1.42947	0.917576	0.921212	0.921212	0.921212	0.921212	0.90303
1.43027	0.917576	0.921212	0.921212	0.921212	0.921212	0.90303
1.43106	0.917576	0.921212	0.921212	0.921212	0.921212	0.90303
1.43186	0.917576	0.921212	0.921212	0.921212	0.921212	0.90303
1.43265	0.917576	0.921212	0.921212	0.921212	0.921212	0.90303
1.43344	0.917576	0.921212	0.921212	0.921212	0.921212	0.90303
1.43424	0.917576	0.921212	0.921212	0.921212	0.921212	0.90303
1.43503	0.917576	0.921212	0.921212	0.921212	0.921212	0.90303
1.43582	0.917576	0.921212	0.921212	0.921212	0.921212	0.90303
1.43662	0.917576	0.921212	0.921212	0.921212	0.921212	0.90303
1.43741	0.917576	0.921212	0.921212	0.921212	0.921212	0.90303
1.43821	0.917576	0.921212	0.921212	0.921212	0.921212	0.90303
1.439	0.917576	0.921212	0.921212	0.921212	0.921212	0.90303
1.43979	0.917576	0.921212	0.921212	0.921212	0.921212	0.90303
1.44059	0.917576	0.921212	0.921212	0.921212	0.921212	0.90303
1.44138	0.917576	0.921212	0.921212	0.921212	0.921212	0.90303
1.44218	0.917576	0.921212	0.921212	0.921212	0.921212	0.90303
1.44297	0.917576	0.921212	0.921212	0.921212	0.921212	0.90303
1.44376	0.917576	0.921212	0.921212	0.921212	0.921212	0.90303
1.44456	0.917576	0.921212	0.921212	0.921212	0.921212	0.90303
1.44535	0.917576	0.921212	0.921212	0.921212	0.921212	0.90303
1.44614	0.917576	0.921212	0.921212	0.921212	0.921212	0.90303
1.44694	0.917576	0.921212	0.921212	0.921212	0.921212	0.90303
1.44773	0.917576	0.921212	0.921212	0.921212	0.921212	0.90303
1.44853	0.917576	0.921212	0.921212	0.921212	0.921212	0.90303
1.44932	0.917576	0.921212	0.921212	0.921212	0.921212	0.90303
1.45011	0.917576	0.921212	0.921212	0.921212	0.921212	0.90303
1.45091	0.918788	0.921212	0.921212	0.921212	0.921212	0.909091
1.4517	0.918788	0.921212	0.921212	0.921212	0.921212	0.909091
1.4525	0.918788	0.921212	0.921212	0.921212	0.921212	0.909091
1.45329	0.918788	0.921212	0.921212	0.921212	0.921212	0.909091
1.45408	0.918788	0.921212	0.921212	0.921212	0.921212	0.909091
1.45488	0.918788	0.921212	0.921212	0.921212	0.921212	0.909091
1.45567	0.918788	0.921212	0.921212	0.921212	0.921212	0.909091
1.45646	0.918788	0.921212	0.921212	0.921212	0.921212	0.909091
1.45726	0.918788	0.921212	0.921212	0.921212	0.921212	0.909091
1.45805	0.918788	0.921212	0.921212	0.921212	0.921212	0.909091
1.45885	0.918788	0.921212	0.921212	0.921212	0.921212	0.909091
1.45964	0.918788	0.921212	0.921212	0.921212	0.921212	0.909091
1.46043	0.92	0.921212	0.921212	0.921212	0.921212	0.915152
1.46123	0.92	0.921212	0.921212	0.921212	0.921212	0.915152
1.46202	0.92	0.921212	0.921212	0.921212	0.921212	0.915152
1.46282	0.92	0.921212	0.921212	0.921212	0.921212	0.915152
1.46361	0.92	0.921212	0.921212	0.921212	0.921212	0.915152
1.4644	0.92	0.921212	0.921212	0.921212	0.921212	0.915152
1.4652	0.92	0.921212	0.921212	0.921212	0.921212	0.915152
1.46599	0.92	0.921212	0.921212	0.921212	0.921212	0.915152
1.46678	0.92	0.921212	0.921212	0.921212	0.921212	0.915152
1.46758	0.92	0.921212	0.921212	0.921212	0.921212	0.915152
1.46837	0.92	0.921212	0.921212	0.921212	0.921212	0.915152
1.46917	0.92	0.921212	0.921212	0.921212	0.921212	0.915152
1.46996	0.92	0.921212	0.921212	0.921212	0.921212	0.915152
1.47075	0.92	0.921212	0.921212	0.921212	0.921212	0.915152
1.47155	0.92	0.921212	0.921212	0.921212	0.921212	0.915152
1.47234	0.92	0.921212	0.921212	0.921212	0.921212	0.915152
1.47313	0.92	0.921212	0.921212	0.921212	0.921212	0.915152
1.47393	0.92	0.921212	0.921212	0.921212	0.921212	0.915152
1.47472	0.92	0.921212	0.921212	0.921212	0.921212	0.915152
1.47552	0.92	0.921212	0.921212	0.921212	0.921212	0.915152
1.47631	0.92	0.921212	0.921212	0.921212	0.921212	0.915152
1.4771	0.92	0.921212	0.921212	0.921212	0.921212	0.915152
1.4779	0.92	0.921212	0.921212	0.921212	0.921212	0.915152
1.47869	0.92	0.921212	0.921212	0.921212	0.921212	0.915152
1.47949	0.92	0.921212	0.921212	0.921212	0.921212	0.915152
1.48028	0.92	0.921212	0.921212	0.921212	0.921212	0.915152
1.48107	0.92	0.921212	0.921212	0.921212	0.921212	0.915152
1.48187	0.92	0.921212	0.921212	0.921212	0.921212	0.915152
1.48266	0.92	0.921212	0.921212	0.921212	0.921212	0.915152
1.48345	0.92	0.921212	0.921212	0.921212	0.921212	0.915152
1.48425	0.92	0.921212	0.921212	0.921212	0.921212	0.915152
1.48504	0.92	0.921212	0.921212	0.921212	0.921212	0.915152
1.48584	0.92	0.921212	0.921212	0.921212	0.921212	0.915152
1.48663	0.92	0.921212	0.921212	0.921212	0.921212	0.915152
1.48742	0.92	0.921212	0.921212	0.921212	0.921212	0.915152
1.48822	0.92	0.921212	0.921212	0.921212	0.921212	0.915152
1.48901	0.92	0.921212	0.921212	0.921212	0.921212	0.915152
1.48981	0.92	0.921212	0.921212	0.921212	0.921212	0.915152
1.4906	0.92	0.921212	0.921212	0.921212	0.921212	0.915152
1.49139	0.92	0.921212	0.921212	0.921212	0.921212	0.915152
1.49219	0.92	0.921212	0.921212	0.921212	0.921212	0.915152
1.49298	0.92	0.921212	0.921212	0.921212	0.921212	0.915152
1.49377	0.92	0.921212	0.921212	0.921212	0.921212	0.915152
1.49457	0.92	0.921212	0.921212	0.921212	0.921212	0.915152
1.49536	0.92	0.921212	0.921212	0.921212	0.921212	0.915152
1.49616	0.92	0.921212	0.921212	0.921212	0.921212	0.915152
1.49695	0.92	0.921212	0.921212	0.921212	0.921212	0.915152
1.49774	0.92	0.921212	0.921212	0.921212	0.921212	0.915152
1.49854	0.92	0.921212	0.921212	0.921212	0.921212	0.915152
1.49933	0.92	0.921212	0.921212	0.921212	0.921212	0.915152
1.50013	0.92	0.921212	0.921212	0.921212	0.921212	0.915152
1.50092	0.92	0.921212	0.921212	0.921212	0.921212	0.915152
1.50171	0.92	0.921212	0.921212	0.921212	0.921212	0.915152
1.50251	0.92	0.921212	0.921212	0.921212	0.921212	0.915152
1.5033	0.92	0.921212	0.921212	0.921212	0.921212	0.915152
1.50409	0.92	0.921212	0.921212	0.921212	0.921212	0.915152
1.50489	0.92	0.921212	0.921212	0.921212	0.921212	0.915152
1.50568	0.92	0.921212	0.921212	0.921212	0.921212	0.915152
1.50648	0.92	0.921212	0.921212	0.921212	0.921212	0.915152
1.50727	0.92	0.921212	0.921212	0.921212	0.921212	0.915152
1.50806	0.92	0.921212	0.921212	0.921212	0.921212	0.915152
1.50886	0.92	0.921212	0.921212	0.921212	0.921212	0.915152
1.50965	0.92	0.921212	0.921212	0.921212	0.921212	0.915152
1.51044	0.92	0.921212	0.921212	0.921212	0.921212	0.915152
1.51124	0.92	0.921212	0.921212	0.921212	0.921212	0.915152
1.51203	0.92	0.921212	0.921212	0.921212	0.921212	0.915152
1.51283	0.92	0.921212	0.921212	0.921212	0.921212	0.915152
1.51362	0.92	0.921212	0.921212	0.921212	0.921212	0.915152
1.51441	0.92	0.921212	0.921212	0.921212	0.921212	0.915152
1.51521	0.92	0.921212	0.921212	0.921212	0.921212	0.915152
1.516	0.92	0.921212	0.921212	0.921212	0.921212	0.915152
1.5168	0.92	0.921212	0.921212	0.921212	0.921212	0.915152
1.51759	0.92	0.921212	0.921212	0.921212	0.921212	0.915152
1.51838	0.92	0.921212	0.921212	0.921212	0.921212	0.915152
1.51918	0.92	0.921212	0.921212	0.921212	0.921212	0.915152
1.51997	0.92	0.921212	0.921212	0.921212	0.921212	0.915152
1.52076	0.921212	0.921212	0.921212	0.921212	0.921212	0.921212
1.52156	0.921212	0.921212	0.921212	0.921212	0.921212	0.921212
1.52235	0.921212	0.921212	0.921212	0.921212	0.921212	0.921212
1.52315	0.921212	0.921212	0.921212	0.921212	0.921212	0.921212
1.52394	0.921212	0.921212	0.921212	0.921212	0.921212	0.921212
1.52473	0.921212	0.921212	0.921212	0.921212	0.921212	0.921212
1.52553	0.921212	0.921212	0.921212	0.921212	0.921212	0.921212
1.52632	0.921212	0.921212	0.921212	0.921212	0.921212	0.921212
1.52712	0.921212	0.921212	0.921212	0.921212	0.921212	0.921212
1.52791	0.921212	0.921212	0.921212	0.921212	0.921212	0.921212
1.5287	0.921212	0.921212	0.921212	0.921212	0.921212	0.921212
1.5295	0.921212	0.921212	0.921212	0.921212	0.921212	0.921212
1.53029	0.921212	0.921212	0.921212	0.921212	0.921212	0.921212
1.53108	0.921212	0.921212	0.921212	0.921212	0.921212	0.921212
1.53188	0.921212	0.921212	0.921212	0.921212	0.921212	0.921212
1.53267	0.921212	0.921212	0.921212	0.921212	0.921212	0.921212
1.53347	0.921212	0.921212	0.921212	0.921212	0.921212	0.921212
1.53426	0.921212	0.921212	0.921212	0.921212	0.921212	0.921212
1.53505	0.921212	0.921212	0.921212	0.921212	0.921212	0.921212
1.53585	0.921212	0.921212	0.921212	0.921212	0.921212	0.921212
1.53664	0.921212	0.921212	0.921212	0.921212	0.921212	0.921212
1.53743	0.921212	0.921212	0.921212	0.921212	0.921212	0.921212
1.53823	0.921212	0.921212	0.921212	0.921212	0.921212	0.921212
1.53902	0.921212	0.921212	0.921212	0.921212	0.921212	0.921212
1.53982	0.921212	0.921212	0.921212	0.921212	0.921212	0.921212
1.54061	0.921212	0.921212	0.921212	0.921212	0.921212	0.921212
1.5414	0.921212	0.921212	0.921212	0.921212	0.921212	0.921212
1.5422	0.921212	0.921212	0.921212	0.921212	0.921212	0.921212
1.54299	0.921212	0.921212	0.921212	0.921212	0.921212	0.921212
1.54379	0.921212	0.921212	0.921212	0.921212	0.921212	0.921212
1.54458	0.921212	0.921212	0.921212	0.921212	0.921212	0.921212
1.54537	0.921212	0.921212	0.921212	0.921212	0.921212	0.921212
1.54617	0.921212	0.921212	0.921212	0.921212	0.921212	0.921212
1.54696	0.921212	0.921212	0.921212	0.921212	0.921212	0.921212
1.54775	0.921212	0.921212	0.921212	0.921212	0.921212	0.921212
1.54855	0.921212	0.921212	0.921212	0.921212	0.921212	0.921212
1.54934	0.921212	0.921212	0.921212	0.921212	0.921212	0.921212
1.55014	0.921212	0.921212	0.921212	0.921212	0.921212	0.921212
1.55093	0.921212	0.921212	0.921212	0.921212	0.921212	0.921212
1.55172	0.921212	0.921212	0.921212	0.921212	0.921212	0.921212
1.55252	0.921212	0.921212	0.921212	0.921212	0.921212	0.921212
1.55331	0.921212	0.921212	0.921212	0.921212	0.921212	0.921212
1.55411	0.921212	0.921212	0.921212	0.921212	0.921212	0.921212
1.5549	0.921212	0.921212	0.921212	0.921212	0.921212	0.921212
1.55569	0.921212	0.921212	0.921212	0.921212	0.921212	0.921212
1.55649	0.921212	0.921212	0.921212	0.921212	0.921212	0.921212
1.55728	0.921212	0.921212	0.921212	0.921212	0.921212	0.921212
1.55807	0.921212	0.921212	0.921212	0.921212	0.921212	0.921212
1.55887	0.921212	0.921212	0.921212	0.921212	0.921212	0.921212
1.55966	0.921212	0.921212	0.921212	0.921212	0.921212	0.921212
1.56046	0.922424	0.921212	0.927273	0.921212	0.921212	0.921212
1.56125	0.922424	0.921212	0.927273	0.921212	0.921212	0.921212
1.56204	0.922424	0.921212	0.927273	0.921212	0.921212	0.921212
1.56284	0.922424	0.921212	0.927273	0.921212	0.921212	0.921212
1.56363	0.922424	0.921212	0.927273	0.921212	0.921212	0.921212
1.56443	0.922424	0.921212	0.927273	0.921212	0.921212	0.921212
1.56522	0.922424	0.921212	0.927273	0.921212	0.921212	0.921212
1.56601	0.922424	0.921212	0.927273	0.921212	0.921212	0.921212
1.56681	0.922424	0.921212	0.927273	0.921212	0.921212	0.921212
1.5676	0.922424	0.921212	0.927273	0.921212	0.921212	0.921212
1.56839	0.922424	0.921212	0.927273	0.921212	0.921212	0.921212
1.56919	0.922424	0.921212	0.927273	0.921212	0.921212	0.921212
1.56998	0.922424	0.921212	0.927273	0.921212	0.921212	0.921212
1.57078	0.923636	0.921212	0.933333	0.921212	0.921212	0.921212
1.57157	0.923636	0.921212	0.933333	0.921212	0.921212	0.921212
1.57236	0.923636	0.921212	0.933333	0.921212	0.921212	0.921212
1.57316	0.923636	0.921212	0.933333	0.921212	0.921212	0.921212
1.57395	0.923636	0.921212	0.933333	0.921212	0.921212	0.921212
1.57474	0.923636	0.921212	0.933333	0.921212	0.921212	0.921212
1.57554	0.923636	0.921212	0.933333	0.921212	0.921212	0.921212
1.57633	0.923636	0.921212	0.933333	0.921212	0.921212	0.921212
1.57713	0.923636	0.921212	0.933333	0.921212	0.921212	0.921212
1.57792	0.923636	0.921212	0.933333	0.921212	0.921212	0.921212
1.57871	0.923636	0.921212	0.933333	0.921212	0.921212	0.921212
1.57951	0.923636	0.921212	0.933333	0.921212	0.921212	0.921212
1.5803	0.923636	0.921212	0.933333	0.921212	0.921212	0.921212
1.5811	0.923636	0.921212	0.933333	0.921212	0.921212	0.921212
1.58189	0.923636	0.921212	0.933333	0.921212	0.921212	0.921212
1.58268	0.923636	0.921212	0.933333	0.921212	0.921212	0.921212
1.58348	0.923636	0.921212	0.933333	0.921212	0.921212	0.921212
1.58427	0.923636	0.921212	0.933333	0.921212	0.921212	0.921212
1.58506	0.923636	0.921212	0.933333	0.921212	0.921212	0.921212
1.58586	0.923636	0.921212	0.933333	0.921212	0.921212	0.921212
1.58665	0.923636	0.921212	0.933333	0.921212	0.921212	0.921212
1.58745	0.923636	0.921212	0.933333	0.921212	0.921212	0.921212
1.58824	0.923636	0.921212	0.933333	0.921212	0.921212	0.921212
1.58903	0.923636	0.921212	0.933333	0.921212	0.921212	0.921212
1.58983	0.923636	0.921212	0.933333	0.921212	0.921212	0.921212
1.59062	0.923636	0.921212	0.933333	0.921212	0.921212	0.921212
1.59142	0.923636	0.921212	0.933333	0.921212	0.921212	0.921212
1.59221	0.923636	0.921212	0.933333	0.921212	0.921212	0.921212
1.593	0.923636	0.921212	0.933333	0.921212	0.921212	0.921212
1.5938	0.923636	0.921212	0.933333	0.921212	0.921212	0.921212
1.59459	0.923636	0.921212	0.933333	0.921212	0.921212	0.921212
1.59538	0.923636	0.921212	0.933333	0.921212	0.921212	0.921212
1.59618	0.923636	0.921212	0.933333	0.921212	0.921212	0.921212
1.59697	0.923636	0.921212	0.933333	0.921212	0.921212	0.921212
1.59777	0.923636	0.921212	0.933333	0.921212	0.921212	0.921212
1.59856	0.923636	0.921212	0.933333	0.921212	0.921212	0.921212
1.59935	0.923636	0.921212	0.933333	0.921212	0.921212	0.921212
1.60015	0.923636	0.921212	0.933333	0.921212	0.921212	0.921212
1.60094	0.923636	0.921212	0.933333	0.921212	0.921212	0.921212
1.60174	0.923636	0.921212	0.933333	0.921212	0.921212	0.921212
1.60253	0.923636	0.921212	0.933333	0.921212	0.921212	0.921212
1.60332	0.923636	0.921212	0.933333	0.921212	0.921212	0.921212
1.60412	0.923636	0.921212	0.933333	0.921212	0.921212	0.921212
1.60491	0.923636	0.921212	0.933333	0.921212	0.921212	0.921212
1.6057	0.923636	0.921212	0.933333	0.921212	0.921212	0.921212
1.6065	0.923636	0.921212	0.933333	0.921212	0.921212	0.921212
1.60729	0.923636	0.921212	0.933333	0.921212	0.921212	0.921212
1.60809	0.923636	0.921212	0.933333	0.921212	0.921212	0.921212
1.60888	0.923636	0.921212	0.933333	0.921212	0.921212	0.921212
1.60967	0.923636	0.921212	0.933333	0.921212	0.921212	0.921212
1.61047	0.924848	0.921212	0.933333	0.927273	0.921212	0.921212
1.61126	0.924848	0.921212	0.933333	0.927273	0.921212	0.921212
1.61205	0.924848	0.921212	0.933333	0.927273	0.921212	0.921212
1.61285	0.924848	0.921212	0.933333	0.927273	0.921212	0.921212
1.61364	0.924848	0.921212	0.933333	0.927273	0.921212	0.921212
1.61444	0.924848	0.921212	0.933333	0.927273	0.921212	0.921212
1.61523	0.924848	0.921212	0.933333	0.927273	0.921212	0.921212
1.61602	0.924848	0.921212	0.933333	0.927273	0.921212	0.921212
1.61682	0.924848	0.921212	0.933333	0.927273	0.921212	0.921212
1.61761	0.924848	0.921212	0.933333	0.927273	0.921212	0.921212
1.61841	0.924848	0.921212	0.933333	0.927273	0.921212	0.921212
1.6192	0.924848	0.921212	0.933333	0.927273	0.921212	0.921212
1.61999	0.924848	0.921212	0.933333	0.927273	0.921212	0.921212
1.62079	0.926061	0.921212	0.933333	0.933333	0.921212	0.921212
1.62158	0.926061	0.921212	0.933333	0.933333	0.921212	0.921212
1.62237	0.926061	0.921212	0.933333	0.933333	0.921212	0.921212
1.62317	0.926061	0.921212	0.933333	0.933333	0.921212	0.921212
1.62396	0.926061	0.921212	0.933333	0.933333	0.921212	0.921212
1.62476	0.926061	0.921212	0.933333	0.933333	0.921212	0.921212
1.62555	0.926061	0.921212	0.933333	0.933333	0.921212	0.921212
1.62634	0.926061	0.921212	0.933333	0.933333	0.921212	0.921212
1.62714	0.926061	0.921212	0.933333	0.933333	0.921212	0.921212
1.62793	0.926061	0.921212	0.933333	0.933333	0.921212	0.921212
1.62873	0.926061	0.921212	0.933333	0.933333	0.921212	0.921212
1.62952	0.926061	0.921212	0.933333	0.933333	0.921212	0.921212
1.63031	0.927273	0.921212	0.933333	0.933333	0.927273	0.921212
1.63111	0.927273	0.921212	0.933333	0.933333	0.927273	0.921212
1.6319	0.927273	0.921212	0.933333	0.933333	0.927273	0.921212
1.63269	0.927273	0.921212	0.933333	0.933333	0.927273	0.921212
1.63349	0.927273	0.921212	0.933333	0.933333	0.927273	0.921212
1.63428	0.927273	0.921212	0.933333	0.933333	0.927273	0.921212
1.63508	0.927273	0.921212	0.933333	0.933333	0.927273	0.921212
1.63587	0.927273	0.921212	0.933333	0.933333	0.927273	0.921212
1.63666	0.927273	0.921212	0.933333	0.933333	0.927273	0.921212
1.63746	0.927273	0.921212	0.933333	0.933333	0.927273	0.921212
1.63825	0.927273	0.921212	0.933333	0.933333	0.927273	0.921212
1.63905	0.927273	0.921212	0.933333	0.933333	0.927273	0.921212
1.63984	0.927273	0.921212	0.933333	0.933333	0.927273	0.921212
1.64063	0.928485	0.921212	0.933333	0.933333	0.933333	0.921212
1.64143	0.928485	0.921212	0.933333	0.933333	0.933333	0.921212
1.64222	0.928485	0.921212	0.933333	0.933333	0.933333	0.921212
1.64301	0.928485	0.921212	0.933333	0.933333	0.933333	0.921212
1.64381	0.928485	0.921212	0.933333	0.933333	0.933333	0.921212
1.6446	0.928485	0.921212	0.933333	0.933333	0.933333	0.921212
1.6454	0.928485	0.921212	0.933333	0.933333	0.933333	0.921212
1.64619	0.928485	0.921212	0.933333	0.933333	0.933333	0.921212
1.64698	0.928485	0.921212	0.933333	0.933333	0.933333	0.921212
1.64778	0.928485	0.921212	0.933333	0.933333	0.933333	0.921212
1.64857	0.928485	0.921212	0.933333	0.933333	0.933333	0.921212
[truncated: 8,001 more rows]

## Sheet: B_benign_nodules
FPrate	Sensitivity[Mean]	Sensitivity_1	Sensitivity_2	Sensitivity_3	Sensitivity_4	Sensitivity_5
0.0625	0.757936	0.779006	0.757732	0.744444	0.740933	0.767568
0.0632938	0.757936	0.779006	0.757732	0.744444	0.740933	0.767568
0.0640877	0.757936	0.779006	0.757732	0.744444	0.740933	0.767568
0.0648815	0.757936	0.779006	0.757732	0.744444	0.740933	0.767568
0.0656753	0.757936	0.779006	0.757732	0.744444	0.740933	0.767568
0.0664691	0.757936	0.779006	0.757732	0.744444	0.740933	0.767568
0.067263	0.757936	0.779006	0.757732	0.744444	0.740933	0.767568
0.0680568	0.757936	0.779006	0.757732	0.744444	0.740933	0.767568
0.0688506	0.757936	0.779006	0.757732	0.744444	0.740933	0.767568
0.0696445	0.757936	0.779006	0.757732	0.744444	0.740933	0.767568
0.0704383	0.764229	0.779006	0.757732	0.75	0.766839	0.767568
0.0712321	0.764229	0.779006	0.757732	0.75	0.766839	0.767568
0.072026	0.764229	0.779006	0.757732	0.75	0.766839	0.767568
0.0728198	0.764229	0.779006	0.757732	0.75	0.766839	0.767568
0.0736136	0.764229	0.779006	0.757732	0.75	0.766839	0.767568
0.0744074	0.764229	0.779006	0.757732	0.75	0.766839	0.767568
0.0752013	0.764229	0.779006	0.757732	0.75	0.766839	0.767568
0.0759951	0.764229	0.779006	0.757732	0.75	0.766839	0.767568
0.0767889	0.764229	0.779006	0.757732	0.75	0.766839	0.767568
0.0775828	0.764229	0.779006	0.757732	0.75	0.766839	0.767568
0.0783766	0.764229	0.779006	0.757732	0.75	0.766839	0.767568
0.0791704	0.764229	0.779006	0.757732	0.75	0.766839	0.767568
0.0799642	0.764229	0.779006	0.757732	0.75	0.766839	0.767568
0.0807581	0.774008	0.779006	0.768041	0.777778	0.766839	0.778378
0.0815519	0.774008	0.779006	0.768041	0.777778	0.766839	0.778378
0.0823457	0.774008	0.779006	0.768041	0.777778	0.766839	0.778378
0.0831396	0.774008	0.779006	0.768041	0.777778	0.766839	0.778378
0.0839334	0.774008	0.779006	0.768041	0.777778	0.766839	0.778378
0.0847272	0.774008	0.779006	0.768041	0.777778	0.766839	0.778378
0.0855211	0.774008	0.779006	0.768041	0.777778	0.766839	0.778378
0.0863149	0.774008	0.779006	0.768041	0.777778	0.766839	0.778378
0.0871087	0.774008	0.779006	0.768041	0.777778	0.766839	0.778378
0.0879025	0.774008	0.779006	0.768041	0.777778	0.766839	0.778378
0.0886964	0.774008	0.779006	0.768041	0.777778	0.766839	0.778378
0.0894902	0.774008	0.779006	0.768041	0.777778	0.766839	0.778378
0.090284	0.788851	0.790055	0.793814	0.777778	0.777202	0.805405
0.0910779	0.788851	0.790055	0.793814	0.777778	0.777202	0.805405
0.0918717	0.788851	0.790055	0.793814	0.777778	0.777202	0.805405
0.0926655	0.788851	0.790055	0.793814	0.777778	0.777202	0.805405
0.0934593	0.788851	0.790055	0.793814	0.777778	0.777202	0.805405
0.0942532	0.788851	0.790055	0.793814	0.777778	0.777202	0.805405
0.095047	0.788851	0.790055	0.793814	0.777778	0.777202	0.805405
0.0958408	0.788851	0.790055	0.793814	0.777778	0.777202	0.805405
0.0966347	0.788851	0.790055	0.793814	0.777778	0.777202	0.805405
0.0974285	0.788851	0.790055	0.793814	0.777778	0.777202	0.805405
0.0982223	0.788851	0.790055	0.793814	0.777778	0.777202	0.805405
0.0990162	0.788851	0.790055	0.793814	0.777778	0.777202	0.805405
0.09981	0.788851	0.790055	0.793814	0.777778	0.777202	0.805405
0.100604	0.798322	0.790055	0.798969	0.788889	0.80829	0.805405
0.101398	0.798322	0.790055	0.798969	0.788889	0.80829	0.805405
0.102191	0.798322	0.790055	0.798969	0.788889	0.80829	0.805405
0.102985	0.798322	0.790055	0.798969	0.788889	0.80829	0.805405
0.103779	0.798322	0.790055	0.798969	0.788889	0.80829	0.805405
0.104573	0.798322	0.790055	0.798969	0.788889	0.80829	0.805405
0.105367	0.798322	0.790055	0.798969	0.788889	0.80829	0.805405
0.106161	0.798322	0.790055	0.798969	0.788889	0.80829	0.805405
0.106954	0.798322	0.790055	0.798969	0.788889	0.80829	0.805405
0.107748	0.798322	0.790055	0.798969	0.788889	0.80829	0.805405
0.108542	0.798322	0.790055	0.798969	0.788889	0.80829	0.805405
0.109336	0.798322	0.790055	0.798969	0.788889	0.80829	0.805405
0.11013	0.813637	0.81768	0.798969	0.816667	0.818653	0.816216
0.110924	0.813637	0.81768	0.798969	0.816667	0.818653	0.816216
0.111717	0.813637	0.81768	0.798969	0.816667	0.818653	0.816216
0.112511	0.813637	0.81768	0.798969	0.816667	0.818653	0.816216
0.113305	0.813637	0.81768	0.798969	0.816667	0.818653	0.816216
0.114099	0.813637	0.81768	0.798969	0.816667	0.818653	0.816216
0.114893	0.813637	0.81768	0.798969	0.816667	0.818653	0.816216
0.115687	0.813637	0.81768	0.798969	0.816667	0.818653	0.816216
0.11648	0.813637	0.81768	0.798969	0.816667	0.818653	0.816216
0.117274	0.813637	0.81768	0.798969	0.816667	0.818653	0.816216
0.118068	0.813637	0.81768	0.798969	0.816667	0.818653	0.816216
0.118862	0.813637	0.81768	0.798969	0.816667	0.818653	0.816216
0.119656	0.813637	0.81768	0.798969	0.816667	0.818653	0.816216
0.12045	0.814668	0.81768	0.804124	0.816667	0.818653	0.816216
0.121243	0.814668	0.81768	0.804124	0.816667	0.818653	0.816216
0.122037	0.814668	0.81768	0.804124	0.816667	0.818653	0.816216
0.122831	0.814668	0.81768	0.804124	0.816667	0.818653	0.816216
0.123625	0.814668	0.81768	0.804124	0.816667	0.818653	0.816216
0.124419	0.814668	0.81768	0.804124	0.816667	0.818653	0.816216
0.125213	0.814668	0.81768	0.804124	0.816667	0.818653	0.816216
0.126006	0.814668	0.81768	0.804124	0.816667	0.818653	0.816216
0.1268	0.814668	0.81768	0.804124	0.816667	0.818653	0.816216
0.127594	0.814668	0.81768	0.804124	0.816667	0.818653	0.816216
0.128388	0.814668	0.81768	0.804124	0.816667	0.818653	0.816216
0.129182	0.814668	0.81768	0.804124	0.816667	0.818653	0.816216
0.129975	0.814668	0.81768	0.804124	0.816667	0.818653	0.816216
0.130769	0.817965	0.823204	0.804124	0.822222	0.818653	0.821622
0.131563	0.817965	0.823204	0.804124	0.822222	0.818653	0.821622
0.132357	0.817965	0.823204	0.804124	0.822222	0.818653	0.821622
0.133151	0.817965	0.823204	0.804124	0.822222	0.818653	0.821622
0.133945	0.817965	0.823204	0.804124	0.822222	0.818653	0.821622
0.134738	0.817965	0.823204	0.804124	0.822222	0.818653	0.821622
0.135532	0.817965	0.823204	0.804124	0.822222	0.818653	0.821622
0.136326	0.817965	0.823204	0.804124	0.822222	0.818653	0.821622
0.13712	0.817965	0.823204	0.804124	0.822222	0.818653	0.821622
0.137914	0.817965	0.823204	0.804124	0.822222	0.818653	0.821622
0.138708	0.817965	0.823204	0.804124	0.822222	0.818653	0.821622
0.139501	0.817965	0.823204	0.804124	0.822222	0.818653	0.821622
0.140295	0.820032	0.823204	0.809278	0.822222	0.823834	0.821622
0.141089	0.820032	0.823204	0.809278	0.822222	0.823834	0.821622
0.141883	0.820032	0.823204	0.809278	0.822222	0.823834	0.821622
0.142677	0.820032	0.823204	0.809278	0.822222	0.823834	0.821622
0.143471	0.820032	0.823204	0.809278	0.822222	0.823834	0.821622
0.144264	0.820032	0.823204	0.809278	0.822222	0.823834	0.821622
0.145058	0.820032	0.823204	0.809278	0.822222	0.823834	0.821622
0.145852	0.820032	0.823204	0.809278	0.822222	0.823834	0.821622
0.146646	0.820032	0.823204	0.809278	0.822222	0.823834	0.821622
0.14744	0.820032	0.823204	0.809278	0.822222	0.823834	0.821622
0.148234	0.820032	0.823204	0.809278	0.822222	0.823834	0.821622
0.149027	0.820032	0.823204	0.809278	0.822222	0.823834	0.821622
0.149821	0.820032	0.823204	0.809278	0.822222	0.823834	0.821622
0.150615	0.825391	0.828729	0.819588	0.827778	0.823834	0.827027
0.151409	0.825391	0.828729	0.819588	0.827778	0.823834	0.827027
0.152203	0.825391	0.828729	0.819588	0.827778	0.823834	0.827027
0.152997	0.825391	0.828729	0.819588	0.827778	0.823834	0.827027
0.15379	0.825391	0.828729	0.819588	0.827778	0.823834	0.827027
0.154584	0.825391	0.828729	0.819588	0.827778	0.823834	0.827027
0.155378	0.825391	0.828729	0.819588	0.827778	0.823834	0.827027
0.156172	0.825391	0.828729	0.819588	0.827778	0.823834	0.827027
0.156966	0.825391	0.828729	0.819588	0.827778	0.823834	0.827027
0.15776	0.825391	0.828729	0.819588	0.827778	0.823834	0.827027
0.158553	0.825391	0.828729	0.819588	0.827778	0.823834	0.827027
0.159347	0.825391	0.828729	0.819588	0.827778	0.823834	0.827027
0.160141	0.828539	0.828729	0.824742	0.827778	0.829016	0.832432
0.160935	0.828539	0.828729	0.824742	0.827778	0.829016	0.832432
0.161729	0.828539	0.828729	0.824742	0.827778	0.829016	0.832432
0.162523	0.828539	0.828729	0.824742	0.827778	0.829016	0.832432
0.163316	0.828539	0.828729	0.824742	0.827778	0.829016	0.832432
0.16411	0.828539	0.828729	0.824742	0.827778	0.829016	0.832432
0.164904	0.828539	0.828729	0.824742	0.827778	0.829016	0.832432
0.165698	0.828539	0.828729	0.824742	0.827778	0.829016	0.832432
0.166492	0.828539	0.828729	0.824742	0.827778	0.829016	0.832432
0.167285	0.828539	0.828729	0.824742	0.827778	0.829016	0.832432
0.168079	0.828539	0.828729	0.824742	0.827778	0.829016	0.832432
0.168873	0.828539	0.828729	0.824742	0.827778	0.829016	0.832432
0.169667	0.828539	0.828729	0.824742	0.827778	0.829016	0.832432
0.170461	0.832793	0.834254	0.829897	0.827778	0.834197	0.837838
0.171255	0.832793	0.834254	0.829897	0.827778	0.834197	0.837838
0.172048	0.832793	0.834254	0.829897	0.827778	0.834197	0.837838
0.172842	0.832793	0.834254	0.829897	0.827778	0.834197	0.837838
0.173636	0.832793	0.834254	0.829897	0.827778	0.834197	0.837838
0.17443	0.832793	0.834254	0.829897	0.827778	0.834197	0.837838
0.175224	0.832793	0.834254	0.829897	0.827778	0.834197	0.837838
0.176018	0.832793	0.834254	0.829897	0.827778	0.834197	0.837838
0.176811	0.832793	0.834254	0.829897	0.827778	0.834197	0.837838
0.177605	0.832793	0.834254	0.829897	0.827778	0.834197	0.837838
0.178399	0.832793	0.834254	0.829897	0.827778	0.834197	0.837838
0.179193	0.832793	0.834254	0.829897	0.827778	0.834197	0.837838
0.179987	0.832793	0.834254	0.829897	0.827778	0.834197	0.837838
0.180781	0.838033	0.834254	0.845361	0.833333	0.839378	0.837838
0.181574	0.838033	0.834254	0.845361	0.833333	0.839378	0.837838
0.182368	0.838033	0.834254	0.845361	0.833333	0.839378	0.837838
0.183162	0.838033	0.834254	0.845361	0.833333	0.839378	0.837838
0.183956	0.838033	0.834254	0.845361	0.833333	0.839378	0.837838
0.18475	0.838033	0.834254	0.845361	0.833333	0.839378	0.837838
0.185544	0.838033	0.834254	0.845361	0.833333	0.839378	0.837838
0.186337	0.838033	0.834254	0.845361	0.833333	0.839378	0.837838
0.187131	0.838033	0.834254	0.845361	0.833333	0.839378	0.837838
0.187925	0.838033	0.834254	0.845361	0.833333	0.839378	0.837838
0.188719	0.838033	0.834254	0.845361	0.833333	0.839378	0.837838
0.189513	0.838033	0.834254	0.845361	0.833333	0.839378	0.837838
0.190307	0.8401	0.834254	0.850515	0.833333	0.84456	0.837838
0.1911	0.8401	0.834254	0.850515	0.833333	0.84456	0.837838
0.191894	0.8401	0.834254	0.850515	0.833333	0.84456	0.837838
0.192688	0.8401	0.834254	0.850515	0.833333	0.84456	0.837838
0.193482	0.8401	0.834254	0.850515	0.833333	0.84456	0.837838
0.194276	0.8401	0.834254	0.850515	0.833333	0.84456	0.837838
0.19507	0.8401	0.834254	0.850515	0.833333	0.84456	0.837838
0.195863	0.8401	0.834254	0.850515	0.833333	0.84456	0.837838
0.196657	0.8401	0.834254	0.850515	0.833333	0.84456	0.837838
0.197451	0.8401	0.834254	0.850515	0.833333	0.84456	0.837838
0.198245	0.8401	0.834254	0.850515	0.833333	0.84456	0.837838
0.199039	0.8401	0.834254	0.850515	0.833333	0.84456	0.837838
0.199832	0.8401	0.834254	0.850515	0.833333	0.84456	0.837838
0.200626	0.843284	0.834254	0.850515	0.838889	0.854922	0.837838
0.20142	0.843284	0.834254	0.850515	0.838889	0.854922	0.837838
0.202214	0.843284	0.834254	0.850515	0.838889	0.854922	0.837838
0.203008	0.843284	0.834254	0.850515	0.838889	0.854922	0.837838
0.203802	0.843284	0.834254	0.850515	0.838889	0.854922	0.837838
0.204595	0.843284	0.834254	0.850515	0.838889	0.854922	0.837838
0.205389	0.843284	0.834254	0.850515	0.838889	0.854922	0.837838
0.206183	0.843284	0.834254	0.850515	0.838889	0.854922	0.837838
0.206977	0.843284	0.834254	0.850515	0.838889	0.854922	0.837838
0.207771	0.843284	0.834254	0.850515	0.838889	0.854922	0.837838
0.208565	0.843284	0.834254	0.850515	0.838889	0.854922	0.837838
0.209358	0.843284	0.834254	0.850515	0.838889	0.854922	0.837838
0.210152	0.85073	0.839779	0.860825	0.838889	0.860104	0.854054
0.210946	0.85073	0.839779	0.860825	0.838889	0.860104	0.854054
0.21174	0.85073	0.839779	0.860825	0.838889	0.860104	0.854054
0.212534	0.85073	0.839779	0.860825	0.838889	0.860104	0.854054
0.213328	0.85073	0.839779	0.860825	0.838889	0.860104	0.854054
0.214121	0.85073	0.839779	0.860825	0.838889	0.860104	0.854054
0.214915	0.85073	0.839779	0.860825	0.838889	0.860104	0.854054
0.215709	0.85073	0.839779	0.860825	0.838889	0.860104	0.854054
0.216503	0.85073	0.839779	0.860825	0.838889	0.860104	0.854054
0.217297	0.85073	0.839779	0.860825	0.838889	0.860104	0.854054
0.218091	0.85073	0.839779	0.860825	0.838889	0.860104	0.854054
0.218884	0.85073	0.839779	0.860825	0.838889	0.860104	0.854054
0.219678	0.85073	0.839779	0.860825	0.838889	0.860104	0.854054
0.220472	0.855132	0.850829	0.860825	0.844444	0.860104	0.859459
0.221266	0.855132	0.850829	0.860825	0.844444	0.860104	0.859459
0.22206	0.855132	0.850829	0.860825	0.844444	0.860104	0.859459
0.222854	0.855132	0.850829	0.860825	0.844444	0.860104	0.859459
0.223647	0.855132	0.850829	0.860825	0.844444	0.860104	0.859459
0.224441	0.855132	0.850829	0.860825	0.844444	0.860104	0.859459
0.225235	0.855132	0.850829	0.860825	0.844444	0.860104	0.859459
0.226029	0.855132	0.850829	0.860825	0.844444	0.860104	0.859459
0.226823	0.855132	0.850829	0.860825	0.844444	0.860104	0.859459
0.227617	0.855132	0.850829	0.860825	0.844444	0.860104	0.859459
0.22841	0.855132	0.850829	0.860825	0.844444	0.860104	0.859459
0.229204	0.855132	0.850829	0.860825	0.844444	0.860104	0.859459
0.229998	0.855132	0.850829	0.860825	0.844444	0.860104	0.859459
0.230792	0.85831	0.856354	0.860825	0.844444	0.870466	0.859459
0.231586	0.85831	0.856354	0.860825	0.844444	0.870466	0.859459
0.232379	0.85831	0.856354	0.860825	0.844444	0.870466	0.859459
0.233173	0.85831	0.856354	0.860825	0.844444	0.870466	0.859459
0.233967	0.85831	0.856354	0.860825	0.844444	0.870466	0.859459
0.234761	0.85831	0.856354	0.860825	0.844444	0.870466	0.859459
0.235555	0.85831	0.856354	0.860825	0.844444	0.870466	0.859459
0.236349	0.85831	0.856354	0.860825	0.844444	0.870466	0.859459
0.237142	0.85831	0.856354	0.860825	0.844444	0.870466	0.859459
0.237936	0.85831	0.856354	0.860825	0.844444	0.870466	0.859459
0.23873	0.85831	0.856354	0.860825	0.844444	0.870466	0.859459
0.239524	0.85831	0.856354	0.860825	0.844444	0.870466	0.859459
0.240318	0.863775	0.856354	0.860825	0.855556	0.870466	0.875676
0.241112	0.863775	0.856354	0.860825	0.855556	0.870466	0.875676
0.241905	0.863775	0.856354	0.860825	0.855556	0.870466	0.875676
0.242699	0.863775	0.856354	0.860825	0.855556	0.870466	0.875676
0.243493	0.863775	0.856354	0.860825	0.855556	0.870466	0.875676
0.244287	0.863775	0.856354	0.860825	0.855556	0.870466	0.875676
0.245081	0.863775	0.856354	0.860825	0.855556	0.870466	0.875676
0.245875	0.863775	0.856354	0.860825	0.855556	0.870466	0.875676
0.246668	0.863775	0.856354	0.860825	0.855556	0.870466	0.875676
0.247462	0.863775	0.856354	0.860825	0.855556	0.870466	0.875676
0.248256	0.863775	0.856354	0.860825	0.855556	0.870466	0.875676
0.24905	0.863775	0.856354	0.860825	0.855556	0.870466	0.875676
0.249844	0.863775	0.856354	0.860825	0.855556	0.870466	0.875676
0.250638	0.867096	0.867403	0.860825	0.861111	0.870466	0.875676
0.251431	0.867096	0.867403	0.860825	0.861111	0.870466	0.875676
0.252225	0.867096	0.867403	0.860825	0.861111	0.870466	0.875676
0.253019	0.867096	0.867403	0.860825	0.861111	0.870466	0.875676
0.253813	0.867096	0.867403	0.860825	0.861111	0.870466	0.875676
0.254607	0.867096	0.867403	0.860825	0.861111	0.870466	0.875676
0.255401	0.867096	0.867403	0.860825	0.861111	0.870466	0.875676
0.256194	0.867096	0.867403	0.860825	0.861111	0.870466	0.875676
0.256988	0.867096	0.867403	0.860825	0.861111	0.870466	0.875676
0.257782	0.867096	0.867403	0.860825	0.861111	0.870466	0.875676
0.258576	0.867096	0.867403	0.860825	0.861111	0.870466	0.875676
0.25937	0.867096	0.867403	0.860825	0.861111	0.870466	0.875676
0.260164	0.868201	0.872928	0.860825	0.861111	0.870466	0.875676
0.260957	0.868201	0.872928	0.860825	0.861111	0.870466	0.875676
0.261751	0.868201	0.872928	0.860825	0.861111	0.870466	0.875676
0.262545	0.868201	0.872928	0.860825	0.861111	0.870466	0.875676
0.263339	0.868201	0.872928	0.860825	0.861111	0.870466	0.875676
0.264133	0.868201	0.872928	0.860825	0.861111	0.870466	0.875676
0.264926	0.868201	0.872928	0.860825	0.861111	0.870466	0.875676
0.26572	0.868201	0.872928	0.860825	0.861111	0.870466	0.875676
0.266514	0.868201	0.872928	0.860825	0.861111	0.870466	0.875676
0.267308	0.868201	0.872928	0.860825	0.861111	0.870466	0.875676
0.268102	0.868201	0.872928	0.860825	0.861111	0.870466	0.875676
0.268896	0.868201	0.872928	0.860825	0.861111	0.870466	0.875676
0.269689	0.868201	0.872928	0.860825	0.861111	0.870466	0.875676
0.270483	0.871454	0.872928	0.865979	0.872222	0.870466	0.875676
0.271277	0.871454	0.872928	0.865979	0.872222	0.870466	0.875676
0.272071	0.871454	0.872928	0.865979	0.872222	0.870466	0.875676
0.272865	0.871454	0.872928	0.865979	0.872222	0.870466	0.875676
0.273659	0.871454	0.872928	0.865979	0.872222	0.870466	0.875676
0.274452	0.871454	0.872928	0.865979	0.872222	0.870466	0.875676
0.275246	0.871454	0.872928	0.865979	0.872222	0.870466	0.875676
0.27604	0.871454	0.872928	0.865979	0.872222	0.870466	0.875676
0.276834	0.871454	0.872928	0.865979	0.872222	0.870466	0.875676
0.277628	0.871454	0.872928	0.865979	0.872222	0.870466	0.875676
0.278422	0.871454	0.872928	0.865979	0.872222	0.870466	0.875676
0.279215	0.871454	0.872928	0.865979	0.872222	0.870466	0.875676
0.280009	0.871454	0.872928	0.865979	0.872222	0.870466	0.875676
0.280803	0.873664	0.883978	0.865979	0.872222	0.870466	0.875676
0.281597	0.873664	0.883978	0.865979	0.872222	0.870466	0.875676
0.282391	0.873664	0.883978	0.865979	0.872222	0.870466	0.875676
0.283185	0.873664	0.883978	0.865979	0.872222	0.870466	0.875676
0.283978	0.873664	0.883978	0.865979	0.872222	0.870466	0.875676
0.284772	0.873664	0.883978	0.865979	0.872222	0.870466	0.875676
0.285566	0.873664	0.883978	0.865979	0.872222	0.870466	0.875676
0.28636	0.873664	0.883978	0.865979	0.872222	0.870466	0.875676
0.287154	0.873664	0.883978	0.865979	0.872222	0.870466	0.875676
0.287948	0.873664	0.883978	0.865979	0.872222	0.870466	0.875676
0.288741	0.873664	0.883978	0.865979	0.872222	0.870466	0.875676
0.289535	0.873664	0.883978	0.865979	0.872222	0.870466	0.875676
0.290329	0.875806	0.889503	0.865979	0.872222	0.875648	0.875676
0.291123	0.875806	0.889503	0.865979	0.872222	0.875648	0.875676
0.291917	0.875806	0.889503	0.865979	0.872222	0.875648	0.875676
0.292711	0.875806	0.889503	0.865979	0.872222	0.875648	0.875676
0.293504	0.875806	0.889503	0.865979	0.872222	0.875648	0.875676
0.294298	0.875806	0.889503	0.865979	0.872222	0.875648	0.875676
0.295092	0.875806	0.889503	0.865979	0.872222	0.875648	0.875676
0.295886	0.875806	0.889503	0.865979	0.872222	0.875648	0.875676
0.29668	0.875806	0.889503	0.865979	0.872222	0.875648	0.875676
0.297473	0.875806	0.889503	0.865979	0.872222	0.875648	0.875676
0.298267	0.875806	0.889503	0.865979	0.872222	0.875648	0.875676
0.299061	0.875806	0.889503	0.865979	0.872222	0.875648	0.875676
0.299855	0.875806	0.889503	0.865979	0.872222	0.875648	0.875676
0.300649	0.875806	0.889503	0.865979	0.872222	0.875648	0.875676
0.301443	0.875806	0.889503	0.865979	0.872222	0.875648	0.875676
0.302236	0.875806	0.889503	0.865979	0.872222	0.875648	0.875676
0.30303	0.875806	0.889503	0.865979	0.872222	0.875648	0.875676
0.303824	0.875806	0.889503	0.865979	0.872222	0.875648	0.875676
0.304618	0.875806	0.889503	0.865979	0.872222	0.875648	0.875676
0.305412	0.875806	0.889503	0.865979	0.872222	0.875648	0.875676
0.306206	0.875806	0.889503	0.865979	0.872222	0.875648	0.875676
0.306999	0.875806	0.889503	0.865979	0.872222	0.875648	0.875676
0.307793	0.875806	0.889503	0.865979	0.872222	0.875648	0.875676
0.308587	0.875806	0.889503	0.865979	0.872222	0.875648	0.875676
0.309381	0.875806	0.889503	0.865979	0.872222	0.875648	0.875676
0.310175	0.875806	0.889503	0.865979	0.872222	0.875648	0.875676
0.310969	0.875806	0.889503	0.865979	0.872222	0.875648	0.875676
0.311762	0.875806	0.889503	0.865979	0.872222	0.875648	0.875676
0.312556	0.875806	0.889503	0.865979	0.872222	0.875648	0.875676
0.31335	0.875806	0.889503	0.865979	0.872222	0.875648	0.875676
0.314144	0.875806	0.889503	0.865979	0.872222	0.875648	0.875676
0.314938	0.875806	0.889503	0.865979	0.872222	0.875648	0.875676
0.315732	0.875806	0.889503	0.865979	0.872222	0.875648	0.875676
0.316525	0.875806	0.889503	0.865979	0.872222	0.875648	0.875676
0.317319	0.875806	0.889503	0.865979	0.872222	0.875648	0.875676
0.318113	0.875806	0.889503	0.865979	0.872222	0.875648	0.875676
0.318907	0.875806	0.889503	0.865979	0.872222	0.875648	0.875676
0.319701	0.875806	0.889503	0.865979	0.872222	0.875648	0.875676
0.320495	0.875806	0.889503	0.865979	0.872222	0.875648	0.875676
0.321288	0.875806	0.889503	0.865979	0.872222	0.875648	0.875676
0.322082	0.875806	0.889503	0.865979	0.872222	0.875648	0.875676
0.322876	0.875806	0.889503	0.865979	0.872222	0.875648	0.875676
0.32367	0.875806	0.889503	0.865979	0.872222	0.875648	0.875676
0.324464	0.875806	0.889503	0.865979	0.872222	0.875648	0.875676
0.325258	0.875806	0.889503	0.865979	0.872222	0.875648	0.875676
0.326051	0.875806	0.889503	0.865979	0.872222	0.875648	0.875676
0.326845	0.875806	0.889503	0.865979	0.872222	0.875648	0.875676
0.327639	0.875806	0.889503	0.865979	0.872222	0.875648	0.875676
0.328433	0.875806	0.889503	0.865979	0.872222	0.875648	0.875676
0.329227	0.875806	0.889503	0.865979	0.872222	0.875648	0.875676
0.330021	0.875806	0.889503	0.865979	0.872222	0.875648	0.875676
0.330814	0.875806	0.889503	0.865979	0.872222	0.875648	0.875676
0.331608	0.875806	0.889503	0.865979	0.872222	0.875648	0.875676
0.332402	0.875806	0.889503	0.865979	0.872222	0.875648	0.875676
0.333196	0.875806	0.889503	0.865979	0.872222	0.875648	0.875676
0.33399	0.875806	0.889503	0.865979	0.872222	0.875648	0.875676
0.334783	0.875806	0.889503	0.865979	0.872222	0.875648	0.875676
0.335577	0.875806	0.889503	0.865979	0.872222	0.875648	0.875676
0.336371	0.875806	0.889503	0.865979	0.872222	0.875648	0.875676
0.337165	0.875806	0.889503	0.865979	0.872222	0.875648	0.875676
0.337959	0.875806	0.889503	0.865979	0.872222	0.875648	0.875676
0.338753	0.875806	0.889503	0.865979	0.872222	0.875648	0.875676
0.339546	0.875806	0.889503	0.865979	0.872222	0.875648	0.875676
0.34034	0.875806	0.889503	0.865979	0.872222	0.875648	0.875676
0.341134	0.875806	0.889503	0.865979	0.872222	0.875648	0.875676
0.341928	0.875806	0.889503	0.865979	0.872222	0.875648	0.875676
0.342722	0.875806	0.889503	0.865979	0.872222	0.875648	0.875676
0.343516	0.875806	0.889503	0.865979	0.872222	0.875648	0.875676
0.344309	0.875806	0.889503	0.865979	0.872222	0.875648	0.875676
0.345103	0.875806	0.889503	0.865979	0.872222	0.875648	0.875676
0.345897	0.875806	0.889503	0.865979	0.872222	0.875648	0.875676
0.346691	0.875806	0.889503	0.865979	0.872222	0.875648	0.875676
0.347485	0.875806	0.889503	0.865979	0.872222	0.875648	0.875676
0.348279	0.875806	0.889503	0.865979	0.872222	0.875648	0.875676
0.349072	0.875806	0.889503	0.865979	0.872222	0.875648	0.875676
0.349866	0.875806	0.889503	0.865979	0.872222	0.875648	0.875676
0.35066	0.875806	0.889503	0.865979	0.872222	0.875648	0.875676
0.351454	0.875806	0.889503	0.865979	0.872222	0.875648	0.875676
0.352248	0.875806	0.889503	0.865979	0.872222	0.875648	0.875676
0.353042	0.875806	0.889503	0.865979	0.872222	0.875648	0.875676
0.353835	0.875806	0.889503	0.865979	0.872222	0.875648	0.875676
0.354629	0.875806	0.889503	0.865979	0.872222	0.875648	0.875676
0.355423	0.875806	0.889503	0.865979	0.872222	0.875648	0.875676
0.356217	0.875806	0.889503	0.865979	0.872222	0.875648	0.875676
0.357011	0.875806	0.889503	0.865979	0.872222	0.875648	0.875676
0.357805	0.875806	0.889503	0.865979	0.872222	0.875648	0.875676
0.358598	0.875806	0.889503	0.865979	0.872222	0.875648	0.875676
0.359392	0.875806	0.889503	0.865979	0.872222	0.875648	0.875676
0.360186	0.879929	0.889503	0.886598	0.872222	0.875648	0.875676
0.36098	0.879929	0.889503	0.886598	0.872222	0.875648	0.875676
0.361774	0.879929	0.889503	0.886598	0.872222	0.875648	0.875676
0.362568	0.879929	0.889503	0.886598	0.872222	0.875648	0.875676
0.363361	0.879929	0.889503	0.886598	0.872222	0.875648	0.875676
0.364155	0.879929	0.889503	0.886598	0.872222	0.875648	0.875676
0.364949	0.879929	0.889503	0.886598	0.872222	0.875648	0.875676
0.365743	0.879929	0.889503	0.886598	0.872222	0.875648	0.875676
0.366537	0.879929	0.889503	0.886598	0.872222	0.875648	0.875676
0.36733	0.879929	0.889503	0.886598	0.872222	0.875648	0.875676
0.368124	0.879929	0.889503	0.886598	0.872222	0.875648	0.875676
0.368918	0.879929	0.889503	0.886598	0.872222	0.875648	0.875676
0.369712	0.879929	0.889503	0.886598	0.872222	0.875648	0.875676
0.370506	0.887167	0.889503	0.902062	0.872222	0.896373	0.875676
0.3713	0.887167	0.889503	0.902062	0.872222	0.896373	0.875676
0.372093	0.887167	0.889503	0.902062	0.872222	0.896373	0.875676
0.372887	0.887167	0.889503	0.902062	0.872222	0.896373	0.875676
0.373681	0.887167	0.889503	0.902062	0.872222	0.896373	0.875676
0.374475	0.887167	0.889503	0.902062	0.872222	0.896373	0.875676
0.375269	0.887167	0.889503	0.902062	0.872222	0.896373	0.875676
0.376063	0.887167	0.889503	0.902062	0.872222	0.896373	0.875676
0.376856	0.887167	0.889503	0.902062	0.872222	0.896373	0.875676
0.37765	0.887167	0.889503	0.902062	0.872222	0.896373	0.875676
0.378444	0.887167	0.889503	0.902062	0.872222	0.896373	0.875676
0.379238	0.887167	0.889503	0.902062	0.872222	0.896373	0.875676
0.380032	0.88924	0.889503	0.902062	0.872222	0.906736	0.875676
0.380826	0.88924	0.889503	0.902062	0.872222	0.906736	0.875676
0.381619	0.88924	0.889503	0.902062	0.872222	0.906736	0.875676
0.382413	0.88924	0.889503	0.902062	0.872222	0.906736	0.875676
0.383207	0.88924	0.889503	0.902062	0.872222	0.906736	0.875676
0.384001	0.88924	0.889503	0.902062	0.872222	0.906736	0.875676
0.384795	0.88924	0.889503	0.902062	0.872222	0.906736	0.875676
0.385589	0.88924	0.889503	0.902062	0.872222	0.906736	0.875676
0.386382	0.88924	0.889503	0.902062	0.872222	0.906736	0.875676
0.387176	0.88924	0.889503	0.902062	0.872222	0.906736	0.875676
0.38797	0.88924	0.889503	0.902062	0.872222	0.906736	0.875676
0.388764	0.88924	0.889503	0.902062	0.872222	0.906736	0.875676
0.389558	0.88924	0.889503	0.902062	0.872222	0.906736	0.875676
0.390352	0.893564	0.889503	0.902062	0.872222	0.906736	0.897297
0.391145	0.893564	0.889503	0.902062	0.872222	0.906736	0.897297
0.391939	0.893564	0.889503	0.902062	0.872222	0.906736	0.897297
0.392733	0.893564	0.889503	0.902062	0.872222	0.906736	0.897297
0.393527	0.893564	0.889503	0.902062	0.872222	0.906736	0.897297
0.394321	0.893564	0.889503	0.902062	0.872222	0.906736	0.897297
0.395115	0.893564	0.889503	0.902062	0.872222	0.906736	0.897297
0.395908	0.893564	0.889503	0.902062	0.872222	0.906736	0.897297
0.396702	0.893564	0.889503	0.902062	0.872222	0.906736	0.897297
[truncated: 9,578 more rows]

## Sheet: B_primary_cancers
FPrate	Sensitivity[Mean]	Sensitivity_1	Sensitivity_2	Sensitivity_3	Sensitivity_4	Sensitivity_5
[truncated: 10,000 more rows]

[truncated: 2 more sheets: B_metastases, comparison_readers]
